# Supplementary material for: Relational POI recommendation model combined with geographic information
Source: PLoS One. 2022 Apr 15;17(4):e0266340. doi: 10.1371/journal.pone.0266340 (PMC9012400; doi:10.1371/journal.pone.0266340)
Supplement: S1 File — (ZIP) [file pone.0266340.s001.zip]

Archive with 10 entries (7 files):
- poidata/
- poidata/Foursquare/
- poidata/Foursquare/test.txt
- poidata/Foursquare/train.txt
- poidata/Foursquare/tune.txt
- poidata/Gowalla/
- poidata/Gowalla/test.txt
- poidata/Gowalla/train.txt
- poidata/Gowalla/tune.txt
- poidata/readme.txt
