# Supplementary material for: Relational POI recommendation model combined with geographic information
Source: PLoS One. 2022 Apr 15;17(4):e0266340. doi: 10.1371/journal.pone.0266340 (PMC9012400; doi:10.1371/journal.pone.0266340)
Supplement: S1 File — (ZIP) [file pone.0266340.s001.zip › poidata/Foursquare/test.txt]

USER_1675	LOC_1967	1.3095228064610511,103.90178203582764	00:48	0
USER_1544	LOC_2505	1.3429556294180167,103.77525687217712	02:16	0
USER_855	LOC_3369	1.2952893191369519,103.82989883422852	18:55	14
USER_855	LOC_2909	1.2914708266088921,103.84985983371735	17:57	13
USER_2103	LOC_4944	1.3549042405307776,103.83102536201477	18:27	20
USER_1948	LOC_885	1.301057,103.859966	20:34	10
USER_1114	LOC_3976	1.2986448442772207,103.85510347747544	18:44	9
USER_565	LOC_3300	1.295632,103.833365	16:26	15
USER_565	LOC_4162	1.293959283065895,103.8533627986908	10:03	1
USER_959	LOC_2700	1.279519,103.84391	19:56	5
USER_959	LOC_3593	1.300761,103.835748	20:48	13
USER_959	LOC_1	1.300670922649181,103.83657341849616	20:02	13
USER_2186	LOC_2614	1.3561698888933271,103.98703336715698	11:25	30
USER_2186	LOC_4424	1.3011779381831814,103.83841753005981	12:32	12
USER_276	LOC_2564	1.2848388702377396,103.84431236882644	13:21	12
USER_1632	LOC_1715	1.304641367556479,103.83075958891835	12:10	24
USER_2189	LOC_4633	1.4432620341955018,103.78509521484375	09:21	28
USER_2189	LOC_4633	1.4432620341955018,103.78509521484375	09:20	4
USER_2189	LOC_3847	1.298973729928018,103.85474681854248	18:32	17
USER_2189	LOC_4633	1.4432620341955018,103.78509521484375	08:54	12
USER_1704	LOC_4134	1.289139237232537,103.84508147835732	22:35	28
USER_1704	LOC_4487	1.2887624822219599,103.84690940380096	22:07	20
USER_2236	LOC_4505	1.2991292580674962,103.85539054870605	21:17	29
USER_2236	LOC_249	1.2943025182478076,103.86023998260498	09:56	11
USER_65	LOC_2572	1.3789943485561553,103.84878158569336	10:55	3
USER_2236	LOC_3152	1.3405530290894334,103.84549856185913	06:59	27
USER_65	LOC_476	1.3033767333333335,103.809617	11:10	28
USER_65	LOC_2458	1.3516918317019635,103.8610485778878	19:09	4
USER_2207	LOC_4022	1.3071308997488136,103.82794618606567	22:27	16
USER_65	LOC_3970	1.3608248949688322,103.99014472961426	19:09	13
USER_1621	LOC_4748	1.289840457263906,103.84500503540039	23:06	7
USER_809	LOC_4922	1.3068091184027997,103.93471956253052	21:16	10
USER_1621	LOC_415	1.3013924595650668,103.9054673910141	21:12	24
USER_1621	LOC_1578	1.3060259785217008,103.91533083175827	02:04	11
USER_1621	LOC_5205	1.2996655619233346,103.85444641113281	14:57	21
USER_1621	LOC_5205	1.2996655619233346,103.85444641113281	19:49	8
USER_1621	LOC_2024	1.3325085912081702,103.84766578674316	11:12	23
USER_1621	LOC_5205	1.2996655619233346,103.85444641113281	19:30	15
USER_1621	LOC_2614	1.3561698888933271,103.98703336715698	21:14	27
USER_1621	LOC_3738	1.3244061321390246,103.92816995713078	12:33	23
USER_899	LOC_5423	1.264827028998148,103.82014095783234	11:51	13
USER_1351	LOC_1238	1.4362368651330115,103.78626465797424	17:19	5
USER_1621	LOC_415	1.3013924595650668,103.9054673910141	11:33	15
USER_899	LOC_606	1.296319024002878,103.8486099243164	20:44	10
USER_1351	LOC_39	1.2727613,103.818841	17:29	9
USER_1351	LOC_2505	1.3429556294180167,103.77525687217712	03:26	9
USER_1351	LOC_4968	1.311866443783514,103.75974833965302	18:32	7
USER_1351	LOC_4968	1.311866443783514,103.75974833965302	19:34	21
USER_1351	LOC_4968	1.311866443783514,103.75974833965302	18:52	26
USER_1351	LOC_3988	1.3140170106537394,103.85724127292633	19:18	25
USER_1351	LOC_4968	1.311866443783514,103.75974833965302	18:35	16
USER_1351	LOC_4968	1.311866443783514,103.75974833965302	06:56	24
USER_2184	LOC_5319	1.289046724441507,103.85669946670532	18:40	9
USER_2184	LOC_871	1.3391554542837896,103.70607479772323	14:44	8
USER_1351	LOC_4968	1.311866443783514,103.75974833965302	07:18	29
USER_1351	LOC_4968	1.311866443783514,103.75974833965302	06:56	26
USER_519	LOC_4168	1.282271,103.8592529296875	07:38	21
USER_1853	LOC_1236	1.3391113596120823,103.74748003417136	19:44	23
USER_1853	LOC_3356	1.3002994868448439,103.84531444512885	21:18	25
USER_1102	LOC_3834	1.3492088147251144,103.85001003742218	20:17	1
USER_1410	LOC_5158	1.339732,103.706623	14:43	20
USER_718	LOC_3452	1.263475524679285,103.82313966751099	19:45	2
USER_1779	LOC_3042	1.322838,103.813438	21:46	2
USER_1189	LOC_606	1.296319024002878,103.8486099243164	14:12	20
USER_487	LOC_4356	1.364399,103.86601799	20:49	8
USER_487	LOC_4356	1.364399,103.86601799	20:27	22
USER_487	LOC_4113	1.4432533053628687,103.78525391616188	10:04	29
USER_487	LOC_4113	1.4432533053628687,103.78525391616188	09:54	2
USER_1288	LOC_2540	1.3019394890063036,103.8502836227417	16:23	10
USER_380	LOC_693	1.2845310235456966,103.79136085510254	18:54	20
USER_487	LOC_4113	1.4432533053628687,103.78525391616188	18:30	10
USER_487	LOC_4113	1.4432533053628687,103.78525391616188	14:04	28
USER_254	LOC_3691	1.2796359999607891,103.84422696091715	01:19	15
USER_2282	LOC_3033	1.3048569773536387,103.83539199829102	17:33	3
USER_2282	LOC_1894	1.3401977246348142,103.70655526052214	13:06	4
USER_2282	LOC_2363	1.306353,103.832565	22:23	28
USER_1937	LOC_2971	1.3047497168125066,103.83149743080139	21:08	14
USER_1058	LOC_1592	1.3530942549651204,103.94521772861481	17:06	5
USER_1058	LOC_2419	1.3013388292213097,103.83859992027283	19:31	24
USER_254	LOC_3165	1.2905162025797825,103.85300874710083	16:10	23
USER_2282	LOC_3033	1.3048569773536387,103.83539199829102	17:36	2
USER_2282	LOC_3033	1.3048569773536387,103.83539199829102	20:01	27
USER_2139	LOC_1910	1.2795688556014868,103.84252336963128	02:16	8
USER_2139	LOC_3368	1.284863533860418,103.84260177612305	13:25	4
USER_2282	LOC_3033	1.3048569773536387,103.83539199829102	15:57	8
USER_2282	LOC_3033	1.3048569773536387,103.83539199829102	17:10	21
USER_2282	LOC_3033	1.3048569773536387,103.83539199829102	18:22	14
USER_2282	LOC_3033	1.3048569773536387,103.83539199829102	17:17	24
USER_1186	LOC_2730	1.3586958207224258,103.86340498924255	06:56	20
USER_1186	LOC_2070	1.3541963352260296,103.87294292449951	08:25	20
USER_1186	LOC_1238	1.4362368651330115,103.78626465797424	19:56	25
USER_1186	LOC_2730	1.3586958207224258,103.86340498924255	10:51	8
USER_2139	LOC_1703	1.2861935746864295,103.82689476013184	16:04	23
USER_2139	LOC_3140	1.3125368201883854,103.8731575012207	11:07	11
USER_2139	LOC_266	1.299344494307245,103.84529746072315	08:53	13
USER_2139	LOC_2810	1.2864188234673675,103.82705569267273	16:04	23
USER_1386	LOC_1741	1.301474,103.835728	17:53	29
USER_1386	LOC_1410	1.2937876654575284,103.83191585540771	21:47	30
USER_1386	LOC_3086	1.292178749814667,103.85628640651703	00:57	31
USER_1386	LOC_1601	1.304106153469661,103.81002902984619	23:40	11
USER_363	LOC_1663	1.3372494497888707,103.90298366546631	12:23	29
USER_363	LOC_89	1.2431170654571344,103.82753849029541	10:37	2
USER_1186	LOC_1138	1.291162,103.857253	13:59	25
USER_363	LOC_3707	1.3070853140606358,103.90430867671967	00:50	20
USER_1822	LOC_2419	1.3013388292213097,103.83859992027283	18:09	23
USER_1822	LOC_300	1.300609456432941,103.83856773376465	17:30	23
USER_1822	LOC_2419	1.3013388292213097,103.83859992027283	15:31	30
USER_1822	LOC_2419	1.3013388292213097,103.83859992027283	12:14	30
USER_1822	LOC_300	1.300609456432941,103.83856773376465	17:22	28
USER_1822	LOC_57	1.2542295001224182,103.81397724151611	13:11	26
USER_1386	LOC_2893	1.332375,103.849199	21:36	23
USER_128	LOC_4673	1.3724087419933406,103.94948244094849	20:02	9
USER_1532	LOC_4834	1.2994215436830465,103.84752631187439	18:32	9
USER_1532	LOC_2829	1.282750483705059,103.84982228279114	17:51	4
USER_2208	LOC_1842	1.2805194440837775,103.87051820755005	11:38	5
USER_773	LOC_4527	1.3070021872153468,103.82818222045898	19:32	28
USER_773	LOC_2001	1.3728592238028199,103.94933223724365	07:59	4
USER_773	LOC_2970	1.3725589026059275,103.93208026885986	20:52	3
USER_511	LOC_1318	1.2739399456840008,103.84490681997819	18:09	7
USER_511	LOC_1318	1.2739399456840008,103.84490681997819	13:47	6
USER_830	LOC_2155	1.300792,103.84750095	14:34	9
USER_1968	LOC_3824	1.3552260156009084,103.9885139465332	22:09	19
USER_129	LOC_4331	1.3534508892649553,103.94346088171005	21:36	27
USER_129	LOC_3195	1.342174116606187,103.95289643042503	20:56	16
USER_129	LOC_144	1.301034,103.836845	20:43	24
USER_129	LOC_1965	1.35421,103.94500449	19:34	10
USER_1532	LOC_578	1.3031247190550388,103.86383414268494	19:49	17
USER_1532	LOC_4966	1.3009419646420206,103.83588552474976	17:32	15
USER_170	LOC_5408	1.2996655619233346,103.84491920471191	20:28	4
USER_5	LOC_354	1.2957183628819617,103.85363101959229	00:15	13
USER_170	LOC_1883	1.3047833261434834,103.8319377166476	17:16	24
USER_170	LOC_5214	1.3061011992964544,103.83285999298096	21:02	24
USER_170	LOC_191	1.2801815701255839,103.84469389915466	20:09	30
USER_170	LOC_1256	1.297405,103.899578	13:48	24
USER_170	LOC_1256	1.297405,103.899578	17:03	0
USER_170	LOC_1256	1.297405,103.899578	20:43	12
USER_1436	LOC_1423	1.2870516651740709,103.80354881286621	21:34	5
USER_830	LOC_661	1.318971,103.820125	19:36	18
USER_895	LOC_3016	1.3025401486481727,103.83721590042114	22:27	24
USER_1436	LOC_1974	1.4295606874498157,103.83514682769591	07:56	26
USER_309	LOC_4703	1.295437,103.858576	18:22	18
USER_309	LOC_193	1.2949533801172608,103.85945186826505	11:54	30
USER_5	LOC_2118	1.3001804135177761,103.84992957115173	16:55	24
USER_5	LOC_813	1.3115714781084713,103.85618448257446	19:01	24
USER_2056	LOC_2893	1.332375,103.849199	19:19	28
USER_2056	LOC_3033	1.3048569773536387,103.83539199829102	12:35	6
USER_2056	LOC_2565	1.414201917135729,103.86297937588839	10:26	16
USER_2056	LOC_2565	1.414201917135729,103.86297937588839	10:26	16
USER_2056	LOC_3942	1.3922084096055647,103.8947868347168	17:52	22
USER_2056	LOC_2565	1.414201917135729,103.86297937588839	10:29	27
USER_2056	LOC_3942	1.3922084096055647,103.8947868347168	19:19	12
USER_2056	LOC_1249	1.3724423371103667,103.94983120095483	14:58	1
USER_1767	LOC_4224	1.30151044631734,103.83776307106018	22:59	30
USER_1383	LOC_4919	1.3071738039251686,103.8331389427185	16:39	21
USER_1383	LOC_3369	1.2952893191369519,103.82989883422852	00:24	8
USER_1383	LOC_1999	1.2976061544963546,103.76333713531494	22:48	29
USER_1383	LOC_922	1.2881671823763388,103.80548000335693	17:06	13
USER_1383	LOC_5304	1.300682,103.851386	16:44	1
USER_2056	LOC_4200	1.31112,103.795093	13:05	4
USER_2056	LOC_2115	1.4004403461164832,103.90917420387268	22:32	10
USER_1388	LOC_3457	1.3023933584830534,103.83700932423307	14:49	29
USER_1388	LOC_3971	1.3101449163531378,103.85521620512009	15:49	11
USER_1388	LOC_3457	1.3023933584830534,103.83700932423307	16:07	22
USER_1388	LOC_2984	1.2814311672407595,103.85181784629822	15:08	26
USER_1388	LOC_2984	1.2814311672407595,103.85181784629822	10:53	17
USER_1388	LOC_3457	1.3023933584830534,103.83700932423307	14:51	17
USER_1388	LOC_3570	1.295578,103.847248	21:49	1
USER_1388	LOC_3457	1.3023933584830534,103.83700932423307	14:07	30
USER_517	LOC_4274	1.300845430005195,103.83949041366577	13:12	2
USER_970	LOC_222	1.354051,103.9451	14:28	27
USER_970	LOC_620	1.3424855,103.9527159	14:47	20
USER_970	LOC_3195	1.342174116606187,103.95289643042503	14:54	20
USER_1388	LOC_2984	1.2814311672407595,103.85181784629822	14:41	25
USER_1388	LOC_3457	1.3023933584830534,103.83700932423307	16:56	6
USER_230	LOC_4702	1.3312632673431002,103.93934987797503	11:46	8
USER_230	LOC_2097	1.2541019050914914,103.8190930553451	13:36	8
USER_1427	LOC_259	1.354964,103.702675	16:03	9
USER_1427	LOC_259	1.354964,103.702675	16:03	9
USER_1427	LOC_259	1.354964,103.702675	15:57	10
USER_1427	LOC_259	1.354964,103.702675	16:26	8
USER_2119	LOC_2893	1.332375,103.849199	14:45	10
USER_381	LOC_2523	1.307156,103.827831	14:16	10
USER_1427	LOC_3789	1.2565892774855811,103.82028579711914	13:38	16
USER_1427	LOC_4891	1.308744,103.911199	20:13	27
USER_64	LOC_843	1.290954,103.840833	23:36	5
USER_64	LOC_5162	1.333784977109635,103.74183654785156	07:51	6
USER_1388	LOC_2984	1.2814311672407595,103.85181784629822	13:53	18
USER_522	LOC_5271	1.302471,103.906271	15:14	10
USER_1801	LOC_4786	1.294666,103.84921348	21:15	30
USER_1457	LOC_2103	1.2948962531333659,103.8316653298116	12:58	25
USER_64	LOC_4956	1.349863562283913,103.86220648718496	18:11	24
USER_1801	LOC_4021	1.3192298483454943,103.86157035827637	23:00	20
USER_1393	LOC_2431	1.39066760972981,103.97522196680706	19:27	1
USER_1393	LOC_2431	1.39066760972981,103.97522196680706	19:27	1
USER_655	LOC_2047	1.3045030175505317,103.83060425519943	16:26	5
USER_655	LOC_1500	1.4447635942370927,103.76816511154175	16:35	10
USER_1393	LOC_2605	1.4304059009154397,103.78802683296418	15:30	30
USER_1393	LOC_2431	1.39066760972981,103.97522196680706	19:23	16
USER_1393	LOC_3165	1.2905162025797825,103.85300874710083	12:21	15
USER_1393	LOC_2431	1.39066760972981,103.97522196680706	16:41	12
USER_362	LOC_1181	1.264832392109132,103.82150888442993	20:16	7
USER_345	LOC_818	1.3031837123913104,103.8353705406189	15:42	15
USER_783	LOC_872	1.3540332472669911,103.94511733969927	18:39	20
USER_362	LOC_3042	1.322838,103.813438	18:52	26
USER_345	LOC_3018	1.290441119775755,103.85912418365479	19:17	9
USER_345	LOC_3045	1.293465882410554,103.85661363601685	15:27	10
USER_345	LOC_4283	1.3065302412029,103.84912490844727	14:08	29
USER_345	LOC_1739	1.301261,103.839256	20:31	29
USER_1241	LOC_5239	1.4293403804505198,103.83556365966797	18:24	10
USER_1241	LOC_1043	1.324790262469484,103.8510043405396	18:05	6
USER_1241	LOC_1809	1.3692660927250284,103.84867429733276	17:08	9
USER_1241	LOC_1809	1.3692660927250284,103.84867429733276	17:07	9
USER_50	LOC_2736	1.2931453226843734,103.8262422965904	19:53	23
USER_50	LOC_3972	1.30134028551978,103.83683949066254	16:56	19
USER_1415	LOC_3729	1.3063639637235784,103.82674609742132	13:22	18
USER_1415	LOC_3672	1.2999701337082077,103.8513327198841	19:36	19
USER_655	LOC_1392	1.352775161073465,103.94493877887726	20:10	23
USER_1812	LOC_1699	1.3197232439404967,103.84369611740112	14:14	16
USER_751	LOC_1820	1.3520189888265064,103.95370960235596	00:20	13
USER_50	LOC_1181	1.264832392109132,103.82150888442993	18:21	27
USER_655	LOC_1883	1.3047833261434834,103.8319377166476	15:46	5
USER_655	LOC_2944	1.3519010044830582,103.94435405731201	14:02	11
USER_655	LOC_1392	1.352775161073465,103.94493877887726	13:48	11
USER_655	LOC_1883	1.3047833261434834,103.8319377166476	16:56	29
USER_350	LOC_4919	1.3071738039251686,103.8331389427185	20:03	28
USER_350	LOC_5031	1.3047320902239252,103.82324783369077	14:23	20
USER_350	LOC_2903	1.303065725717368,103.83514523506165	12:28	3
USER_205	LOC_2665	1.3008331585348405,103.83975468685583	14:01	9
USER_205	LOC_123	1.2930153860762195,103.85805130004883	15:58	10
USER_205	LOC_3153	1.303128441663501,103.9049937390557	17:51	20
USER_55	LOC_1729	1.2977673610734233,103.85431647889342	19:42	25
USER_1596	LOC_536	1.3385621363335403,103.83213301821318	20:20	9
USER_1596	LOC_536	1.3385621363335403,103.83213301821318	06:19	28
USER_1596	LOC_536	1.3385621363335403,103.83213301821318	22:23	4
USER_1596	LOC_536	1.3385621363335403,103.83213301821318	06:57	3
USER_1128	LOC_3549	1.3748542136527162,103.89717936515808	21:20	9
USER_1128	LOC_4375	1.3718611199312962,103.8940457678293	22:43	9
USER_427	LOC_3176	1.2948449678050273,103.85094772349142	14:48	14
USER_1241	LOC_340	1.4185934066154913,103.71647357940674	17:10	15
USER_1241	LOC_2524	1.4300890922811607,103.83605825897651	17:14	14
USER_1026	LOC_1960	1.4295227139050959,103.83570313453674	19:51	8
USER_1026	LOC_5511	1.350129,103.74942702159665	14:15	17
USER_1026	LOC_1960	1.4295227139050959,103.83570313453674	11:32	7
USER_1026	LOC_2524	1.4300890922811607,103.83605825897651	11:02	7
USER_1026	LOC_2195	1.2923607230408183,103.83131435449731	20:24	4
USER_1026	LOC_1376	1.390020372127015,103.74861717224121	21:03	5
USER_1026	LOC_1960	1.4295227139050959,103.83570313453674	18:28	3
USER_1026	LOC_390	1.2998668569560374,103.84105142594422	22:13	4
USER_1032	LOC_4444	1.3034089596625535,103.83575677871704	12:45	24
USER_1032	LOC_1818	1.3032266166349913,103.8347053527832	17:30	14
USER_406	LOC_2498	1.297406,103.849423	16:07	28
USER_406	LOC_249	1.2943025182478076,103.86023998260498	14:16	13
USER_350	LOC_478	1.293551691227065,103.83114337921143	13:48	30
USER_350	LOC_1	1.300670922649181,103.83657341849616	19:14	17
USER_350	LOC_1	1.300670922649181,103.83657341849616	19:03	28
USER_350	LOC_478	1.293551691227065,103.83114337921143	08:14	27
USER_922	LOC_1883	1.3047833261434834,103.8319377166476	12:05	17
USER_823	LOC_4075	1.29967,103.855844	13:27	26
USER_823	LOC_4298	1.3048355252457735,103.82348299026489	19:37	16
USER_1651	LOC_4205	1.3323171210126423,103.84837733434433	12:05	28
USER_143	LOC_3408	1.2648699338856368,103.82015705108643	07:55	3
USER_688	LOC_565	1.2529157996514881,103.81517613316758	18:25	24
USER_2117	LOC_3561	1.2985071454521295,103.854660987854	12:37	6
USER_2281	LOC_3702	1.2812595487889478,103.8583517074585	17:21	24
USER_2045	LOC_1780	1.289945,103.846367	14:29	30
USER_2045	LOC_4674	1.3497826482502566,103.84956479072571	18:53	14
USER_2045	LOC_1608	1.302282723104894,103.87650489807129	23:26	28
USER_2045	LOC_3549	1.3748542136527162,103.89717936515808	19:20	10
USER_143	LOC_3408	1.2648699338856368,103.82015705108643	07:47	5
USER_143	LOC_3408	1.2648699338856368,103.82015705108643	07:57	28
USER_143	LOC_2909	1.2914708266088921,103.84985983371735	13:34	20
USER_2045	LOC_1780	1.289945,103.846367	14:24	30
USER_2190	LOC_4249	1.2859760320940985,103.85410132899464	22:15	6
USER_2190	LOC_1919	1.2908058076601945,103.86008977890015	11:33	6
USER_2190	LOC_3161	1.369233602856942,103.84671849667777	00:32	10
USER_2190	LOC_1919	1.2908058076601945,103.86008977890015	10:36	5
USER_2190	LOC_1919	1.2908058076601945,103.86008977890015	09:51	14
USER_2190	LOC_1919	1.2908058076601945,103.86008977890015	09:50	14
USER_2190	LOC_4249	1.2859760320940985,103.85410132899464	03:18	9
USER_2190	LOC_5477	1.3018569317573914,103.87990475586169	20:17	24
USER_938	LOC_4818	1.3034679529921713,103.83732318878174	21:41	7
USER_423	LOC_2909	1.2914708266088921,103.84985983371735	18:56	14
USER_423	LOC_191	1.2801815701255839,103.84469389915466	13:52	24
USER_938	LOC_2570	1.3109670032157543,103.7952423430167	21:18	10
USER_938	LOC_46	1.3396949569719252,103.70574474334717	00:06	15
USER_938	LOC_46	1.3396949569719252,103.70574474334717	00:06	15
USER_423	LOC_4880	1.2634326197687564,103.82298946380615	19:29	12
USER_423	LOC_4880	1.2634326197687564,103.82298946380615	19:29	12
USER_495	LOC_6	1.300409,103.847148	14:02	25
USER_495	LOC_3653	1.2900228012557233,103.83680820465088	19:39	20
USER_442	LOC_1533	1.38379947019024,103.77041816711426	12:23	7
USER_442	LOC_3397	1.2761967992944654,103.84616374969482	18:40	3
USER_1929	LOC_3076	1.2932652575399894,103.85890831181635	19:01	4
USER_1975	LOC_4820	1.3818795678460325,103.84480655193329	09:05	3
USER_1929	LOC_1897	1.3068252074710782,103.8954895734787	21:21	28
USER_1929	LOC_3901	1.300501,103.836849	10:41	4
USER_1929	LOC_3901	1.300501,103.836849	21:27	25
USER_1929	LOC_3901	1.300501,103.836849	15:50	8
USER_1929	LOC_3901	1.300501,103.836849	19:09	29
USER_1929	LOC_3901	1.300501,103.836849	08:30	22
USER_1929	LOC_3901	1.300501,103.836849	08:53	30
USER_1929	LOC_3901	1.300501,103.836849	10:12	27
USER_1222	LOC_5171	1.293549,103.773394	15:52	27
USER_1929	LOC_3901	1.300501,103.836849	13:17	12
USER_143	LOC_2909	1.2914708266088921,103.84985983371735	12:17	14
USER_143	LOC_2961	1.3531124516120638,103.9877915834778	21:46	29
USER_143	LOC_5030	1.3553547256170044,103.98984432220459	14:14	27
USER_143	LOC_3408	1.2648699338856368,103.82015705108643	07:49	30
USER_143	LOC_3408	1.2648699338856368,103.82015705108643	07:45	12
USER_143	LOC_1789	1.293660500277163,103.8319257314384	12:25	23
USER_143	LOC_3970	1.3608248949688322,103.99014472961426	10:28	15
USER_143	LOC_3408	1.2648699338856368,103.82015705108643	07:45	17
USER_143	LOC_3408	1.2648699338856368,103.82015705108643	07:48	18
USER_143	LOC_3408	1.2648699338856368,103.82015705108643	07:35	19
USER_558	LOC_142	1.3556121456286498,103.98662567138672	18:26	5
USER_1620	LOC_4283	1.3065302412029,103.84912490844727	18:29	13
USER_1620	LOC_5162	1.333784977109635,103.74183654785156	12:22	13
USER_1620	LOC_654	1.3801420012580543,103.74522686004639	20:13	2
USER_1620	LOC_5162	1.333784977109635,103.74183654785156	18:18	17
USER_495	LOC_2687	1.3199913936793355,103.85252594947815	19:53	3
USER_1083	LOC_1286	1.2851209611711183,103.84464025497437	13:28	6
USER_1440	LOC_927	1.2642478129476493,103.82305383682251	21:28	15
USER_1440	LOC_4139	1.30559,103.83101	18:43	13
USER_1440	LOC_219	1.304877,103.831615	20:13	13
USER_1440	LOC_3452	1.263475524679285,103.82313966751099	18:33	9
USER_1440	LOC_1513	1.3922979162250193,103.90516932151702	18:00	21
USER_765	LOC_3702	1.2812595487889478,103.8583517074585	13:19	24
USER_2262	LOC_4714	1.2661141753141338,103.80277633666992	20:05	9
USER_1683	LOC_964	1.371498,103.89404878333333	19:23	6
USER_1683	LOC_808	1.289146,103.859071	20:41	5
USER_1683	LOC_2893	1.332375,103.849199	19:27	28
USER_1683	LOC_2970	1.3725589026059275,103.93208026885986	18:30	10
USER_1683	LOC_1324	1.327417,103.867461	21:46	10
USER_1683	LOC_3285	1.307536,103.858018	14:20	20
USER_1083	LOC_1286	1.2851209611711183,103.84464025497437	12:36	22
USER_1083	LOC_2062	1.2844344882849226,103.84285926818848	18:35	26
USER_2074	LOC_1938	1.3176816657892019,103.84400099069015	19:42	25
USER_2074	LOC_3862	1.311329073370462,103.856354757978	13:43	18
USER_564	LOC_4742	1.3006416346486427,103.8448977470398	14:38	8
USER_2074	LOC_1938	1.3176816657892019,103.84400099069015	19:45	5
USER_2199	LOC_5093	1.2890199091391366,103.8476899266243	19:57	2
USER_89	LOC_4529	1.3814398134592822,103.95147800445557	20:04	10
USER_1222	LOC_5171	1.293549,103.773394	15:52	27
USER_1222	LOC_1759	1.301203,103.838432	21:28	18
USER_1266	LOC_2495	1.334525066110677,103.74612808227539	19:08	15
USER_271	LOC_1304	1.3033553293617086,103.76518249511719	16:31	1
USER_1266	LOC_3962	1.3057150615180322,103.83236646652222	17:59	29
USER_1266	LOC_2748	1.294431231429039,103.78297090530396	10:56	23
USER_1266	LOC_872	1.3540332472669911,103.94511733969927	12:00	5
USER_1266	LOC_3786	1.380528,103.763677	19:18	6
USER_2074	LOC_3862	1.311329073370462,103.856354757978	13:43	18
USER_1266	LOC_49	1.3112475019684253,103.82650834848114	13:34	20
USER_822	LOC_69	1.304972282430252,103.90324920415878	13:06	15
USER_1117	LOC_4030	1.3557166236601443,103.94612015484883	12:48	2
USER_410	LOC_3912	1.265055,103.825158	01:57	20
USER_1686	LOC_1152	1.2957931566350314,103.85381257571808	20:02	5
USER_1675	LOC_4834	1.2994215436830465,103.84752631187439	20:59	13
USER_1675	LOC_5434	1.302104,103.849874	20:35	3
USER_1117	LOC_4154	1.352866132379207,103.94347999054489	08:17	30
USER_1117	LOC_1631	1.303188,103.834811	10:28	29
USER_18	LOC_3420	1.2955839626351089,103.82964440375665	14:03	0
USER_18	LOC_3824	1.3552260156009084,103.9885139465332	07:39	30
USER_579	LOC_3346	1.305659979777759,103.83104400329022	21:12	3
USER_2299	LOC_3998	1.3187257266582528,103.82012486457825	20:53	4
USER_2050	LOC_1392	1.352775161073465,103.94493877887726	21:59	9
USER_410	LOC_3050	1.295918,103.815625	16:59	28
USER_925	LOC_459	1.369176,103.848498	15:20	30
USER_925	LOC_1524	1.3207529387799402,103.84631395339966	12:45	9
USER_84	LOC_2336	1.284612,103.842965	00:13	22
USER_84	LOC_989	1.285245,103.849695	19:31	27
USER_120	LOC_4653	1.3049213336761272,103.82335424423218	19:49	8
USER_120	LOC_4653	1.3049213336761272,103.82335424423218	18:22	0
USER_1683	LOC_1061	1.301012,103.836917	12:31	21
USER_1683	LOC_964	1.371498,103.89404878333333	10:49	16
USER_1683	LOC_312	1.2813453580162848,103.83912563323975	10:15	16
USER_1683	LOC_3890	1.3428194208589395,103.84956627482354	12:22	27
USER_1015	LOC_2889	1.283064,103.844268	14:29	25
USER_1015	LOC_4595	1.2835581325819219,103.84297061722039	13:48	30
USER_1015	LOC_2889	1.283064,103.844268	09:19	18
USER_554	LOC_3737	1.3161049621534187,103.89829911768999	16:01	20
USER_790	LOC_3970	1.3608248949688322,103.99014472961426	18:06	7
USER_790	LOC_3970	1.3608248949688322,103.99014472961426	12:53	25
USER_1015	LOC_4595	1.2835581325819219,103.84297061722039	22:07	3
USER_1015	LOC_2889	1.283064,103.844268	20:25	6
USER_2108	LOC_5391	1.3427614825904033,103.77544962111722	19:15	16
USER_2108	LOC_2668	1.42820121343862,103.82654797327552	21:17	22
USER_2108	LOC_1957	1.289554,103.858728	18:57	5
USER_2108	LOC_5391	1.3427614825904033,103.77544962111722	19:15	16
USER_2205	LOC_3570	1.295578,103.847248	20:07	1
USER_2205	LOC_1377	1.4301126161589073,103.83657217025757	21:16	19
USER_2108	LOC_696	1.293739,103.8534	20:31	14
USER_2108	LOC_2912	1.2979465883196168,103.76315185056418	17:55	2
USER_937	LOC_3394	1.3140384626830066,103.89152526855469	20:26	17
USER_686	LOC_4681	1.3435529599043314,103.84594853112806	21:03	10
USER_937	LOC_4505	1.2991292580674962,103.85539054870605	22:02	2
USER_937	LOC_2721	1.29808,103.856486	00:06	1
USER_1597	LOC_1883	1.3047833261434834,103.8319377166476	19:36	13
USER_2108	LOC_2984	1.2814311672407595,103.85181784629822	22:21	5
USER_686	LOC_4681	1.3435529599043314,103.84594853112806	00:16	26
USER_1597	LOC_1883	1.3047833261434834,103.8319377166476	21:59	29
USER_283	LOC_362	1.3003578820059074,103.84072307145281	16:20	24
USER_283	LOC_362	1.3003578820059074,103.84072307145281	16:57	5
USER_1989	LOC_5448	1.29541,103.855507	21:46	29
USER_278	LOC_1737	1.304753,103.83155	20:12	22
USER_937	LOC_4703	1.295437,103.858576	11:01	15
USER_937	LOC_4505	1.2991292580674962,103.85539054870605	20:50	24
USER_937	LOC_4782	1.3035376723799326,103.8353168964386	16:31	20
USER_603	LOC_4418	1.3496914784468887,103.71845841407776	13:13	3
USER_478	LOC_470	1.379771,103.764235	12:16	9
USER_478	LOC_3599	1.3334953770051627,103.95950317382812	10:27	10
USER_579	LOC_3570	1.295578,103.847248	00:52	17
USER_579	LOC_305	1.304140082965286,103.80987828017605	23:11	28
USER_278	LOC_4626	1.289284,103.846214	19:53	24
USER_278	LOC_1460	1.352973,103.835008	22:58	24
USER_807	LOC_692	1.3005665521447067,103.84178638458252	20:13	2
USER_1529	LOC_4435	1.3046102781021978,103.83177638053894	19:41	29
USER_240	LOC_1957	1.289554,103.858728	19:06	5
USER_1262	LOC_993	1.3582932772881464,103.84801318039126	20:10	7
USER_1262	LOC_1769	1.31236,103.86016	18:11	26
USER_1262	LOC_3688	1.3503350299269141,103.84854555130005	19:39	30
USER_1816	LOC_2281	1.3565245504595744,103.95965037425832	13:14	25
USER_2072	LOC_3972	1.30134028551978,103.83683949066254	17:07	18
USER_571	LOC_4121	1.3009823786512074,103.85431081704962	18:04	5
USER_440	LOC_3032	1.35695,103.986409	17:26	13
USER_1041	LOC_4144	1.3745217154601066,103.88602137565613	11:16	21
USER_1041	LOC_254	1.373732105839788,103.88718744906636	19:47	9
USER_1041	LOC_254	1.373732105839788,103.88718744906636	11:28	16
USER_1041	LOC_254	1.373732105839788,103.88718744906636	16:53	22
USER_665	LOC_363	1.300360678449235,103.86022757237343	22:11	24
USER_1269	LOC_5424	1.3179629385097733,103.80540130347173	21:34	5
USER_1649	LOC_4966	1.3009419646420206,103.83588552474976	13:20	10
USER_1649	LOC_613	1.291116864932044,103.8348662853241	20:14	6
USER_904	LOC_1367	1.276706292544824,103.84825587272644	09:56	3
USER_1119	LOC_4858	1.2897975527933498,103.85573387145996	18:51	9
USER_904	LOC_3404	1.28945099520059,103.85685597229876	21:40	8
USER_904	LOC_348	1.306442,103.811418	20:23	28
USER_1182	LOC_942	1.2997620966052859,103.8543713092804	18:49	20
USER_904	LOC_376	1.310064471117162,103.86029362678528	18:21	16
USER_1182	LOC_4834	1.2994215436830465,103.84752631187439	22:56	23
USER_1182	LOC_807	1.302282723104894,103.83685111999512	14:25	28
USER_1930	LOC_911	1.2772211487794531,103.8462683558464	12:28	29
USER_1930	LOC_821	1.2931440993227539,103.85324478149414	12:59	28
USER_1844	LOC_2126	1.372576,103.893899	20:19	26
USER_1930	LOC_1960	1.4295227139050959,103.83570313453674	19:40	27
USER_1844	LOC_4076	1.3495949457102157,103.8506269454956	14:23	14
USER_1844	LOC_946	1.3288564077292093,103.86979669332504	11:42	11
USER_1844	LOC_1818	1.3032266166349913,103.8347053527832	21:15	2
USER_1844	LOC_2126	1.372576,103.893899	20:23	30
USER_132	LOC_2062	1.2844344882849226,103.84285926818848	14:10	23
USER_692	LOC_600	1.335903,103.842457	13:20	3
USER_287	LOC_4577	1.3011,103.83922	20:18	7
USER_287	LOC_2493	1.3011457599743244,103.838449716568	18:36	7
USER_650	LOC_5010	1.311844,103.856117	12:12	18
USER_650	LOC_5221	1.3241852518281676,103.93006324768066	12:08	0
USER_650	LOC_5221	1.3241852518281676,103.93006324768066	18:05	15
USER_650	LOC_2214	1.296554997975678,103.8536524772644	16:48	2
USER_650	LOC_2091	1.3194336421900872,103.88721227645874	08:29	12
USER_650	LOC_5221	1.3241852518281676,103.93006324768066	12:48	23
USER_650	LOC_2101	1.300820995810688,103.85105401317239	12:52	27
USER_650	LOC_942	1.2997620966052859,103.8543713092804	21:02	30
USER_650	LOC_3346	1.305659979777759,103.83104400329022	19:57	9
USER_650	LOC_5135	1.298974,103.847672	17:18	29
USER_650	LOC_3346	1.305659979777759,103.83104400329022	18:32	20
USER_650	LOC_5221	1.3241852518281676,103.93006324768066	19:38	8
USER_257	LOC_3194	1.3498025240608922,103.7489905591062	13:19	1
USER_257	LOC_2665	1.3008331585348405,103.83975468685583	14:15	13
USER_257	LOC_1236	1.3391113596120823,103.74748003417136	13:18	12
USER_257	LOC_2480	1.3970135043880962,103.88659000396729	13:47	14
USER_257	LOC_3872	1.33883688455388,103.70535850524902	13:20	22
USER_257	LOC_2480	1.3970135043880962,103.88659000396729	22:18	22
USER_257	LOC_1836	1.335118,103.746204	13:34	26
USER_257	LOC_1836	1.335118,103.746204	13:34	26
USER_257	LOC_4397	1.3924223521940935,103.8949462662836	13:33	9
USER_257	LOC_4397	1.3924223521940935,103.8949462662836	13:33	9
USER_257	LOC_2480	1.3970135043880962,103.88659000396729	20:13	6
USER_257	LOC_1234	1.3037211564554134,103.83310886686729	15:23	20
USER_257	LOC_605	1.338762,103.705318	13:05	4
USER_257	LOC_293	1.3851480490239914,103.9013235507576	20:08	3
USER_440	LOC_3527	1.3540623789759438,103.94519099254092	10:04	15
USER_440	LOC_658	1.3518366493842053,103.94358158111572	09:50	13
USER_1565	LOC_927	1.2642478129476493,103.82305383682251	21:16	7
USER_1565	LOC_5423	1.264827028998148,103.82014095783234	20:23	24
USER_1565	LOC_1463	1.3131099978558842,103.86036872657891	14:03	15
USER_1183	LOC_1652	1.316017411591633,103.89634788036346	23:22	10
USER_1306	LOC_2233	1.3319508425393234,103.86718153953552	19:52	30
USER_646	LOC_1305	1.2931011949079718,103.76827239990234	22:44	30
USER_646	LOC_1224	1.3610792092579078,103.98996219637266	15:58	19
USER_1353	LOC_1559	1.305138,103.831713	14:58	14
USER_2110	LOC_4480	1.3496163974297986,103.75010848045349	13:25	12
USER_2110	LOC_3518	1.3386438182184124,103.7769627571106	12:31	12
USER_1272	LOC_1305	1.2931011949079718,103.76827239990234	23:00	23
USER_1306	LOC_2233	1.3319508425393234,103.86718153953552	12:13	8
USER_2110	LOC_4310	1.265406244919402,103.82150888442993	07:11	27
USER_2110	LOC_3518	1.3386438182184124,103.7769627571106	16:51	30
USER_2110	LOC_5235	1.3261202162149293,103.89006614685059	17:32	12
USER_2110	LOC_1883	1.3047833261434834,103.8319377166476	16:24	12
USER_2110	LOC_2299	1.3507318865879963,103.84830951690674	17:51	25
USER_2110	LOC_5324	1.3322082650175526,103.77436637878418	13:31	16
USER_2110	LOC_3518	1.3386438182184124,103.7769627571106	12:06	25
USER_2110	LOC_4480	1.3496163974297986,103.75010848045349	14:24	25
USER_2110	LOC_4480	1.3496163974297986,103.75010848045349	13:12	6
USER_2110	LOC_3310	1.359044409833366,103.75162124633789	14:20	6
USER_2110	LOC_1883	1.3047833261434834,103.8319377166476	16:59	9
USER_2110	LOC_511	1.3670565825810472,103.89702916145325	12:09	8
USER_1027	LOC_4735	1.311292601438261,103.85657072067261	12:52	15
USER_1027	LOC_1876	1.3759267881518704,103.75232934951782	12:23	27
USER_1027	LOC_3570	1.295578,103.847248	19:24	17
USER_1027	LOC_578	1.3031247190550388,103.86383414268494	20:18	2
USER_692	LOC_600	1.335903,103.842457	14:02	5
USER_692	LOC_600	1.335903,103.842457	16:17	28
USER_1027	LOC_3857	1.3105203274201687,103.84676456451416	15:52	10
USER_681	LOC_2451	1.3976248661898918,103.91169548034668	07:58	12
USER_493	LOC_4116	1.320686,103.842344	19:25	9
USER_1258	LOC_2195	1.2923607230408183,103.83131435449731	21:31	15
USER_1514	LOC_4733	1.339952378638744,103.70608806610107	12:56	23
USER_1514	LOC_3779	1.3847862350363973,103.74492645263672	13:52	0
USER_911	LOC_5266	1.3613611854147905,103.98920059204102	06:22	29
USER_1514	LOC_3779	1.3847862350363973,103.74492645263672	19:06	24
USER_618	LOC_1079	1.4371699804377747,103.78647923469543	19:10	28
USER_618	LOC_1079	1.4371699804377747,103.78647923469543	18:04	28
USER_1148	LOC_1433	1.2962266379648533,103.77310468658861	16:48	29
USER_1148	LOC_1433	1.2962266379648533,103.77310468658861	14:36	27
USER_1148	LOC_1433	1.2962266379648533,103.77310468658861	18:52	22
USER_1148	LOC_1433	1.2962266379648533,103.77310468658861	13:50	11
USER_817	LOC_2827	1.2846428322115284,103.86015396522438	12:02	15
USER_1148	LOC_4291	1.298051286972962,103.77106189727783	13:33	8
USER_1584	LOC_1644	1.3003165015155789,103.84234786781526	19:31	9
USER_817	LOC_2827	1.2846428322115284,103.86015396522438	08:09	12
USER_1046	LOC_965	1.2946457533832458,103.85929584503174	13:51	9
USER_1046	LOC_5101	1.3293122605879297,103.77634048461914	15:02	21
USER_1046	LOC_5101	1.3293122605879297,103.77634048461914	12:24	6
USER_1046	LOC_5101	1.3293122605879297,103.77634048461914	15:42	28
USER_1046	LOC_5101	1.3293122605879297,103.77634048461914	15:30	4
USER_1741	LOC_4505	1.2991292580674962,103.85539054870605	18:42	13
USER_1741	LOC_659	1.286077,103.848385	12:14	22
USER_1148	LOC_1433	1.2962266379648533,103.77310468658861	11:36	30
USER_1787	LOC_4919	1.3071738039251686,103.8331389427185	16:44	4
USER_1787	LOC_727	1.280634,103.845392	10:10	3
USER_1787	LOC_4673	1.3724087419933406,103.94948244094849	19:10	3
USER_2101	LOC_3526	1.3723443874421921,103.85554075241089	04:30	9
USER_1533	LOC_3479	1.30418928041071,103.809634745121	20:53	20
USER_1046	LOC_5101	1.3293122605879297,103.77634048461914	12:40	16
USER_1046	LOC_5101	1.3293122605879297,103.77634048461914	12:02	24
USER_1046	LOC_3727	1.3272153367414423,103.94647300243378	12:39	9
USER_2289	LOC_4786	1.294666,103.84921348	19:13	10
USER_2289	LOC_4702	1.3312632673431002,103.93934987797503	22:22	9
USER_2289	LOC_1608	1.302282723104894,103.87650489807129	15:47	9
USER_2289	LOC_2266	1.3012905619109436,103.83853018283844	14:51	27
USER_1183	LOC_4147	1.283667,103.808316	10:27	29
USER_46	LOC_1883	1.3047833261434834,103.8319377166476	21:48	21
USER_882	LOC_5511	1.350129,103.74942702159665	10:23	8
USER_2289	LOC_251	1.304296,103.905999	13:32	20
USER_705	LOC_5335	1.3505012806982264,103.8483738899231	09:32	0
USER_1112	LOC_2120	1.3256654353641488,103.92971992492676	22:44	25
USER_1199	LOC_721	1.2764327751282338,103.84570240974426	10:57	28
USER_1199	LOC_4748	1.289840457263906,103.84500503540039	17:15	21
USER_844	LOC_1957	1.289554,103.858728	20:01	5
USER_844	LOC_1818	1.3032266166349913,103.8347053527832	18:23	29
USER_844	LOC_432	1.2994081360867449,103.8556319475174	17:15	0
USER_13	LOC_3087	1.292106,103.850803	20:24	14
USER_14	LOC_1554	1.305506306063483,103.83259372050726	19:21	3
USER_2088	LOC_2408	1.30570702284665,103.90482382075906	19:51	19
USER_14	LOC_871	1.3391554542837896,103.70607479772323	19:06	26
USER_14	LOC_871	1.3391554542837896,103.70607479772323	07:46	3
USER_1468	LOC_332	1.3125797242721862,103.92289638519287	19:38	14
USER_2002	LOC_4200	1.31112,103.795093	13:09	15
USER_2088	LOC_2408	1.30570702284665,103.90482382075906	19:51	19
USER_1468	LOC_4162	1.293959283065895,103.8533627986908	20:52	30
USER_618	LOC_1956	1.4386563432566208,103.7956045435019	08:29	20
USER_618	LOC_1079	1.4371699804377747,103.78647923469543	18:00	3
USER_618	LOC_3170	1.3692746004984162,103.84864909125106	12:59	10
USER_618	LOC_1079	1.4371699804377747,103.78647923469543	18:45	10
USER_1089	LOC_1237	1.4164911982994481,103.83281707763672	21:25	6
USER_591	LOC_2113	1.264939229884546,103.82166828472484	21:18	10
USER_618	LOC_1079	1.4371699804377747,103.78647923469543	19:03	3
USER_839	LOC_2191	1.287885,103.848747	21:06	2
USER_2125	LOC_597	1.28963666102232,103.84404480457306	19:32	15
USER_2125	LOC_1062	1.33726017570291,103.6973762512207	13:33	15
USER_2125	LOC_259	1.354964,103.702675	10:06	9
USER_2125	LOC_259	1.354964,103.702675	10:06	9
USER_284	LOC_3369	1.2952893191369519,103.82989883422852	01:30	27
USER_284	LOC_607	1.3006569806081574,103.85190455477392	19:06	2
USER_284	LOC_5101	1.3293122605879297,103.77634048461914	16:30	25
USER_284	LOC_3292	1.3043421267144832,103.83406162261963	18:47	29
USER_1810	LOC_957	1.302328,103.836882	02:02	29
USER_1981	LOC_376	1.310064471117162,103.86029362678528	16:56	6
USER_284	LOC_3369	1.2952893191369519,103.82989883422852	23:44	1
USER_284	LOC_3368	1.284863533860418,103.84260177612305	14:31	18
USER_1280	LOC_2330	1.317919,103.843894	23:35	9
USER_1280	LOC_752	1.2814526195464295,103.85408163070679	19:29	9
USER_1280	LOC_752	1.2814526195464295,103.85408163070679	21:48	5
USER_1280	LOC_230	1.2978796696418633,103.83800446987152	00:47	8
USER_1280	LOC_5362	1.2894198856566765,103.84895481842075	21:03	14
USER_1280	LOC_871	1.3391554542837896,103.70607479772323	12:23	11
USER_1280	LOC_752	1.2814526195464295,103.85408163070679	11:00	22
USER_1280	LOC_752	1.2814526195464295,103.85408163070679	18:56	22
USER_1236	LOC_1234	1.3037211564554134,103.83310886686729	20:55	4
USER_1280	LOC_2563	1.301522,103.839132	23:02	17
USER_1280	LOC_4903	1.3557701834362266,103.98694715057287	11:15	15
USER_1280	LOC_3857	1.3105203274201687,103.84676456451416	04:39	29
USER_195	LOC_1842	1.2805194440837775,103.87051820755005	17:58	15
USER_2227	LOC_5186	1.3621227176430797,103.8852971792221	21:31	24
USER_1236	LOC_2909	1.2914708266088921,103.84985983371735	10:25	25
USER_1236	LOC_2811	1.311652,103.794509	22:51	10
USER_195	LOC_191	1.2801815701255839,103.84469389915466	09:46	19
USER_195	LOC_170	1.3386223664024333,103.77848625183105	18:42	18
USER_195	LOC_170	1.3386223664024333,103.77848625183105	18:42	18
USER_195	LOC_4141	1.2668402292545964,103.80784069969317	11:13	15
USER_1787	LOC_3542	1.3760984000269947,103.95551204681396	01:49	20
USER_1787	LOC_727	1.280634,103.845392	15:40	5
USER_1787	LOC_1652	1.316017411591633,103.89634788036346	20:09	6
USER_1787	LOC_1385	1.301059747789395,103.83691308518367	17:22	7
USER_1787	LOC_2376	1.2849713235143456,103.84411421902074	15:49	25
USER_1787	LOC_727	1.280634,103.845392	21:12	27
USER_1787	LOC_554	1.3312958835094708,103.94812580704937	21:53	30
USER_1787	LOC_1249	1.3724423371103667,103.94983120095483	16:29	30
USER_1787	LOC_727	1.280634,103.845392	14:04	30
USER_1787	LOC_2420	1.3724248306308449,103.94989550113678	20:29	12
USER_1787	LOC_3046	1.30388657,103.82382618888889	13:04	23
USER_1787	LOC_872	1.3540332472669911,103.94511733969927	13:37	15
USER_1787	LOC_3972	1.30134028551978,103.83683949066254	01:18	15
USER_1787	LOC_727	1.280634,103.845392	19:47	1
USER_1787	LOC_4673	1.3724087419933406,103.94948244094849	17:12	17
USER_1787	LOC_4578	1.2951284277138493,103.85213971138	19:45	18
USER_687	LOC_1144	1.2875826085187363,103.8034737110138	02:59	14
USER_1787	LOC_727	1.280634,103.845392	19:21	18
USER_934	LOC_3126	1.3045566478269373,103.8306713104248	12:09	28
USER_934	LOC_1971	1.305195,103.83045	19:08	28
USER_934	LOC_3269	1.3041126491080317,103.8336550179057	14:29	19
USER_934	LOC_445	1.303686,103.835804	13:15	25
USER_2249	LOC_4290	1.31839,103.819909	14:19	5
USER_115	LOC_4768	1.317874023152819,103.78589903865011	20:03	15
USER_600	LOC_4251	1.332305,103.91534312	13:56	11
USER_2249	LOC_1438	1.3887440159946385,103.98732304573059	05:03	12
USER_1687	LOC_3645	1.299159,103.787559	12:46	21
USER_600	LOC_4251	1.332305,103.91534312	11:05	13
USER_1687	LOC_3152	1.3405530290894334,103.84549856185913	07:47	18
USER_1687	LOC_1307	1.333613362237029,103.84999394416809	19:58	25
USER_2125	LOC_732	1.3800025668471938,103.76421689987183	19:57	9
USER_2125	LOC_259	1.354964,103.702675	10:03	10
USER_247	LOC_1834	1.3328399881940867,103.79099221937408	18:24	22
USER_247	LOC_1834	1.3328399881940867,103.79099221937408	18:24	22
USER_247	LOC_927	1.2642478129476493,103.82305383682251	16:45	10
USER_2133	LOC_5408	1.2996655619233346,103.84491920471191	16:45	0
USER_2133	LOC_3018	1.290441119775755,103.85912418365479	23:14	13
USER_2133	LOC_4289	1.2859507239401153,103.849356	21:49	30
USER_2133	LOC_5204	1.3067876663116007,103.83237719535828	11:47	11
USER_1100	LOC_942	1.2997620966052859,103.8543713092804	00:42	15
USER_1100	LOC_1883	1.3047833261434834,103.8319377166476	03:52	13
USER_1100	LOC_3587	1.335331,103.746167	22:24	25
USER_1278	LOC_4783	1.2773053972059423,103.81741595880462	16:44	14
USER_1629	LOC_289	1.3158301304030438,103.856258505223	17:17	2
USER_1629	LOC_559	1.3777840041079752,103.8969993116564	20:42	13
USER_1492	LOC_4873	1.2840885702371996,103.84659022092819	13:32	30
USER_1492	LOC_4632	1.3830701219966046,103.89345645904541	21:51	14
USER_1233	LOC_3719	1.299879904082768,103.84485020547069	21:20	10
USER_218	LOC_2197	1.3423057366198698,103.68006691317339	18:35	4
USER_1400	LOC_5577	1.30732,103.83296	18:49	18
USER_1944	LOC_5585	1.3694269793064997,103.84886741638184	15:30	15
USER_1944	LOC_2330	1.317919,103.843894	14:06	18
USER_1944	LOC_385	1.2818709394710577,103.85209679603577	14:15	8
USER_1944	LOC_5585	1.3694269793064997,103.84886741638184	13:34	9
USER_1944	LOC_606	1.296319024002878,103.8486099243164	14:35	3
USER_1944	LOC_2878	1.2839196334992269,103.84784817695618	14:59	8
USER_1575	LOC_658	1.3518366493842053,103.94358158111572	19:42	19
USER_1575	LOC_2823	1.301659,103.913781	22:31	0
USER_1575	LOC_4950	1.2992686970809755,103.84384632110596	16:39	13
USER_1575	LOC_658	1.3518366493842053,103.94358158111572	22:38	15
USER_1575	LOC_2823	1.301659,103.913781	20:50	25
USER_1575	LOC_2823	1.301659,103.913781	21:19	23
USER_247	LOC_1834	1.3328399881940867,103.79099221937408	19:55	29
USER_247	LOC_5252	1.2947208360629392,103.86000394821167	15:30	18
USER_669	LOC_5153	1.3081766888385369,103.885817527771	20:53	20
USER_305	LOC_1057	1.4098842454741551,103.85826587677002	11:26	8
USER_669	LOC_2988	1.3000248854430156,103.85610401630402	10:56	11
USER_669	LOC_1809	1.3692660927250284,103.84867429733276	23:40	9
USER_1710	LOC_267	1.353424074657765,103.95461082458496	22:32	0
USER_274	LOC_2968	1.301516,103.913546	20:29	13
USER_305	LOC_1057	1.4098842454741551,103.85826587677002	10:15	20
USER_784	LOC_3769	1.286279383748174,103.85283708572388	10:51	23
USER_274	LOC_4926	1.2946115889834504,103.806018223181	18:51	4
USER_503	LOC_3251	1.299672,103.844751	21:01	17
USER_274	LOC_4951	1.302648185130602,103.87650705369879	20:50	14
USER_274	LOC_3404	1.28945099520059,103.85685597229876	22:09	28
USER_75	LOC_4340	1.3014353638392555,103.9140236377716	03:08	6
USER_75	LOC_5273	1.3529253229100566,103.94340991973877	19:06	10
USER_503	LOC_4508	1.299397410009658,103.8544249534607	23:08	9
USER_394	LOC_3538	1.3457765366104077,103.71324419975281	23:21	5
USER_1162	LOC_1175	1.3641713454002702,103.86650562286377	16:56	27
USER_1343	LOC_1251	1.3003037633633492,103.84488701820374	15:52	9
USER_1343	LOC_871	1.3391554542837896,103.70607479772323	21:23	23
USER_2248	LOC_266	1.299344494307245,103.84529746072315	13:38	28
USER_2201	LOC_3571	1.301016,103.838405	20:13	18
USER_96	LOC_932	1.2632121544475432,103.82259121173604	13:34	11
USER_1162	LOC_4527	1.3070021872153468,103.82818222045898	21:03	8
USER_1162	LOC_2908	1.2762182516438874,103.8154149055481	21:40	14
USER_1324	LOC_1818	1.3032266166349913,103.8347053527832	20:20	17
USER_2201	LOC_2522	1.3002447699597008,103.84494066238403	21:34	3
USER_2201	LOC_2704	1.2933586213858121,103.87053966522217	20:59	24
USER_2201	LOC_2113	1.264939229884546,103.82166828472484	17:04	14
USER_669	LOC_1851	1.318688,103.893908	18:40	13
USER_296	LOC_3015	1.2932299081501553,103.85822296142578	23:58	3
USER_296	LOC_2236	1.3045459217717452,103.83185148239136	19:54	15
USER_1154	LOC_3971	1.3101449163531378,103.85521620512009	21:27	18
USER_73	LOC_3341	1.395812231612477,103.88697624206543	15:59	25
USER_1463	LOC_866	1.3529240086842513,103.95359900648484	16:13	22
USER_1463	LOC_866	1.3529240086842513,103.95359900648484	05:30	25
USER_1504	LOC_5347	1.3113834033387015,103.77849163395639	08:33	28
USER_605	LOC_23	1.3730737389203738,103.93210172653198	11:43	5
USER_605	LOC_1075	1.3192137593570605,103.91284883022308	19:51	5
USER_605	LOC_1857	1.3245177569024034,103.80929946899414	22:02	28
USER_759	LOC_53	1.3241423479443728,103.8141918182373	12:46	24
USER_1962	LOC_3429	1.33706710924335,103.77933919429779	13:51	5
USER_1962	LOC_3452	1.263475524679285,103.82313966751099	13:32	20
USER_1962	LOC_2413	1.264060652512433,103.82178742022974	15:24	20
USER_1962	LOC_1999	1.2976061544963546,103.76333713531494	09:25	3
USER_1962	LOC_3886	1.263324,103.822512	12:03	23
USER_1962	LOC_3924	1.303516220260834,103.76561164855957	18:00	16
USER_1962	LOC_4880	1.2634326197687564,103.82298946380615	14:13	8
USER_1962	LOC_1999	1.2976061544963546,103.76333713531494	09:31	6
USER_1761	LOC_435	1.3116344719899675,103.91051619843282	18:48	20
USER_1761	LOC_2753	1.2954124259281836,103.85301992281659	19:51	5
USER_209	LOC_4820	1.3818795678460325,103.84480655193329	17:40	26
USER_209	LOC_142	1.3556121456286498,103.98662567138672	12:56	11
USER_1110	LOC_4821	1.2995797533140556,103.87440204620361	20:26	10
USER_1110	LOC_2134	1.3021375385684757,103.90477850924889	17:25	10
USER_1761	LOC_435	1.3116344719899675,103.91051619843282	10:30	5
USER_1118	LOC_4329	1.3057472396684944,103.83151888847351	19:09	18
USER_605	LOC_1857	1.3245177569024034,103.80929946899414	20:30	22
USER_605	LOC_177	1.303324,103.835039	19:02	27
USER_605	LOC_1857	1.3245177569024034,103.80929946899414	22:22	7
USER_605	LOC_613	1.291116864932044,103.8348662853241	01:35	8
USER_605	LOC_2379	1.256031512119255,103.81886959075928	17:34	17
USER_2314	LOC_2071	1.3347181327699629,103.74599933624268	14:46	14
USER_605	LOC_4977	1.3715721326934776,103.84807348251343	19:49	30
USER_605	LOC_4306	1.3222760282808932,103.91388416290283	19:57	12
USER_547	LOC_2311	1.301209,103.859867	18:33	3
USER_299	LOC_4537	1.303494,103.789657	19:12	9
USER_547	LOC_3708	1.4308473123902419,103.79398137331009	23:56	15
USER_547	LOC_210	1.292091923233545,103.84509930948022	19:28	14
USER_837	LOC_4162	1.293959283065895,103.8533627986908	14:50	14
USER_837	LOC_4806	1.383938,103.846412	18:54	25
USER_837	LOC_341	1.4366022109816137,103.78637439403933	10:59	13
USER_837	LOC_2459	1.2564605624116,103.82015653	18:09	13
USER_1082	LOC_3847	1.298973729928018,103.85474681854248	19:08	4
USER_1082	LOC_3233	1.294744969780919,103.85889083147049	20:45	4
USER_1082	LOC_3970	1.3608248949688322,103.99014472961426	12:00	26
USER_1082	LOC_3862	1.311329073370462,103.856354757978	22:05	28
USER_1082	LOC_1779	1.2931226471154518,103.85237574577332	21:03	13
USER_1082	LOC_3899	1.289293,103.845812	22:34	29
USER_1082	LOC_4292	1.300782,103.8522109	16:29	2
USER_1082	LOC_2630	1.3009151494654858,103.83866429328918	18:03	2
USER_123	LOC_2148	1.3150857460583831,103.76519441341257	19:05	17
USER_1698	LOC_1505	1.283058,103.848698	12:58	22
USER_973	LOC_4110	1.3271241660990696,103.86735320091248	16:45	20
USER_973	LOC_3053	1.3562342438771329,103.98677587509155	09:12	10
USER_973	LOC_2443	1.355545,103.934764	18:35	28
USER_973	LOC_3305	1.305081634792621,103.8513100730073	16:27	7
USER_973	LOC_1999	1.2976061544963546,103.76333713531494	23:17	11
USER_973	LOC_5529	1.3524372969071434,103.94443988800049	15:25	11
USER_837	LOC_5291	1.2791786741462134,103.84627103805542	08:33	2
USER_837	LOC_2976	1.30232,103.837591	18:49	19
USER_123	LOC_4674	1.3497826482502566,103.84956479072571	21:16	20
USER_123	LOC_3423	1.2893577819284254,103.86308312416077	22:19	10
USER_123	LOC_2572	1.3789943485561553,103.84878158569336	17:01	5
USER_123	LOC_120	1.326679,103.844923	21:29	8
USER_123	LOC_3453	1.3710143929977134,103.9696741104126	17:08	16
USER_123	LOC_3695	1.3110849886179226,103.79574602833058	22:45	12
USER_2099	LOC_948	1.294174,103.858229	01:27	47
USER_620	LOC_1426	1.2946350272859688,103.8593602180481	16:23	13
USER_1414	LOC_691	1.3849578462720646,103.74484062194824	16:31	37
USER_2099	LOC_948	1.294174,103.858229	04:38	32
USER_620	LOC_191	1.2801815701255839,103.84469389915466	00:48	29
USER_620	LOC_4558	1.2850136997948234,103.8447904586792	19:26	14
USER_620	LOC_144	1.301034,103.836845	20:43	13
USER_620	LOC_524	1.2988718321762647,103.85562658309937	14:12	23
USER_1561	LOC_3879	1.303293,103.8351109596744	15:50	56
USER_1948	LOC_885	1.301057,103.859966	20:44	41
USER_1561	LOC_3879	1.303293,103.8351109596744	16:13	54
USER_1561	LOC_2907	1.312021971125449,103.82912635803223	08:36	58
USER_1414	LOC_5446	1.397614140545602,103.74728679656982	11:31	39
USER_1414	LOC_4262	1.3537378055432805,103.83420646190643	01:41	38
USER_1414	LOC_1883	1.3047833261434834,103.8319377166476	17:01	31
USER_1414	LOC_179	1.3031837123913104,103.83487701416016	19:22	31
USER_890	LOC_4585	1.2995046707785431,103.84764432907104	21:44	23
USER_890	LOC_2381	1.3032423183534108,103.83589408767251	21:42	23
USER_620	LOC_144	1.301034,103.836845	20:46	10
USER_620	LOC_266	1.299344494307245,103.84529746072315	13:32	10
USER_890	LOC_4011	1.30307645177887,103.83440494537354	15:17	11
USER_890	LOC_4940	1.3042563182643847,103.83251667022705	18:50	29
USER_890	LOC_266	1.299344494307245,103.84529746072315	18:35	29
USER_890	LOC_266	1.299344494307245,103.84529746072315	14:14	29
USER_620	LOC_4853	1.355632,103.986819	22:58	9
USER_620	LOC_144	1.301034,103.836845	20:36	24
USER_620	LOC_2258	1.2796772648661332,103.84243278802049	00:51	26
USER_620	LOC_2065	1.2908594382270102,103.84600818157196	00:33	22
USER_620	LOC_144	1.301034,103.836845	22:21	5
USER_620	LOC_191	1.2801815701255839,103.84469389915466	23:13	7
USER_620	LOC_710	1.332054,103.893491	14:22	21
USER_620	LOC_3287	1.3425195683692885,103.73253976694593	18:20	8
USER_1097	LOC_1062	1.33726017570291,103.6973762512207	03:35	19
USER_1097	LOC_1062	1.33726017570291,103.6973762512207	06:18	17
USER_1097	LOC_2967	1.3010211050999212,103.8362111083002	00:59	15
USER_1097	LOC_617	1.264773397887801,103.82293581962585	17:12	23
USER_1097	LOC_617	1.264773397887801,103.82293581962585	17:12	23
USER_1097	LOC_68	1.263539882043749,103.82221698760986	20:16	23
USER_1097	LOC_1062	1.33726017570291,103.6973762512207	02:00	12
USER_1097	LOC_2416	1.3386974477575782,103.69270920753479	02:26	12
USER_890	LOC_1818	1.3032266166349913,103.8347053527832	15:43	11
USER_596	LOC_851	1.4101952875057406,103.8323450088501	09:01	11
USER_2001	LOC_5352	1.4292331254704858,103.83547782897949	20:42	1
USER_2001	LOC_2524	1.4300890922811607,103.83605825897651	20:47	1
USER_2001	LOC_2524	1.4300890922811607,103.83605825897651	07:33	22
USER_2001	LOC_2791	1.304470839384154,103.83170127868652	21:17	7
USER_2001	LOC_3126	1.3045566478269373,103.8306713104248	21:25	7
USER_1607	LOC_2382	1.291292,103.85009	14:52	28
USER_1110	LOC_1586	1.352601,103.943996	19:14	15
USER_1110	LOC_2134	1.3021375385684757,103.90477850924889	19:50	1
USER_1110	LOC_4458	1.3083965726429687,103.85088443756104	19:39	29
USER_1110	LOC_3707	1.3070853140606358,103.90430867671967	19:01	27
USER_1110	LOC_439	1.32112658,103.955529	21:12	14
USER_1110	LOC_1591	1.3018536804743377,103.83996248245239	13:55	14
USER_1110	LOC_4631	1.2985028796225229,103.85166676175531	20:51	7
USER_1110	LOC_1776	1.264179,103.81256	20:46	9
USER_1097	LOC_1338	1.339932,103.706607	22:03	29
USER_1097	LOC_1338	1.339932,103.706607	21:27	27
USER_1097	LOC_2224	1.311758,103.794419	23:31	9
USER_1097	LOC_1062	1.33726017570291,103.6973762512207	02:55	26
USER_632	LOC_5287	1.301254,103.859903	18:00	4
USER_632	LOC_2944	1.3519010044830582,103.94435405731201	22:28	9
USER_1110	LOC_1080	1.297422,103.899749	18:29	1
USER_1110	LOC_439	1.32112658,103.955529	14:49	18
USER_329	LOC_1789	1.293660500277163,103.8319257314384	19:19	31
USER_329	LOC_349	1.277686,103.84369611739811	12:16	58
USER_1351	LOC_1147	1.310826019247474,103.79534125328064	21:08	58
USER_329	LOC_4541	1.2754352407741847,103.84406626224518	12:14	31
USER_1351	LOC_2330	1.317919,103.843894	22:08	43
USER_1351	LOC_4968	1.311866443783514,103.75974833965302	06:53	58
USER_781	LOC_1943	1.313276,103.927867	22:00	60
USER_1351	LOC_3988	1.3140170106537394,103.85724127292633	18:58	31
USER_781	LOC_1883	1.3047833261434834,103.8319377166476	17:10	55
USER_2184	LOC_871	1.3391554542837896,103.70607479772323	19:04	35
USER_2214	LOC_1104	1.2766634429058394,103.84161755624288	21:34	47
USER_781	LOC_2076	1.299905134863575,103.84483888257202	19:07	54
USER_2214	LOC_4449	1.291455,103.849838	16:22	57
USER_2214	LOC_1251	1.3003037633633492,103.84488701820374	13:13	55
USER_1980	LOC_4937	1.319024454106603,103.84346881880096	15:26	51
USER_1980	LOC_2250	1.300116057074223,103.84536981582642	17:11	35
USER_65	LOC_3233	1.294744969780919,103.85889083147049	08:41	49
USER_2207	LOC_5510	1.301776,103.839063	17:12	46
USER_2207	LOC_2236	1.3045459217717452,103.83185148239136	21:11	51
USER_2207	LOC_4257	1.2955151334592123,103.85813827723062	12:54	58
USER_1774	LOC_2920	1.3198305038395002,103.8438355922699	20:06	37
USER_1774	LOC_2693	1.2914994860058424,103.84980406416757	17:42	55
USER_1774	LOC_5414	1.2853783884559036,103.85178565979004	10:15	59
USER_1621	LOC_554	1.3312958835094708,103.94812580704937	00:10	36
USER_1621	LOC_1578	1.3060259785217008,103.91533083175827	00:18	37
USER_63	LOC_3782	1.278561,103.83379	19:59	39
USER_63	LOC_1124	1.256703,103.821168	15:08	31
USER_63	LOC_4475	1.3696414947316387,103.84946823120117	14:29	31
USER_899	LOC_1729	1.2977673610734233,103.85431647889342	19:48	52
USER_899	LOC_4882	1.280303458141547,103.85061368338712	20:54	48
USER_329	LOC_5237	1.305182,103.823598	20:14	46
USER_329	LOC_3414	1.2848099031674232,103.83238792419434	13:24	46
USER_2189	LOC_4633	1.4432620341955018,103.78509521484375	19:30	36
USER_276	LOC_5335	1.3505012806982264,103.8483738899231	08:33	60
USER_276	LOC_153	1.3186452816987055,103.89410555362701	11:49	60
USER_276	LOC_2190	1.2882891312212776,103.83588842659661	17:48	60
USER_1655	LOC_455	1.426659004447594,103.78925800323486	01:50	40
USER_826	LOC_1494	1.288612,103.842731	21:04	38
USER_1115	LOC_2614	1.3561698888933271,103.98703336715698	14:24	52
USER_2189	LOC_4633	1.4432620341955018,103.78509521484375	09:14	31
USER_2236	LOC_1772	1.4047788599888333,103.79058837890625	12:46	52
USER_2236	LOC_3152	1.3405530290894334,103.84549856185913	19:44	34
USER_1704	LOC_4134	1.289139237232537,103.84508147835732	22:46	48
USER_1655	LOC_2795	1.4415030626001744,103.82457733154297	17:42	57
USER_65	LOC_2458	1.3516918317019635,103.8610485778878	09:29	60
USER_1640	LOC_2425	1.2458919883622486,103.83994181740792	16:47	53
USER_2236	LOC_1772	1.4047788599888333,103.79058837890625	20:14	57
USER_2236	LOC_5472	1.2983301651111507,103.8461235165596	20:08	48
USER_369	LOC_4748	1.289840457263906,103.84500503540039	09:06	37
USER_369	LOC_4748	1.289840457263906,103.84500503540039	09:12	60
USER_959	LOC_427	1.2890707593327138,103.85580555199617	23:10	58
USER_369	LOC_4748	1.289840457263906,103.84500503540039	08:55	35
USER_369	LOC_4748	1.289840457263906,103.84500503540039	10:00	54
USER_369	LOC_3971	1.3101449163531378,103.85521620512009	12:49	59
USER_369	LOC_4748	1.289840457263906,103.84500503540039	08:18	38
USER_369	LOC_4134	1.289139237232537,103.84508147835732	19:36	54
USER_2023	LOC_4249	1.2859760320940985,103.85410132899464	21:38	52
USER_2023	LOC_2614	1.3561698888933271,103.98703336715698	08:24	51
USER_369	LOC_4748	1.289840457263906,103.84500503540039	09:56	42
USER_369	LOC_3269	1.3041126491080317,103.8336550179057	18:18	44
USER_2023	LOC_5595	1.297283,103.900086	16:11	58
USER_2186	LOC_4424	1.3011779381831814,103.83841753005981	14:50	51
USER_2023	LOC_1175	1.3641713454002702,103.86650562286377	21:51	47
USER_2023	LOC_2614	1.3561698888933271,103.98703336715698	11:46	38
USER_2282	LOC_3033	1.3048569773536387,103.83539199829102	13:38	57
USER_2282	LOC_3033	1.3048569773536387,103.83539199829102	19:58	41
USER_2282	LOC_3033	1.3048569773536387,103.83539199829102	15:52	54
USER_2282	LOC_3033	1.3048569773536387,103.83539199829102	19:48	59
USER_2282	LOC_3033	1.3048569773536387,103.83539199829102	17:09	40
USER_2282	LOC_3033	1.3048569773536387,103.83539199829102	11:38	55
USER_2282	LOC_3033	1.3048569773536387,103.83539199829102	11:38	55
USER_2282	LOC_4078	1.3042026879815798,103.83340716362	18:56	57
USER_254	LOC_2062	1.2844344882849226,103.84285926818848	16:14	57
USER_199	LOC_3731	1.2777289955061857,103.79914170873013	15:00	42
USER_2282	LOC_3033	1.3048569773536387,103.83539199829102	16:00	46
USER_2282	LOC_3033	1.3048569773536387,103.83539199829102	17:25	33
USER_1956	LOC_3764	1.3190989654913152,103.8630359979439	11:50	51
USER_254	LOC_607	1.3006569806081574,103.85190455477392	12:43	33
USER_254	LOC_871	1.3391554542837896,103.70607479772323	19:35	40
USER_254	LOC_3041	1.2911275910441806,103.85770797729492	14:39	55
USER_126	LOC_752	1.2814526195464295,103.85408163070679	20:37	49
USER_126	LOC_1530	1.3013817334964146,103.83852481842041	12:48	41
USER_126	LOC_3604	1.289932035042759,103.8487226921735	20:34	31
USER_126	LOC_4918	1.3039658607882427,103.81017259989598	22:58	31
USER_479	LOC_1169	1.3208317725304792,103.91879747241474	15:58	53
USER_479	LOC_1919	1.2908058076601945,103.86008977890015	22:54	46
USER_126	LOC_752	1.2814526195464295,103.85408163070679	18:32	48
USER_126	LOC_2193	1.2845202974057746,103.85133504867554	11:23	60
USER_1058	LOC_480	1.2947119748738831,103.85382801303307	14:27	48
USER_1058	LOC_2909	1.2914708266088921,103.84985983371735	11:45	32
USER_1058	LOC_658	1.3518366493842053,103.94358158111572	13:53	41
USER_1058	LOC_658	1.3518366493842053,103.94358158111572	13:23	55
USER_487	LOC_4966	1.3009419646420206,103.83588552474976	10:09	49
USER_487	LOC_4113	1.4432533053628687,103.78525391616188	10:10	42
USER_1058	LOC_912	1.290644,103.852801	19:06	46
USER_1672	LOC_4135	1.2952946821842102,103.85901689529419	20:44	43
USER_487	LOC_4113	1.4432533053628687,103.78525391616188	19:39	54
USER_487	LOC_4113	1.4432533053628687,103.78525391616188	16:59	59
USER_487	LOC_4113	1.4432533053628687,103.78525391616188	04:30	41
USER_487	LOC_4113	1.4432533053628687,103.78525391616188	13:43	58
USER_487	LOC_3047	1.293267,103.853792	00:18	50
USER_487	LOC_4113	1.4432533053628687,103.78525391616188	11:23	38
USER_1451	LOC_2085	1.344938796726421,103.95521947782075	19:50	41
USER_487	LOC_4113	1.4432533053628687,103.78525391616188	18:41	35
USER_1451	LOC_1392	1.352775161073465,103.94493877887726	15:58	38
USER_1451	LOC_4298	1.3048355252457735,103.82348299026489	13:38	55
USER_1451	LOC_3859	1.3209835474615372,103.91283005475998	20:20	37
USER_1451	LOC_872	1.3540332472669911,103.94511733969927	16:12	38
USER_1451	LOC_4658	1.3022738955564794,103.852827422095	20:56	51
USER_1451	LOC_2970	1.3725589026059275,103.93208026885986	00:05	51
USER_1410	LOC_702	1.2937769393566128,103.796306848526	18:28	49
USER_1410	LOC_5248	1.3200583946805418,103.84338389794777	20:03	45
USER_718	LOC_4673	1.3724087419933406,103.94948244094849	18:54	47
USER_718	LOC_1251	1.3003037633633492,103.84488701820374	17:54	51
USER_1779	LOC_752	1.2814526195464295,103.85408163070679	15:53	49
USER_588	LOC_4936	1.3526249992275734,103.94480466842651	18:31	39
USER_588	LOC_2268	1.3187579046413416,103.89358520507812	15:10	38
USER_1423	LOC_5049	1.2902265974663818,103.84617447853088	00:42	49
USER_1310	LOC_1251	1.3003037633633492,103.84488701820374	18:55	32
USER_1310	LOC_1088	1.287267,103.848731	04:12	34
USER_519	LOC_387	1.291847,103.860258	20:14	45
USER_519	LOC_5408	1.2996655619233346,103.84491920471191	20:17	41
USER_1853	LOC_1055	1.304063249240954,103.83242011070251	20:16	42
USER_1853	LOC_3567	1.3110780809015639,103.79492282867432	14:25	55
USER_1102	LOC_579	1.3724945480588246,103.89371395111084	17:42	31
USER_1102	LOC_4253	1.3626482819983001,103.88803839683533	14:47	58
USER_175	LOC_1883	1.3047833261434834,103.8319377166476	18:32	37
USER_175	LOC_3372	1.3088256141571246,103.86311531066895	18:57	35
USER_270	LOC_871	1.3391554542837896,103.70607479772323	12:42	42
USER_270	LOC_871	1.3391554542837896,103.70607479772323	13:23	49
USER_270	LOC_871	1.3391554542837896,103.70607479772323	13:22	49
USER_270	LOC_871	1.3391554542837896,103.70607479772323	18:26	44
USER_270	LOC_871	1.3391554542837896,103.70607479772323	16:03	44
USER_270	LOC_5070	1.3301381584940164,103.7239408493042	11:51	44
USER_1524	LOC_1688	1.2992794231586096,103.85556221008301	17:28	37
USER_1524	LOC_3019	1.3541289702181158,103.94353098036326	18:55	38
USER_270	LOC_871	1.3391554542837896,103.70607479772323	08:48	57
USER_270	LOC_871	1.3391554542837896,103.70607479772323	18:24	59
USER_270	LOC_871	1.3391554542837896,103.70607479772323	18:24	59
USER_270	LOC_871	1.3391554542837896,103.70607479772323	11:44	59
USER_270	LOC_871	1.3391554542837896,103.70607479772323	20:42	42
USER_270	LOC_871	1.3391554542837896,103.70607479772323	17:48	42
USER_270	LOC_4986	1.3005236478557476,103.8549667596817	14:30	42
USER_270	LOC_4986	1.3005236478557476,103.8549667596817	13:29	42
USER_270	LOC_871	1.3391554542837896,103.70607479772323	16:34	39
USER_270	LOC_871	1.3391554542837896,103.70607479772323	18:53	39
USER_270	LOC_871	1.3391554542837896,103.70607479772323	19:38	40
USER_270	LOC_5070	1.3301381584940164,103.7239408493042	13:37	39
USER_270	LOC_871	1.3391554542837896,103.70607479772323	12:12	40
USER_270	LOC_3085	1.3099164843491389,103.7636219	16:13	40
USER_270	LOC_5070	1.3301381584940164,103.7239408493042	07:03	56
USER_270	LOC_871	1.3391554542837896,103.70607479772323	18:19	56
USER_270	LOC_5070	1.3301381584940164,103.7239408493042	09:07	37
USER_270	LOC_5070	1.3301381584940164,103.7239408493042	07:43	47
USER_270	LOC_5070	1.3301381584940164,103.7239408493042	10:52	60
USER_270	LOC_871	1.3391554542837896,103.70607479772323	19:06	60
USER_270	LOC_5070	1.3301381584940164,103.7239408493042	13:44	33
USER_270	LOC_871	1.3391554542837896,103.70607479772323	16:40	33
USER_270	LOC_871	1.3391554542837896,103.70607479772323	13:03	38
USER_270	LOC_5070	1.3301381584940164,103.7239408493042	13:33	38
USER_270	LOC_5070	1.3301381584940164,103.7239408493042	10:21	34
USER_270	LOC_871	1.3391554542837896,103.70607479772323	16:25	35
USER_270	LOC_5070	1.3301381584940164,103.7239408493042	07:13	61
USER_270	LOC_871	1.3391554542837896,103.70607479772323	20:04	34
USER_270	LOC_5070	1.3301381584940164,103.7239408493042	07:46	50
USER_270	LOC_5070	1.3301381584940164,103.7239408493042	07:11	51
USER_270	LOC_5070	1.3301381584940164,103.7239408493042	07:19	35
USER_270	LOC_5070	1.3301381584940164,103.7239408493042	08:28	36
USER_773	LOC_2665	1.3008331585348405,103.83975468685583	20:08	39
USER_773	LOC_3474	1.3019823932711798,103.90491485595703	12:50	43
USER_773	LOC_2001	1.3728592238028199,103.94933223724365	22:36	39
USER_773	LOC_3152	1.3405530290894334,103.84549856185913	22:06	39
USER_773	LOC_1490	1.332921,103.849438	15:24	45
USER_773	LOC_2021	1.344071121625107,103.86011123657227	15:08	31
USER_773	LOC_1249	1.3724423371103667,103.94983120095483	17:52	44
USER_773	LOC_150	1.3725325006750084,103.95002383813787	20:12	45
USER_2196	LOC_3837	1.335301220355651,103.74635422328991	16:18	46
USER_2196	LOC_3837	1.335301220355651,103.74635422328991	18:45	46
USER_511	LOC_5437	1.299142815130045,103.78764201660995	14:30	54
USER_202	LOC_5378	1.278448,103.803935	20:54	48
USER_2196	LOC_3837	1.335301220355651,103.74635422328991	21:13	55
USER_2196	LOC_3837	1.335301220355651,103.74635422328991	16:39	53
USER_2196	LOC_2048	1.2862901291812636,103.82734086961639	08:10	37
USER_2196	LOC_1251	1.3003037633633492,103.84488701820374	08:36	51
USER_2139	LOC_2671	1.2820586471073396,103.84356737136841	15:19	45
USER_2139	LOC_709	1.279461,103.841584	13:19	36
USER_2282	LOC_3033	1.3048569773536387,103.83539199829102	18:17	49
USER_2282	LOC_5009	1.3049213336761272,103.83282780647278	18:11	43
USER_2026	LOC_5101	1.3293122605879297,103.77634048461914	10:04	50
USER_2026	LOC_5101	1.3293122605879297,103.77634048461914	11:52	36
USER_1186	LOC_4162	1.293959283065895,103.8533627986908	19:06	45
USER_1186	LOC_2730	1.3586958207224258,103.86340498924255	08:01	43
USER_916	LOC_1716	1.332101005654905,103.91349792480469	15:03	34
USER_1611	LOC_552	1.29281,103.858191	09:54	45
USER_2052	LOC_5352	1.4292331254704858,103.83547782897949	20:40	51
USER_2052	LOC_5352	1.4292331254704858,103.83547782897949	16:12	37
USER_1388	LOC_3457	1.3023933584830534,103.83700932423307	14:24	45
USER_1388	LOC_3457	1.3023933584830534,103.83700932423307	15:58	31
USER_522	LOC_4867	1.31125,103.843529	18:10	52
USER_1611	LOC_5371	1.3256654353641488,103.87654781341553	16:27	58
USER_1388	LOC_4966	1.3009419646420206,103.83588552474976	15:07	53
USER_1388	LOC_2221	1.295099,103.852033	13:15	53
USER_1388	LOC_1799	1.27289313535017,103.83792400360107	19:43	55
USER_1388	LOC_5261	1.293191,103.803026	12:58	54
USER_230	LOC_3088	1.263368262401621,103.82092952728271	13:31	44
USER_1388	LOC_3457	1.3023933584830534,103.83700932423307	17:31	50
USER_1388	LOC_912	1.290644,103.852801	16:14	46
USER_1388	LOC_3457	1.3023933584830534,103.83700932423307	16:47	53
USER_1743	LOC_74	1.2883228326261116,103.85134404332392	14:55	44
USER_1743	LOC_74	1.2883228326261116,103.85134404332392	14:15	49
USER_64	LOC_2439	1.256648183731654,103.82021947447664	03:17	51
USER_528	LOC_1347	1.2989142122126187,103.77154862325642	12:56	42
USER_2052	LOC_5352	1.4292331254704858,103.83547782897949	13:13	54
USER_2052	LOC_1125	1.304599552047222,103.83191585540771	16:47	54
USER_1743	LOC_3739	1.3005558260725434,103.84998321533203	14:33	51
USER_252	LOC_5072	1.291331,103.850086	15:44	41
USER_2052	LOC_5352	1.4292331254704858,103.83547782897949	16:29	58
USER_2052	LOC_5352	1.4292331254704858,103.83547782897949	13:59	57
USER_2052	LOC_1049	1.2935731434307411,103.83208751678467	21:08	54
USER_2052	LOC_5352	1.4292331254704858,103.83547782897949	16:29	58
USER_2052	LOC_347	1.2978206761816138,103.82828950881958	08:11	40
USER_2052	LOC_2934	1.3019600353018392,103.837002	11:47	48
USER_2052	LOC_347	1.2978206761816138,103.82828950881958	08:31	56
USER_2052	LOC_5352	1.4292331254704858,103.83547782897949	19:29	56
USER_2149	LOC_2021	1.344071121625107,103.86011123657227	17:14	32
USER_345	LOC_1688	1.2992794231586096,103.85556221008301	21:12	36
USER_1427	LOC_259	1.354964,103.702675	16:05	49
USER_381	LOC_5190	1.2933586213858121,103.85363101959229	19:56	42
USER_1427	LOC_1435	1.312561,103.924693	19:59	42
USER_1427	LOC_1841	1.4291902234770726,103.78153324127197	01:41	43
USER_1457	LOC_3588	1.2805087179270622,103.84504795074463	10:25	60
USER_1837	LOC_2299	1.3507318865879963,103.84830951690674	14:44	42
USER_1801	LOC_5330	1.2910865798990796,103.78097015486658	20:05	49
USER_1457	LOC_2604	1.304896,103.83210115190471	17:19	34
USER_1801	LOC_4786	1.294666,103.84921348	19:03	35
USER_1801	LOC_3194	1.3498025240608922,103.7489905591062	19:55	43
USER_1402	LOC_1501	1.291232,103.83505023713421	23:51	51
USER_64	LOC_198	1.3596872697294107,103.8846843334127	20:40	58
USER_64	LOC_1779	1.2931226471154518,103.85237574577332	17:59	37
USER_64	LOC_884	1.332101005654905,103.84796619415283	10:34	40
USER_679	LOC_1986	1.3038594541445965,103.83320331573486	18:43	55
USER_783	LOC_872	1.3540332472669911,103.94511733969927	18:37	31
USER_783	LOC_4259	1.2941024086606723,103.8494587035903	11:31	41
USER_783	LOC_437	1.2915638141050982,103.84968516944355	21:20	41
USER_783	LOC_400	1.348683247452473,103.935706615448	22:49	33
USER_362	LOC_4537	1.303494,103.789657	16:31	49
USER_362	LOC_1750	1.2837694675005489,103.8586950302124	18:41	58
USER_362	LOC_2701	1.275343228835103,103.84318574949685	12:04	55
USER_362	LOC_851	1.4101952875057406,103.8323450088501	20:04	48
USER_362	LOC_752	1.2814526195464295,103.85408163070679	16:59	53
USER_345	LOC_4283	1.3065302412029,103.84912490844727	09:00	42
USER_345	LOC_1942	1.3070741273380633,103.83306357919673	20:18	47
USER_345	LOC_248	1.307363,103.83296641111112	21:57	47
USER_345	LOC_1251	1.3003037633633492,103.84488701820374	22:49	51
USER_345	LOC_4996	1.3396091497436304,103.98327827453613	09:57	50
USER_345	LOC_4505	1.2991292580674962,103.85539054870605	20:57	36
USER_5	LOC_3368	1.284863533860418,103.84260177612305	12:53	48
USER_5	LOC_79	1.3124478797295092,103.8562981387021	12:52	40
USER_5	LOC_3368	1.284863533860418,103.84260177612305	12:55	56
USER_5	LOC_3122	1.2933157169746559,103.85743975639343	16:14	43
USER_170	LOC_1256	1.297405,103.899578	22:08	47
USER_1383	LOC_4111	1.337871552724601,103.69417905807495	20:26	36
USER_1383	LOC_180	1.282662,103.84452	22:20	52
USER_1383	LOC_922	1.2881671823763388,103.80548000335693	16:12	52
USER_1532	LOC_1425	1.3023685316222549,103.8361644744873	17:43	36
USER_1968	LOC_1130	1.2988396539380191,103.84763360023499	10:24	53
USER_1968	LOC_2554	1.284863533860418,103.86062622070312	20:48	56
USER_1968	LOC_1175	1.3641713454002702,103.86650562286377	19:57	31
USER_830	LOC_1287	1.3065945974825401,103.9417576789856	18:27	52
USER_895	LOC_2010	1.3385365591365952,103.96287202835083	19:59	52
USER_1252	LOC_3691	1.2796359999607891,103.84422696091715	00:26	61
USER_1252	LOC_5449	1.290312406392304,103.80753993988037	16:14	36
USER_2056	LOC_3942	1.3922084096055647,103.8947868347168	15:45	51
USER_2056	LOC_4200	1.31112,103.795093	13:09	50
USER_2056	LOC_2565	1.414201917135729,103.86297937588839	10:16	47
USER_2056	LOC_3123	1.392534329517179,103.8944063991396	15:16	51
USER_2056	LOC_4200	1.31112,103.795093	13:13	60
USER_2056	LOC_4200	1.31112,103.795093	13:13	60
USER_2056	LOC_4961	1.3805388529981055,103.96143436431885	06:31	33
USER_2056	LOC_4961	1.3805388529981055,103.96143436431885	09:04	33
USER_1383	LOC_4111	1.337871552724601,103.69417905807495	13:18	37
USER_1383	LOC_4192	1.317531,103.844146	19:39	47
USER_1383	LOC_1572	1.305639979165338,103.83156180381775	17:41	55
USER_1383	LOC_4919	1.3071738039251686,103.8331389427185	18:44	55
USER_1383	LOC_518	1.296266,103.856754	19:49	44
USER_1383	LOC_4919	1.3071738039251686,103.8331389427185	19:50	42
USER_2056	LOC_3567	1.3110780809015639,103.79492282867432	19:29	36
USER_2056	LOC_4200	1.31112,103.795093	12:32	35
USER_2056	LOC_3942	1.3922084096055647,103.8947868347168	15:32	56
USER_2056	LOC_168	1.2562880481272765,103.82081382000747	18:39	41
USER_2056	LOC_2565	1.414201917135729,103.86297937588839	10:55	40
USER_2056	LOC_2115	1.4004403461164832,103.90917420387268	16:04	56
USER_2056	LOC_4200	1.31112,103.795093	13:22	54
USER_2056	LOC_2565	1.414201917135729,103.86297937588839	10:41	59
USER_2056	LOC_4514	1.26377,103.821485	15:33	41
USER_2056	LOC_3942	1.3922084096055647,103.8947868347168	15:15	58
USER_2056	LOC_660	1.369594,103.957152	13:15	38
USER_2056	LOC_4961	1.3805388529981055,103.96143436431885	11:11	38
USER_2056	LOC_4961	1.3805388529981055,103.96143436431885	18:32	38
USER_2056	LOC_4961	1.3805388529981055,103.96143436431885	13:27	38
USER_2056	LOC_2565	1.414201917135729,103.86297937588839	10:52	39
USER_2056	LOC_2565	1.414201917135729,103.86297937588839	10:55	40
USER_2056	LOC_660	1.369594,103.957152	07:54	38
USER_2056	LOC_4961	1.3805388529981055,103.96143436431885	15:45	39
USER_230	LOC_383	1.263968931099458,103.82324695587158	14:09	51
USER_230	LOC_2459	1.2564605624116,103.82015653	13:10	36
USER_458	LOC_3170	1.3692746004984162,103.84864909125106	10:54	58
USER_458	LOC_1709	1.3213535939059304,103.84458661079407	13:52	40
USER_230	LOC_2203	1.3005880042889193,103.8561201095581	19:00	59
USER_230	LOC_87	1.2665056821918501,103.81929874420166	13:20	58
USER_230	LOC_3088	1.263368262401621,103.82092952728271	13:32	33
USER_230	LOC_383	1.263968931099458,103.82324695587158	13:50	32
USER_2056	LOC_168	1.2562880481272765,103.82081382000747	18:48	31
USER_2056	LOC_4517	1.2847251028099038,103.8596047439074	17:12	49
USER_2056	LOC_67	1.3751638250419496,103.87882880768964	14:30	42
USER_2056	LOC_2115	1.4004403461164832,103.90917420387268	23:15	42
USER_458	LOC_1133	1.321279,103.844589	19:11	51
USER_970	LOC_2194	1.2932875063977152,103.8535294848657	02:30	55
USER_970	LOC_2691	1.2879955643770056,103.84084224700928	10:37	53
USER_2056	LOC_600	1.335903,103.842457	09:54	31
USER_689	LOC_3687	1.341159,103.774246	20:24	53
USER_689	LOC_359	1.289103,103.8575792312592	19:51	46
USER_2281	LOC_3033	1.3048569773536387,103.83539199829102	10:53	38
USER_689	LOC_5237	1.305182,103.823598	21:10	33
USER_423	LOC_191	1.2801815701255839,103.84469389915466	13:44	59
USER_423	LOC_2909	1.2914708266088921,103.84985983371735	20:35	59
USER_689	LOC_3969	1.3121506834011256,103.83949041366577	02:08	50
USER_922	LOC_5447	1.2978206761816138,103.85436058044434	17:33	45
USER_1459	LOC_3402	1.28054,103.841628	23:41	57
USER_1459	LOC_4944	1.3549042405307776,103.83102536201477	13:27	40
USER_143	LOC_3408	1.2648699338856368,103.82015705108643	07:35	34
USER_688	LOC_58	1.2833082433065535,103.85777235031128	04:31	52
USER_489	LOC_266	1.299344494307245,103.84529746072315	14:44	57
USER_2117	LOC_2684	1.2930657238105825,103.76234275531084	12:07	34
USER_1459	LOC_4674	1.3497826482502566,103.84956479072571	15:07	60
USER_489	LOC_1439	1.311686389120856,103.8716371615176	19:38	58
USER_196	LOC_4162	1.293959283065895,103.8533627986908	21:26	56
USER_196	LOC_4162	1.293959283065895,103.8533627986908	21:26	56
USER_196	LOC_3474	1.3019823932711798,103.90491485595703	13:40	43
USER_2113	LOC_2020	1.279243,103.836551	08:14	44
USER_143	LOC_3408	1.2648699338856368,103.82015705108643	07:33	35
USER_143	LOC_3408	1.2648699338856368,103.82015705108643	10:30	36
USER_143	LOC_3408	1.2648699338856368,103.82015705108643	09:42	50
USER_196	LOC_800	1.2860434088214237,103.85427474975586	20:31	35
USER_495	LOC_6	1.300409,103.847148	13:51	36
USER_495	LOC_5153	1.3081766888385369,103.885817527771	08:45	53
USER_387	LOC_1224	1.3610792092579078,103.98996219637266	09:35	57
USER_683	LOC_1362	1.3764039758255278,103.77122596340088	22:54	36
USER_1620	LOC_5162	1.333784977109635,103.74183654785156	17:00	38
USER_1610	LOC_60	1.403409,103.90642	19:03	31
USER_2111	LOC_5360	1.3592642958788224,103.88858626896726	13:24	34
USER_2111	LOC_4776	1.2821168935352265,103.85240845087836	19:02	51
USER_1934	LOC_3972	1.30134028551978,103.83683949066254	21:43	36
USER_1033	LOC_1426	1.2946350272859688,103.8593602180481	13:26	50
USER_442	LOC_1533	1.38379947019024,103.77041816711426	14:23	31
USER_442	LOC_142	1.3556121456286498,103.98662567138672	11:14	55
USER_442	LOC_2048	1.2862901291812636,103.82734086961639	17:01	40
USER_442	LOC_3397	1.2761967992944654,103.84616374969482	18:33	40
USER_442	LOC_5116	1.2905124393224716,103.83536194757023	10:44	48
USER_525	LOC_3455	1.302100379995833,103.859161734581	13:15	41
USER_89	LOC_4966	1.3009419646420206,103.83588552474976	21:12	48
USER_1222	LOC_2573	1.3004914696385446,103.85897934436798	23:34	44
USER_1222	LOC_3968	1.304811612737375,103.83152946829182	20:33	48
USER_2015	LOC_597	1.28963666102232,103.84404480457306	19:08	45
USER_897	LOC_2981	1.2999122616587795,103.83768260478973	16:21	41
USER_897	LOC_87	1.2665056821918501,103.81929874420166	13:05	39
USER_1929	LOC_3901	1.300501,103.836849	09:35	45
USER_1929	LOC_3901	1.300501,103.836849	21:29	42
USER_1781	LOC_1500	1.4447635942370927,103.76816511154175	14:05	53
USER_1781	LOC_1500	1.4447635942370927,103.76816511154175	15:18	33
USER_1781	LOC_1500	1.4447635942370927,103.76816511154175	14:40	51
USER_1781	LOC_1500	1.4447635942370927,103.76816511154175	19:26	53
USER_1781	LOC_1500	1.4447635942370927,103.76816511154175	07:23	46
USER_1781	LOC_1500	1.4447635942370927,103.76816511154175	21:51	51
USER_89	LOC_3269	1.3041126491080317,103.8336550179057	18:27	48
USER_1781	LOC_1500	1.4447635942370927,103.76816511154175	20:46	46
USER_271	LOC_134	1.3374210644075797,103.69705438613892	22:45	36
USER_340	LOC_3969	1.3121506834011256,103.83949041366577	23:15	36
USER_2074	LOC_1938	1.3176816657892019,103.84400099069015	19:00	42
USER_1266	LOC_246	1.2970417544790633,103.85449765801958	14:31	41
USER_1781	LOC_2150	1.336541539359893,103.91400218009949	07:40	41
USER_2074	LOC_2811	1.311652,103.794509	21:07	38
USER_1781	LOC_2150	1.336541539359893,103.91400218009949	13:01	33
USER_1781	LOC_1500	1.4447635942370927,103.76816511154175	09:47	41
USER_1393	LOC_4633	1.4432620341955018,103.78509521484375	16:19	37
USER_1393	LOC_3302	1.3323630533710706,103.84304987644047	09:17	46
USER_2085	LOC_5003	1.318089965409206,103.89266352839795	19:24	33
USER_2085	LOC_5287	1.301254,103.859903	01:31	53
USER_1290	LOC_4162	1.293959283065895,103.8533627986908	17:32	53
USER_2085	LOC_1779	1.2931226471154518,103.85237574577332	21:08	49
USER_1290	LOC_2984	1.2814311672407595,103.85181784629822	12:13	38
USER_1290	LOC_5197	1.2992794231586096,103.85432839393616	13:56	38
USER_751	LOC_3126	1.3045566478269373,103.8306713104248	21:14	36
USER_1812	LOC_4995	1.3322233333939608,103.90662496542902	16:58	46
USER_1415	LOC_4022	1.3071308997488136,103.82794618606567	21:35	31
USER_1415	LOC_4644	1.28733,103.803908	13:14	36
USER_1241	LOC_341	1.4366022109816137,103.78637439403933	21:32	51
USER_1241	LOC_369	1.4315698813886824,103.82824618964068	17:40	46
USER_1241	LOC_2524	1.4300890922811607,103.83605825897651	11:55	57
USER_1241	LOC_4624	1.436355391888353,103.78625555503477	18:22	51
USER_1241	LOC_4451	1.28988336173375,103.85775089263916	18:26	54
USER_1645	LOC_1699	1.3197232439404967,103.84369611740112	15:16	51
USER_1645	LOC_2236	1.3045459217717452,103.83185148239136	17:15	48
USER_976	LOC_4996	1.3396091497436304,103.98327827453613	05:16	45
USER_1128	LOC_3644	1.3729410310776204,103.85472413226667	18:04	35
USER_1128	LOC_3967	1.3728268751523005,103.89416470124755	13:12	52
USER_1128	LOC_922	1.2881671823763388,103.80548000335693	16:09	60
USER_1128	LOC_2947	1.392523,103.895348	12:23	60
USER_1128	LOC_759	1.3315647087715679,103.67836475372314	18:25	48
USER_1128	LOC_2947	1.392523,103.895348	12:39	48
USER_1128	LOC_2754	1.376785062626932,103.77333668302781	06:24	56
USER_1128	LOC_861	1.3808820760712013,103.89347791671753	10:44	41
USER_1128	LOC_3549	1.3748542136527162,103.89717936515808	13:45	49
USER_1596	LOC_536	1.3385621363335403,103.83213301821318	06:23	56
USER_1596	LOC_536	1.3385621363335403,103.83213301821318	06:55	41
USER_1596	LOC_536	1.3385621363335403,103.83213301821318	06:59	58
USER_205	LOC_481	1.316152,103.764155	21:02	33
USER_205	LOC_2665	1.3008331585348405,103.83975468685583	19:05	51
USER_205	LOC_123	1.2930153860762195,103.85805130004883	18:00	52
USER_55	LOC_4611	1.2632180952054641,103.82266759872437	18:34	40
USER_398	LOC_153	1.3186452816987055,103.89410555362701	13:41	38
USER_205	LOC_4070	1.2825037823040593,103.84297728538513	19:31	45
USER_205	LOC_3153	1.303128441663501,103.9049937390557	14:59	43
USER_205	LOC_1601	1.304106153469661,103.81002902984619	19:01	42
USER_350	LOC_2353	1.3387939809250893,103.79312038421631	13:58	55
USER_350	LOC_478	1.293551691227065,103.83114337921143	17:42	37
USER_350	LOC_4369	1.3107975904211204,103.83893978075938	18:54	51
USER_398	LOC_23	1.3730737389203738,103.93210172653198	09:44	41
USER_350	LOC_478	1.293551691227065,103.83114337921143	09:14	44
USER_350	LOC_542	1.2939163786648913,103.83191585540771	16:21	44
USER_350	LOC_2381	1.3032423183534108,103.83589408767251	13:10	49
USER_350	LOC_4919	1.3071738039251686,103.8331389427185	10:14	57
USER_350	LOC_2166	1.296405,103.85025	13:08	45
USER_398	LOC_1883	1.3047833261434834,103.8319377166476	15:47	42
USER_350	LOC_1204	1.3026045050298831,103.83237719535828	07:43	44
USER_350	LOC_2815	1.2950533450462294,103.85026216506958	13:47	45
USER_406	LOC_3239	1.4293552321509222,103.83555442353646	21:15	32
USER_406	LOC_3239	1.4293552321509222,103.83555442353646	21:19	60
USER_406	LOC_3239	1.4293552321509222,103.83555442353646	21:10	35
USER_406	LOC_3239	1.4293552321509222,103.83555442353646	21:15	32
USER_2190	LOC_2999	1.3490372009342786,103.83923292160034	12:51	46
USER_2190	LOC_2999	1.3490372009342786,103.83923292160034	18:20	55
USER_1032	LOC_5502	1.3110351767920387,103.79528760910034	20:13	39
USER_1255	LOC_4979	1.2806840242796134,103.85034497455051	05:02	53
USER_938	LOC_2614	1.3561698888933271,103.98703336715698	06:27	53
USER_938	LOC_46	1.3396949569719252,103.70574474334717	22:09	45
USER_2190	LOC_176	1.3510253375726082,103.83632999122659	20:20	43
USER_938	LOC_5064	1.2635184295891015,103.8214659690857	19:29	36
USER_1014	LOC_4834	1.2994215436830465,103.84752631187439	02:44	41
USER_937	LOC_160	1.324803,103.851347	22:46	31
USER_937	LOC_4703	1.295437,103.858576	16:29	43
USER_937	LOC_1132	1.3046424562667944,103.83118629455566	18:59	59
USER_1014	LOC_260	1.4435252552564724,103.78449561823992	13:30	56
USER_937	LOC_4505	1.2991292580674962,103.85539054870605	19:27	48
USER_937	LOC_1210	1.296969,103.85111757470672	10:53	37
USER_937	LOC_1630	1.295388,103.852704	13:33	52
USER_937	LOC_1651	1.2974596023559193,103.851789	16:13	52
USER_937	LOC_1048	1.2941309006626591,103.85875940322876	17:24	52
USER_937	LOC_1048	1.2941309006626591,103.85875940322876	17:25	52
USER_603	LOC_4630	1.2955664362906818,103.84731861991179	19:40	44
USER_603	LOC_4630	1.2955664362906818,103.84731861991179	15:26	49
USER_603	LOC_3122	1.2933157169746559,103.85743975639343	15:58	43
USER_603	LOC_4418	1.3496914784468887,103.71845841407776	12:14	42
USER_603	LOC_4418	1.3496914784468887,103.71845841407776	20:32	59
USER_603	LOC_2874	1.306723310036897,103.86261641979218	12:44	40
USER_603	LOC_4451	1.28988336173375,103.85775089263916	22:54	57
USER_603	LOC_1818	1.3032266166349913,103.8347053527832	16:01	39
USER_603	LOC_5246	1.291406469944023,103.84976863861084	19:02	40
USER_603	LOC_4418	1.3496914784468887,103.71845841407776	20:44	52
USER_603	LOC_2270	1.3141086485934725,103.76555087493216	13:57	52
USER_283	LOC_2178	1.2765981442881822,103.84332162268917	12:10	50
USER_283	LOC_362	1.3003578820059074,103.84072307145281	19:32	58
USER_877	LOC_2604	1.304896,103.83210115190471	21:55	41
USER_2309	LOC_4653	1.3049213336761272,103.82335424423218	19:37	54
USER_1927	LOC_1779	1.2931226471154518,103.85237574577332	18:02	42
USER_1729	LOC_800	1.2860434088214237,103.85427474975586	20:17	52
USER_1982	LOC_4574	1.304261276609384,103.78675920677331	19:52	46
USER_1927	LOC_2725	1.2901347636657592,103.85710213462836	19:33	36
USER_278	LOC_1737	1.304753,103.83155	21:54	58
USER_278	LOC_4162	1.293959283065895,103.8533627986908	19:54	45
USER_1119	LOC_5232	1.3113654316545245,103.79481789056076	20:43	43
USER_644	LOC_3576	1.292413,103.859255	23:19	48
USER_188	LOC_5197	1.2992794231586096,103.85432839393616	21:02	53
USER_1119	LOC_2971	1.3047497168125066,103.83149743080139	18:52	49
USER_414	LOC_437	1.2915638141050982,103.84968516944355	14:57	32
USER_414	LOC_583	1.303354,103.835492	15:01	47
USER_349	LOC_5310	1.290785,103.850107	13:22	36
USER_414	LOC_90	1.2843433160908335,103.84305775165558	12:22	39
USER_414	LOC_3080	1.3828041866822334,103.89330385217454	07:22	34
USER_1930	LOC_1699	1.3197232439404967,103.84369611740112	18:23	31
USER_414	LOC_4632	1.3830701219966046,103.89345645904541	19:48	51
USER_414	LOC_1989	1.4298595636790956,103.83539025284226	09:09	36
USER_1930	LOC_8	1.276125,103.847563	12:17	58
USER_1930	LOC_1570	1.301043,103.836655	14:10	48
USER_1930	LOC_4960	1.3203453512903152,103.95551204681396	11:59	49
USER_1930	LOC_804	1.278711,103.848927	11:59	54
USER_1069	LOC_4858	1.2897975527933498,103.85573387145996	19:41	41
USER_1069	LOC_4858	1.2897975527933498,103.85573387145996	16:04	54
USER_1069	LOC_2095	1.289236,103.856011	19:41	59
USER_1069	LOC_4858	1.2897975527933498,103.85573387145996	13:21	42
USER_2108	LOC_5377	1.2646983143314452,103.8248348236084	00:28	49
USER_2205	LOC_275	1.303533730697856,103.83517513292304	18:46	56
USER_1069	LOC_1306	1.3253986194932923,103.93099938439344	14:28	60
USER_1069	LOC_3508	1.340362091740774,103.70651567109967	11:59	60
USER_639	LOC_3970	1.3608248949688322,103.99014472961426	23:00	38
USER_1920	LOC_2834	1.3150172113230865,103.87174397706985	12:39	32
USER_2108	LOC_3429	1.33706710924335,103.77933919429779	05:09	56
USER_2108	LOC_5391	1.3427614825904033,103.77544962111722	18:40	57
USER_1014	LOC_2749	1.4436607862833601,103.78615935210789	08:23	58
USER_1014	LOC_4184	1.400231196295285,103.80659580230713	00:23	45
USER_1597	LOC_4834	1.2994215436830465,103.84752631187439	21:28	57
USER_639	LOC_3972	1.30134028551978,103.83683949066254	19:33	36
USER_554	LOC_771	1.3253829626387201,103.84165152413587	20:14	32
USER_1015	LOC_2889	1.283064,103.844268	19:48	57
USER_1015	LOC_2274	1.3549471438759266,103.9866042137146	13:57	52
USER_1015	LOC_2889	1.283064,103.844268	09:40	36
USER_1675	LOC_4834	1.2994215436830465,103.84752631187439	21:32	52
USER_554	LOC_1357	1.3046476656053758,103.83370892993007	18:50	44
USER_554	LOC_5203	1.3150874173176996,103.90779461573027	12:49	49
USER_554	LOC_4624	1.436355391888353,103.78625555503477	20:27	39
USER_84	LOC_2336	1.284612,103.842965	19:59	39
USER_1683	LOC_4695	1.3541446032735491,103.88972459046676	13:28	45
USER_1683	LOC_2893	1.332375,103.849199	12:28	44
USER_1683	LOC_3285	1.307536,103.858018	20:15	59
USER_120	LOC_1175	1.3641713454002702,103.86650562286377	21:47	44
USER_120	LOC_922	1.2881671823763388,103.80548000335693	18:07	43
USER_120	LOC_2083	1.2647412192210585,103.82178783416748	18:11	53
USER_120	LOC_501	1.305917,103.830901	13:35	47
USER_1683	LOC_2722	1.2854563200824454,103.84391040809365	16:12	38
USER_1683	LOC_3890	1.3428194208589395,103.84956627482354	12:29	39
USER_1683	LOC_3960	1.2885533228325974,103.83715152740479	18:15	46
USER_1683	LOC_2970	1.3725589026059275,103.93208026885986	21:05	53
USER_1683	LOC_4727	1.392617,103.894827	15:00	58
USER_1683	LOC_276	1.3682071223643313,103.89567686372584	22:34	59
USER_1683	LOC_81	1.3923478432976706,103.89477610588074	15:25	57
USER_1683	LOC_3285	1.307536,103.858018	20:10	58
USER_340	LOC_4996	1.3396091497436304,103.98327827453613	10:45	55
USER_1440	LOC_927	1.2642478129476493,103.82305383682251	21:15	57
USER_340	LOC_3798	1.309497,103.855685	13:48	46
USER_340	LOC_4748	1.289840457263906,103.84500503540039	22:37	33
USER_1683	LOC_3967	1.3728268751523005,103.89416470124755	19:49	34
USER_1683	LOC_3933	1.3694055277629287,103.84894251823425	13:36	36
USER_1440	LOC_1513	1.3922979162250193,103.90516932151702	19:14	54
USER_1083	LOC_3942	1.3922084096055647,103.8947868347168	15:34	58
USER_56	LOC_2816	1.3017196046373236,103.91346037387848	20:09	52
USER_56	LOC_2515	1.3168420636679268,103.87923653441977	13:38	50
USER_56	LOC_4750	1.317581954030622,103.8438537940015	19:19	41
USER_56	LOC_2515	1.3168420636679268,103.87923653441977	13:59	47
USER_278	LOC_392	1.319948,103.843331	19:48	48
USER_1404	LOC_76	1.354189,103.94478	20:21	36
USER_278	LOC_2613	1.2816217723920544,103.84225728632155	19:57	56
USER_278	LOC_2052	1.30107359616288,103.83959082067786	14:17	38
USER_2299	LOC_2276	1.3208065687078079,103.76719951629639	12:42	47
USER_18	LOC_2987	1.28926,103.84664	18:42	41
USER_478	LOC_5120	1.2931067062914878,103.85309352610568	16:22	34
USER_1289	LOC_4424	1.3011779381831814,103.83841753005981	20:41	36
USER_1910	LOC_3040	1.2800474931457075,103.84980618953705	13:35	60
USER_478	LOC_5120	1.2931067062914878,103.85309352610568	15:48	37
USER_56	LOC_2515	1.3168420636679268,103.87923653441977	13:06	35
USER_865	LOC_4237	1.3388797881819072,103.70561599731445	14:43	36
USER_822	LOC_69	1.304972282430252,103.90324920415878	12:33	41
USER_410	LOC_3050	1.295918,103.815625	10:12	39
USER_410	LOC_3427	1.314529,103.878346	21:36	40
USER_1185	LOC_3369	1.2952893191369519,103.82989883422852	04:38	53
USER_1185	LOC_1321	1.3048408882727525,103.78726780414581	19:54	41
USER_656	LOC_912	1.290644,103.852801	18:08	52
USER_925	LOC_1524	1.3207529387799402,103.84631395339966	21:50	40
USER_362	LOC_5120	1.2931067062914878,103.85309352610568	08:54	35
USER_868	LOC_5567	1.3009955949942251,103.83603572845459	12:31	35
USER_868	LOC_5426	1.2911596239413459,103.84508232510143	18:47	52
USER_868	LOC_2964	1.29618,103.85682	12:46	40
USER_868	LOC_1789	1.293660500277163,103.8319257314384	12:49	56
USER_868	LOC_781	1.2936589522436392,103.85775089263916	15:59	43
USER_868	LOC_4483	1.3055526292724493,103.83116151069285	12:54	31
USER_868	LOC_892	1.3050638924619837,103.82971799437288	12:41	31
USER_1117	LOC_210	1.292091923233545,103.84509930948022	19:21	38
USER_1044	LOC_885	1.301057,103.859966	23:21	41
USER_1183	LOC_746	1.440475,103.824947	23:09	51
USER_1321	LOC_1804	1.3504475075767004,103.74085542369149	09:03	36
USER_1321	LOC_1441	1.392079701574771,103.89502286911011	14:02	52
USER_1565	LOC_1463	1.3131099978558842,103.86036872657891	13:47	44
USER_1321	LOC_4858	1.2897975527933498,103.85573387145996	20:57	34
USER_304	LOC_1097	1.291116,103.857746	12:05	48
USER_948	LOC_2585	1.29105,103.839072	12:48	56
USER_13	LOC_3087	1.292106,103.850803	19:51	44
USER_705	LOC_3089	1.3109157608979012,103.7879079925022	10:44	52
USER_1873	LOC_4483	1.3055526292724493,103.83116151069285	20:32	59
USER_13	LOC_5137	1.356363442150876,103.98927617205105	14:34	53
USER_1661	LOC_912	1.290644,103.852801	22:43	46
USER_432	LOC_2881	1.3028170313434326,103.836164	18:13	40
USER_46	LOC_4403	1.3378539874297368,103.69599661291868	12:23	34
USER_2289	LOC_4834	1.2994215436830465,103.84752631187439	19:40	52
USER_1306	LOC_2233	1.3319508425393234,103.86718153953552	21:43	60
USER_1306	LOC_2233	1.3319508425393234,103.86718153953552	21:03	37
USER_1306	LOC_2233	1.3319508425393234,103.86718153953552	21:03	37
USER_1306	LOC_1883	1.3047833261434834,103.8319377166476	14:12	46
USER_2110	LOC_3518	1.3386438182184124,103.7769627571106	12:13	31
USER_2110	LOC_2299	1.3507318865879963,103.84830951690674	17:34	47
USER_1522	LOC_1079	1.4371699804377747,103.78647923469543	08:24	56
USER_1522	LOC_1079	1.4371699804377747,103.78647923469543	18:52	56
USER_304	LOC_1044	1.2891432595277321,103.84819686412811	21:21	48
USER_304	LOC_1044	1.2891432595277321,103.84819686412811	21:21	48
USER_304	LOC_359	1.289103,103.8575792312592	17:35	52
USER_304	LOC_1311	1.2953536757033381,103.86292219161987	18:23	52
USER_646	LOC_1273	1.352035,103.8353751	12:59	46
USER_1545	LOC_2255	1.447316,103.824346	18:10	52
USER_1306	LOC_2233	1.3319508425393234,103.86718153953552	21:52	55
USER_1306	LOC_2233	1.3319508425393234,103.86718153953552	12:05	53
USER_14	LOC_871	1.3391554542837896,103.70607479772323	17:16	34
USER_14	LOC_1077	1.3388797881819072,103.70554089546204	07:23	34
USER_14	LOC_4849	1.3196841382499622,103.90286977550136	06:34	34
USER_14	LOC_4849	1.3196841382499622,103.90286977550136	18:56	35
USER_2002	LOC_1049	1.2935731434307411,103.83208751678467	19:31	52
USER_2002	LOC_3695	1.3110849886179226,103.79574602833058	20:22	48
USER_2088	LOC_4505	1.2991292580674962,103.85539054870605	18:29	50
USER_2088	LOC_1382	1.29562,103.858807	15:25	60
USER_14	LOC_1357	1.3046476656053758,103.83370892993007	20:04	36
USER_14	LOC_871	1.3391554542837896,103.70607479772323	07:24	36
USER_14	LOC_1077	1.3388797881819072,103.70554089546204	07:22	36
USER_14	LOC_871	1.3391554542837896,103.70607479772323	15:18	50
USER_14	LOC_1077	1.3388797881819072,103.70554089546204	18:01	35
USER_14	LOC_871	1.3391554542837896,103.70607479772323	17:50	35
USER_14	LOC_1077	1.3388797881819072,103.70554089546204	07:11	35
USER_14	LOC_4849	1.3196841382499622,103.90286977550136	22:48	36
USER_1088	LOC_4032	1.4415459643625648,103.82464170455933	21:34	56
USER_1088	LOC_1661	1.3286177553166838,103.77684205770493	19:09	40
USER_1088	LOC_1921	1.4354539060201061,103.78664016723633	20:46	59
USER_1088	LOC_2129	1.4325578380072914,103.77414018598367	18:30	56
USER_1088	LOC_2129	1.4325578380072914,103.77414018598367	21:34	38
USER_705	LOC_1297	1.285875,103.847265	12:40	42
USER_1088	LOC_922	1.2881671823763388,103.80548000335693	16:52	39
USER_1088	LOC_4945	1.298616,103.855907	19:41	39
USER_1112	LOC_4474	1.293401525796256,103.85311603546143	21:28	31
USER_1112	LOC_948	1.294174,103.858229	09:27	32
USER_1203	LOC_1729	1.2977673610734233,103.85431647889342	19:38	37
USER_1203	LOC_1729	1.2977673610734233,103.85431647889342	18:39	32
USER_1088	LOC_4940	1.3042563182643847,103.83251667022705	21:15	44
USER_1088	LOC_1661	1.3286177553166838,103.77684205770493	18:50	59
USER_1112	LOC_948	1.294174,103.858229	10:08	47
USER_1112	LOC_948	1.294174,103.858229	14:54	47
USER_240	LOC_5109	1.284071,103.851452	17:24	47
USER_240	LOC_3334	1.2841770609050387,103.85131359100342	15:42	32
USER_665	LOC_3970	1.3608248949688322,103.99014472961426	00:02	36
USER_240	LOC_3452	1.263475524679285,103.82313966751099	23:05	35
USER_240	LOC_59	1.279261,103.785993	18:18	48
USER_240	LOC_5046	1.289924,103.857667	17:12	56
USER_1649	LOC_3672	1.2999701337082077,103.8513327198841	20:16	42
USER_1649	LOC_1175	1.3641713454002702,103.86650562286377	22:16	43
USER_908	LOC_4953	1.29475837740194,103.86040091514587	20:18	42
USER_908	LOC_4953	1.29475837740194,103.86040091514587	19:25	49
USER_240	LOC_1999	1.2976061544963546,103.76333713531494	21:45	55
USER_240	LOC_4962	1.3068869,103.8101124	23:32	58
USER_1262	LOC_993	1.3582932772881464,103.84801318039126	21:19	32
USER_1262	LOC_3190	1.397614140545602,103.87333989143372	20:05	48
USER_908	LOC_927	1.2642478129476493,103.82305383682251	19:08	44
USER_1262	LOC_2419	1.3013388292213097,103.83859992027283	20:56	51
USER_188	LOC_514	1.2918247882364415,103.86020243167877	19:50	31
USER_188	LOC_21	1.2639260261970715,103.81977081298828	20:18	54
USER_188	LOC_5093	1.2890199091391366,103.8476899266243	07:39	58
USER_188	LOC_90	1.2843433160908335,103.84305775165558	16:34	57
USER_1182	LOC_4834	1.2994215436830465,103.84752631187439	22:00	41
USER_1182	LOC_948	1.294174,103.858229	12:21	47
USER_904	LOC_4805	1.3362338578669368,103.78699122674698	21:09	41
USER_904	LOC_143	1.3547111754681682,103.98812770843506	09:06	55
USER_1041	LOC_1400	1.3922084096055647,103.90446424484253	11:47	35
USER_1041	LOC_1400	1.3922084096055647,103.90446424484253	12:10	34
USER_2132	LOC_3743	1.285808,103.849459	01:25	52
USER_1182	LOC_4337	1.3311599088823713,103.94827311598911	23:19	49
USER_1284	LOC_1613	1.3030979039017219,103.83493065834045	11:59	43
USER_1284	LOC_1613	1.3030979039017219,103.83493065834045	12:33	53
USER_465	LOC_625	1.2939848077796547,103.85377860478468	20:27	41
USER_1041	LOC_1400	1.3922084096055647,103.90446424484253	11:09	36
USER_650	LOC_2091	1.3194336421900872,103.88721227645874	11:29	32
USER_650	LOC_4314	1.298884,103.839263	17:42	60
USER_71	LOC_1915	1.3621977982722822,103.97362232208252	21:37	35
USER_845	LOC_2614	1.3561698888933271,103.98703336715698	21:17	60
USER_1197	LOC_4416	1.326709219070339,103.84340654350342	19:52	37
USER_1197	LOC_702	1.2937769393566128,103.796306848526	12:03	39
USER_1197	LOC_1144	1.2875826085187363,103.8034737110138	12:25	55
USER_260	LOC_195	1.3481898576646802,103.7444543838501	19:13	51
USER_260	LOC_195	1.3481898576646802,103.7444543838501	13:47	53
USER_149	LOC_73	1.29746,103.851802	20:28	52
USER_692	LOC_600	1.335903,103.842457	16:30	34
USER_692	LOC_600	1.335903,103.842457	13:00	44
USER_1522	LOC_1079	1.4371699804377747,103.78647923469543	20:03	36
USER_1522	LOC_1079	1.4371699804377747,103.78647923469543	08:35	60
USER_1522	LOC_1079	1.4371699804377747,103.78647923469543	23:01	40
USER_1522	LOC_1079	1.4371699804377747,103.78647923469543	08:48	40
USER_1262	LOC_435	1.3116344719899675,103.91051619843282	16:36	55
USER_1262	LOC_2233	1.3319508425393234,103.86718153953552	00:21	40
USER_1247	LOC_4957	1.3055434447085699,103.83157253265381	19:40	34
USER_1634	LOC_3974	1.293270167213361,103.77287269054963	22:16	57
USER_440	LOC_667	1.2749016133668916,103.84585998952389	08:47	44
USER_100	LOC_1975	1.3010607,103.858423	21:33	32
USER_257	LOC_293	1.3851480490239914,103.9013235507576	00:15	32
USER_463	LOC_400	1.348683247452473,103.935706615448	10:02	55
USER_257	LOC_5137	1.356363442150876,103.98927617205105	09:37	33
USER_257	LOC_5137	1.356363442150876,103.98927617205105	18:16	60
USER_257	LOC_1236	1.3391113596120823,103.74748003417136	14:18	40
USER_257	LOC_293	1.3851480490239914,103.9013235507576	07:57	38
USER_257	LOC_2665	1.3008331585348405,103.83975468685583	13:59	58
USER_257	LOC_5493	1.283495,103.780862	18:45	57
USER_650	LOC_2091	1.3194336421900872,103.88721227645874	11:32	32
USER_257	LOC_5137	1.356363442150876,103.98927617205105	22:31	42
USER_1533	LOC_818	1.3031837123913104,103.8353705406189	15:06	55
USER_1533	LOC_1851	1.318688,103.893908	15:54	59
USER_1356	LOC_1753	1.289321,103.846134	19:40	58
USER_1533	LOC_818	1.3031837123913104,103.8353705406189	14:42	35
USER_1591	LOC_575	1.3484472784360202,103.68540287017822	01:42	50
USER_1591	LOC_575	1.3484472784360202,103.68540287017822	06:22	51
USER_1591	LOC_575	1.3484472784360202,103.68540287017822	18:37	35
USER_1591	LOC_575	1.3484472784360202,103.68540287017822	20:04	36
USER_1046	LOC_5101	1.3293122605879297,103.77634048461914	15:03	56
USER_1046	LOC_5101	1.3293122605879297,103.77634048461914	14:31	42
USER_1046	LOC_5101	1.3293122605879297,103.77634048461914	11:56	38
USER_1046	LOC_5101	1.3293122605879297,103.77634048461914	14:42	40
USER_1356	LOC_1305	1.2931011949079718,103.76827239990234	21:25	48
USER_1356	LOC_1357	1.3046476656053758,103.83370892993007	18:22	57
USER_1046	LOC_69	1.304972282430252,103.90324920415878	19:15	49
USER_1046	LOC_5101	1.3293122605879297,103.77634048461914	12:00	31
USER_1787	LOC_727	1.280634,103.845392	09:59	60
USER_1787	LOC_359	1.289103,103.8575792312592	19:53	46
USER_1787	LOC_1190	1.3717437448813903,103.94938588142395	21:25	36
USER_1787	LOC_3972	1.30134028551978,103.83683949066254	18:59	35
USER_255	LOC_1425	1.3023685316222549,103.8361644744873	19:51	52
USER_1787	LOC_4011	1.30307645177887,103.83440494537354	19:26	49
USER_1787	LOC_2153	1.276700929458496,103.84757995605469	09:15	33
USER_1787	LOC_3972	1.30134028551978,103.83683949066254	19:35	53
USER_1591	LOC_575	1.3484472784360202,103.68540287017822	09:01	32
USER_1591	LOC_2909	1.2914708266088921,103.84985983371735	20:30	47
USER_1591	LOC_575	1.3484472784360202,103.68540287017822	23:17	47
USER_1591	LOC_575	1.3484472784360202,103.68540287017822	06:22	51
USER_1591	LOC_575	1.3484472784360202,103.68540287017822	12:32	56
USER_1591	LOC_575	1.3484472784360202,103.68540287017822	18:34	39
USER_1591	LOC_575	1.3484472784360202,103.68540287017822	19:15	60
USER_1591	LOC_575	1.3484472784360202,103.68540287017822	09:01	32
USER_124	LOC_2030	1.3333471279751743,103.73662399092099	15:02	49
USER_124	LOC_5101	1.3293122605879297,103.77634048461914	20:36	31
USER_493	LOC_4052	1.311142437064503,103.777756690979	09:24	51
USER_1258	LOC_2195	1.2923607230408183,103.83131435449731	20:44	52
USER_1258	LOC_2195	1.2923607230408183,103.83131435449731	20:04	49
USER_513	LOC_512	1.332615850553083,103.73962640762329	13:11	35
USER_513	LOC_512	1.332615850553083,103.73962640762329	13:53	36
USER_513	LOC_2176	1.3033338772410448,103.9030909538269	19:38	52
USER_124	LOC_198	1.3596872697294107,103.8846843334127	22:36	32
USER_124	LOC_5101	1.3293122605879297,103.77634048461914	19:37	32
USER_124	LOC_5101	1.3293122605879297,103.77634048461914	19:29	37
USER_124	LOC_4960	1.3203453512903152,103.95551204681396	12:58	37
USER_124	LOC_5101	1.3293122605879297,103.77634048461914	19:32	39
USER_124	LOC_5101	1.3293122605879297,103.77634048461914	18:57	40
USER_124	LOC_871	1.3391554542837896,103.70607479772323	20:16	55
USER_124	LOC_4922	1.3068091184027997,103.93471956253052	16:39	57
USER_1741	LOC_4505	1.2991292580674962,103.85539054870605	19:27	59
USER_1741	LOC_4986	1.3005236478557476,103.8549667596817	17:08	53
USER_791	LOC_3122	1.2933157169746559,103.85743975639343	14:29	43
USER_1741	LOC_5377	1.2646983143314452,103.8248348236084	00:52	49
USER_1331	LOC_3862	1.311329073370462,103.856354757978	20:00	60
USER_1331	LOC_4958	1.344721,103.679892	13:58	47
USER_1046	LOC_5101	1.3293122605879297,103.77634048461914	15:37	33
USER_1331	LOC_235	1.331419,103.9484	18:36	53
USER_1148	LOC_1433	1.2962266379648533,103.77310468658861	21:29	33
USER_1584	LOC_3038	1.298952277770091,103.83942067623138	13:51	38
USER_1741	LOC_553	1.316989938462299,103.85673410773438	23:00	36
USER_1741	LOC_2351	1.325568901682253,103.84965062141418	01:58	35
USER_1741	LOC_5377	1.2646983143314452,103.8248348236084	00:29	47
USER_1741	LOC_5377	1.2646983143314452,103.8248348236084	23:23	52
USER_1741	LOC_4505	1.2991292580674962,103.85539054870605	17:29	53
USER_1741	LOC_4505	1.2991292580674962,103.85539054870605	19:28	37
USER_618	LOC_2748	1.294431231429039,103.78297090530396	14:07	54
USER_618	LOC_1079	1.4371699804377747,103.78647923469543	13:08	54
USER_618	LOC_1079	1.4371699804377747,103.78647923469543	18:48	58
USER_618	LOC_1079	1.4371699804377747,103.78647923469543	18:04	58
USER_618	LOC_3170	1.3692746004984162,103.84864909125106	14:20	41
USER_618	LOC_1956	1.4386563432566208,103.7956045435019	07:57	41
USER_618	LOC_1079	1.4371699804377747,103.78647923469543	19:34	55
USER_618	LOC_1079	1.4371699804377747,103.78647923469543	17:33	41
USER_618	LOC_1079	1.4371699804377747,103.78647923469543	07:15	48
USER_618	LOC_1079	1.4371699804377747,103.78647923469543	17:12	33
USER_618	LOC_1354	1.3047711689210968,103.83187294006348	13:56	51
USER_618	LOC_1079	1.4371699804377747,103.78647923469543	19:14	53
USER_618	LOC_1974	1.4295606874498157,103.83514682769591	15:23	52
USER_618	LOC_1974	1.4295606874498157,103.83514682769591	14:19	52
USER_618	LOC_1956	1.4386563432566208,103.7956045435019	18:44	46
USER_618	LOC_1079	1.4371699804377747,103.78647923469543	13:27	46
USER_124	LOC_1775	1.3140302523547736,103.76477496232243	20:20	51
USER_124	LOC_5101	1.3293122605879297,103.77634048461914	18:52	36
USER_505	LOC_5009	1.3049213336761272,103.83282780647278	20:06	31
USER_505	LOC_5124	1.3280787761878334,103.75167489051819	14:12	53
USER_505	LOC_215	1.3533937802899108,103.83588276552095	22:07	51
USER_523	LOC_1035	1.303306,103.834854	13:01	56
USER_523	LOC_4077	1.2920045,103.844975	19:51	53
USER_1359	LOC_179	1.3031837123913104,103.83487701416016	16:29	36
USER_1514	LOC_486	1.3852688916050278,103.74473333358765	14:51	55
USER_911	LOC_872	1.3540332472669911,103.94511733969927	19:03	45
USER_618	LOC_3122	1.2933157169746559,103.85743975639343	11:51	44
USER_618	LOC_3170	1.3692746004984162,103.84864909125106	13:52	44
USER_618	LOC_1079	1.4371699804377747,103.78647923469543	19:12	44
USER_618	LOC_2852	1.4357129429100906,103.78613671613506	14:30	49
USER_618	LOC_1079	1.4371699804377747,103.78647923469543	15:17	49
USER_618	LOC_1956	1.4386563432566208,103.7956045435019	18:28	49
USER_14	LOC_4849	1.3196841382499622,103.90286977550136	18:54	37
USER_14	LOC_871	1.3391554542837896,103.70607479772323	07:15	37
USER_14	LOC_871	1.3391554542837896,103.70607479772323	07:15	37
USER_14	LOC_4849	1.3196841382499622,103.90286977550136	19:29	60
USER_14	LOC_1077	1.3388797881819072,103.70554089546204	07:14	47
USER_14	LOC_312	1.2813453580162848,103.83912563323975	18:26	32
USER_14	LOC_1077	1.3388797881819072,103.70554089546204	17:21	32
USER_14	LOC_1077	1.3388797881819072,103.70554089546204	07:11	32
USER_14	LOC_1357	1.3046476656053758,103.83370892993007	21:10	47
USER_14	LOC_312	1.2813453580162848,103.83912563323975	19:16	47
USER_14	LOC_1077	1.3388797881819072,103.70554089546204	18:48	47
USER_14	LOC_871	1.3391554542837896,103.70607479772323	18:40	47
USER_14	LOC_1077	1.3388797881819072,103.70554089546204	10:39	50
USER_14	LOC_1077	1.3388797881819072,103.70554089546204	15:33	51
USER_14	LOC_871	1.3391554542837896,103.70607479772323	07:12	51
USER_14	LOC_1077	1.3388797881819072,103.70554089546204	07:06	51
USER_408	LOC_1412	1.3310750184392988,103.72314727976232	13:43	55
USER_408	LOC_1412	1.3310750184392988,103.72314727976232	19:41	56
USER_618	LOC_1079	1.4371699804377747,103.78647923469543	21:01	36
USER_618	LOC_1956	1.4386563432566208,103.7956045435019	19:40	34
USER_408	LOC_2381	1.3032423183534108,103.83589408767251	12:39	51
USER_2068	LOC_1980	1.3296554909201326,103.83798837661743	11:55	56
USER_408	LOC_1412	1.3310750184392988,103.72314727976232	19:41	56
USER_408	LOC_1412	1.3310750184392988,103.72314727976232	14:16	53
USER_682	LOC_81	1.3923478432976706,103.89477610588074	13:45	44
USER_682	LOC_4925	1.3919938962170113,103.89494776725769	18:14	43
USER_2068	LOC_1079	1.4371699804377747,103.78647923469543	15:49	38
USER_839	LOC_2191	1.287885,103.848747	01:41	43
USER_14	LOC_4849	1.3196841382499622,103.90286977550136	06:22	33
USER_14	LOC_871	1.3391554542837896,103.70607479772323	18:21	60
USER_14	LOC_871	1.3391554542837896,103.70607479772323	07:02	54
USER_14	LOC_3002	1.274842,103.843381	21:26	38
USER_1233	LOC_3667	1.298989819046333,103.84767651557922	13:03	44
USER_1233	LOC_3684	1.297713415341255,103.85175883769989	04:17	41
USER_1233	LOC_5423	1.264827028998148,103.82014095783234	15:59	38
USER_1233	LOC_3841	1.3111998038064299,103.79502162757292	19:46	38
USER_1629	LOC_3972	1.30134028551978,103.83683949066254	05:05	38
USER_1492	LOC_3190	1.397614140545602,103.87333989143372	19:12	48
USER_1062	LOC_4924	1.3213618558582942,103.84419347890832	08:29	36
USER_1062	LOC_1412	1.3310750184392988,103.72314727976232	21:59	35
USER_1100	LOC_1354	1.3047711689210968,103.83187294006348	01:03	55
USER_1278	LOC_3510	1.3197875998804662,103.86191368103027	19:31	56
USER_1278	LOC_4517	1.2847251028099038,103.8596047439074	22:07	48
USER_1278	LOC_5352	1.4292331254704858,103.83547782897949	20:43	34
USER_2133	LOC_4412	1.311217519252508,103.79551291465759	21:54	56
USER_2133	LOC_2459	1.2564605624116,103.82015653	20:52	38
USER_2133	LOC_266	1.299344494307245,103.84529746072315	08:50	47
USER_2133	LOC_586	1.2517410053253042,103.82200241088867	23:03	52
USER_247	LOC_3479	1.30418928041071,103.809634745121	21:13	44
USER_247	LOC_305	1.304140082965286,103.80987828017605	19:06	44
USER_247	LOC_4233	1.288051371780124,103.80533904567594	12:50	47
USER_247	LOC_1752	1.2935838695325093,103.831787109375	13:26	33
USER_1699	LOC_3970	1.3608248949688322,103.99014472961426	20:14	46
USER_1699	LOC_3607	1.2990198388825396,103.84772625229954	13:24	39
USER_1575	LOC_2323	1.353829,103.945009	19:12	54
USER_1699	LOC_2148	1.3150857460583831,103.76519441341257	10:44	34
USER_1449	LOC_927	1.2642478129476493,103.82305383682251	10:10	39
USER_1449	LOC_1504	1.3425805442449563,103.77557949641948	13:48	55
USER_1449	LOC_1883	1.3047833261434834,103.8319377166476	12:45	50
USER_1449	LOC_927	1.2642478129476493,103.82305383682251	10:10	39
USER_1467	LOC_1500	1.4447635942370927,103.76816511154175	00:04	46
USER_1467	LOC_1500	1.4447635942370927,103.76816511154175	00:04	46
USER_1449	LOC_1883	1.3047833261434834,103.8319377166476	12:33	57
USER_1449	LOC_71	1.3165268968289274,103.89407873153687	01:20	57
USER_1697	LOC_1141	1.33765,103.962114	10:20	46
USER_1425	LOC_3229	1.4242993909796224,103.83843898773193	14:23	31
USER_264	LOC_236	1.3504208367780588,103.84865283966064	13:07	32
USER_264	LOC_2239	1.301571,103.90509	12:35	51
USER_264	LOC_1548	1.302422161944104,103.8371193408966	14:23	33
USER_264	LOC_1844	1.36353950755923,103.86582183214985	09:11	48
USER_2121	LOC_2909	1.2914708266088921,103.84985983371735	20:50	49
USER_2121	LOC_5380	1.3560411789205757,103.98581027984619	00:45	48
USER_1343	LOC_1144	1.2875826085187363,103.8034737110138	14:29	34
USER_96	LOC_3913	1.3089035611595927,103.91187560718296	20:09	58
USER_1343	LOC_1207	1.291751,103.841446	23:28	48
USER_1549	LOC_1079	1.4371699804377747,103.78647923469543	17:54	50
USER_1343	LOC_310	1.2860567408184138,103.82741406096217	14:24	40
USER_1343	LOC_1251	1.3003037633633492,103.84488701820374	19:22	48
USER_1343	LOC_871	1.3391554542837896,103.70607479772323	16:48	41
USER_1343	LOC_3567	1.3110780809015639,103.79492282867432	02:20	55
USER_1343	LOC_1979	1.3394491172405567,103.70663443940235	13:29	58
USER_1343	LOC_0	1.3035054942012143,103.76554727554321	22:22	42
USER_1549	LOC_4804	1.2834476831879298,103.84835243225098	12:57	60
USER_1549	LOC_3599	1.3334953770051627,103.95950317382812	08:44	38
USER_167	LOC_5294	1.3497451077434035,103.84881377220154	07:52	46
USER_1580	LOC_476	1.3033767333333335,103.809617	20:25	52
USER_1580	LOC_316	1.311763,103.79443	19:08	52
USER_54	LOC_1251	1.3003037633633492,103.84488701820374	16:37	41
USER_68	LOC_857	1.301486,103.83840201175826	23:13	34
USER_68	LOC_857	1.301486,103.83840201175826	22:31	36
USER_68	LOC_4966	1.3009419646420206,103.83588552474976	19:40	46
USER_68	LOC_857	1.301486,103.83840201175826	19:07	46
USER_2248	LOC_266	1.299344494307245,103.84529746072315	18:32	60
USER_2248	LOC_2909	1.2914708266088921,103.84985983371735	17:52	39
USER_2248	LOC_266	1.299344494307245,103.84529746072315	10:31	45
USER_1233	LOC_53	1.3241423479443728,103.8141918182373	14:24	50
USER_1126	LOC_3666	1.3035963139257787,103.83617148068122	19:38	52
USER_1126	LOC_1883	1.3047833261434834,103.8319377166476	20:17	52
USER_1126	LOC_3279	1.2868800470996384,103.80805492401123	23:56	52
USER_1126	LOC_3124	1.2882100868743749,103.8057804107666	18:36	46
USER_797	LOC_2065	1.2908594382270102,103.84600818157196	22:26	32
USER_797	LOC_5041	1.3046639083763008,103.83221626281738	20:53	51
USER_797	LOC_4570	1.3504637402024797,103.84865283966064	13:57	50
USER_797	LOC_4582	1.2987109409809279,103.77825021743774	10:04	35
USER_274	LOC_4951	1.302648185130602,103.87650705369879	19:20	46
USER_33	LOC_944	1.2863258640918684,103.82729923738225	13:44	54
USER_75	LOC_1487	1.3050822244751414,103.88125777244568	21:56	43
USER_851	LOC_2021	1.344071121625107,103.86011123657227	12:00	34
USER_864	LOC_1217	1.301645,103.913467	01:21	52
USER_917	LOC_3702	1.2812595487889478,103.8583517074585	09:40	51
USER_1586	LOC_2204	1.3045298326888872,103.83164495229721	11:37	45
USER_1126	LOC_1251	1.3003037633633492,103.84488701820374	21:04	51
USER_2122	LOC_377	1.28559291117338,103.85408163070679	22:35	52
USER_2122	LOC_4062	1.2911275910441806,103.8568925857544	18:56	37
USER_1710	LOC_4672	1.307272633846197,103.83386177660621	17:36	33
USER_1710	LOC_2970	1.3725589026059275,103.93208026885986	18:38	49
USER_274	LOC_2904	1.3203500214338981,103.93518023300095	14:07	57
USER_274	LOC_4376	1.3249322470690328,103.93007032419172	16:51	58
USER_274	LOC_1022	1.3346865747646826,103.7215322167027	12:38	51
USER_274	LOC_2007	1.311483,103.794765	19:47	60
USER_1425	LOC_458	1.309563,103.793044	13:49	32
USER_1425	LOC_238	1.30695411868638,103.87571993143636	08:05	32
USER_784	LOC_3018	1.290441119775755,103.85912418365479	20:00	57
USER_296	LOC_5137	1.356363442150876,103.98927617205105	21:13	48
USER_2122	LOC_3881	1.30603198,103.828182	22:52	40
USER_784	LOC_3768	1.3711216506416146,103.89244794845581	18:41	35
USER_2122	LOC_872	1.3540332472669911,103.94511733969927	21:43	53
USER_2122	LOC_4943	1.3522335057999522,103.94490122795105	12:33	33
USER_1196	LOC_4425	1.3820671679672172,103.84585228574122	10:24	46
USER_949	LOC_224	1.3856013882951177,103.74443292617798	09:04	32
USER_1687	LOC_3152	1.3405530290894334,103.84549856185913	18:38	33
USER_1196	LOC_919	1.288969964497085,103.846958006038	21:17	54
USER_255	LOC_1580	1.28606486108838,103.84968280792236	21:43	44
USER_255	LOC_1175	1.3641713454002702,103.86650562286377	20:45	43
USER_122	LOC_5408	1.2996655619233346,103.84491920471191	12:56	54
USER_122	LOC_2614	1.3561698888933271,103.98703336715698	20:21	38
USER_2125	LOC_259	1.354964,103.702675	10:06	57
USER_2125	LOC_4867	1.31125,103.843529	15:37	53
USER_2125	LOC_259	1.354964,103.702675	10:06	49
USER_2125	LOC_259	1.354964,103.702675	10:06	57
USER_2182	LOC_3824	1.3552260156009084,103.9885139465332	13:58	51
USER_1687	LOC_3152	1.3405530290894334,103.84549856185913	22:37	54
USER_2125	LOC_3242	1.329721,103.683102	11:35	46
USER_2182	LOC_5137	1.356363442150876,103.98927617205105	11:52	32
USER_2193	LOC_5101	1.3293122605879297,103.77634048461914	08:44	37
USER_2193	LOC_5101	1.3293122605879297,103.77634048461914	10:02	39
USER_2193	LOC_5101	1.3293122605879297,103.77634048461914	10:55	40
USER_2193	LOC_4887	1.3596499174718868,103.76735582952635	01:06	41
USER_25	LOC_4229	1.3323540263714155,103.68358971747698	09:21	48
USER_25	LOC_1883	1.3047833261434834,103.8319377166476	16:37	43
USER_2193	LOC_5101	1.3293122605879297,103.77634048461914	11:14	34
USER_2193	LOC_5101	1.3293122605879297,103.77634048461914	12:50	47
USER_1280	LOC_1724	1.289384,103.846735	20:57	60
USER_1280	LOC_5362	1.2894198856566765,103.84895481842075	19:56	41
USER_118	LOC_1409	1.2958773,103.854945	19:59	51
USER_118	LOC_1310	1.304088,103.830998	21:53	44
USER_2193	LOC_5101	1.3293122605879297,103.77634048461914	10:04	58
USER_1981	LOC_2887	1.2855449244906056,103.85003053059631	10:52	34
USER_1981	LOC_2887	1.2855449244906056,103.85003053059631	11:37	36
USER_1981	LOC_5137	1.356363442150876,103.98927617205105	20:07	48
USER_464	LOC_141	1.4237416638067324,103.83706569671631	04:11	32
USER_464	LOC_2474	1.2874776170455269,103.82704045383007	14:15	32
USER_632	LOC_2614	1.3561698888933271,103.98703336715698	21:55	33
USER_632	LOC_554	1.3312958835094708,103.94812580704937	23:16	52
USER_632	LOC_5123	1.302625957156768,103.86013269424438	15:40	39
USER_632	LOC_5287	1.301254,103.859903	20:06	39
USER_632	LOC_1582	1.4377062534289125,103.79522323608398	20:54	49
USER_632	LOC_2113	1.264939229884546,103.82166828472484	22:12	49
USER_1110	LOC_3061	1.305741269627708,103.7905168476962	16:04	51
USER_1110	LOC_439	1.32112658,103.955529	19:18	50
USER_1110	LOC_4458	1.3083965726429687,103.85088443756104	19:46	44
USER_1110	LOC_439	1.32112658,103.955529	18:42	49
USER_1110	LOC_4313	1.3134844571534312,103.90190692287682	17:36	45
USER_1110	LOC_4458	1.3083965726429687,103.85088443756104	19:46	44
USER_464	LOC_5377	1.2646983143314452,103.8248348236084	16:50	51
USER_464	LOC_4379	1.330256143886628,103.89133214950562	05:12	35
USER_590	LOC_359	1.289103,103.8575792312592	20:11	46
USER_590	LOC_359	1.289103,103.8575792312592	18:45	46
USER_590	LOC_912	1.290644,103.852801	23:54	52
USER_590	LOC_359	1.289103,103.8575792312592	21:10	52
USER_1118	LOC_1717	1.342464,103.682321	09:38	33
USER_2209	LOC_5311	1.3009458614342329,103.85579422818483	12:19	47
USER_1573	LOC_682	1.307113693554003,103.90682320606905	13:13	43
USER_1110	LOC_439	1.32112658,103.955529	19:18	50
USER_209	LOC_713	1.284236,103.816706	19:22	48
USER_209	LOC_713	1.284236,103.816706	19:04	57
USER_209	LOC_1251	1.3003037633633492,103.84488701820374	15:05	41
USER_1761	LOC_1883	1.3047833261434834,103.8319377166476	15:51	48
USER_1761	LOC_435	1.3116344719899675,103.91051619843282	19:22	58
USER_1892	LOC_2765	1.293455,103.854106	15:37	46
USER_1892	LOC_673	1.398154,103.87313610000001	00:40	57
USER_590	LOC_912	1.290644,103.852801	23:06	46
USER_605	LOC_752	1.2814526195464295,103.85408163070679	20:07	49
USER_605	LOC_1075	1.3192137593570605,103.91284883022308	21:03	43
USER_605	LOC_4179	1.3042992224897965,103.83110046386719	17:37	41
USER_1463	LOC_1749	1.3849792976756532,103.90130996704102	21:26	41
USER_2314	LOC_2419	1.3013388292213097,103.83859992027283	16:05	49
USER_2314	LOC_3122	1.2933157169746559,103.85743975639343	17:34	49
USER_2314	LOC_2421	1.3105367472524136,103.795221	13:40	54
USER_1444	LOC_3581	1.4301627919099333,103.82813863530623	20:02	56
USER_1962	LOC_5570	1.265841,103.822205	12:09	46
USER_973	LOC_4484	1.383547237966432,103.84038905649203	15:36	41
USER_973	LOC_4484	1.383547237966432,103.84038905649203	14:32	55
USER_973	LOC_1311	1.2953536757033381,103.86292219161987	19:48	52
USER_1463	LOC_3274	1.3725696283636106,103.89364957809448	22:13	41
USER_1463	LOC_83	1.3526876008273852,103.94388790962056	06:20	38
USER_1929	LOC_230	1.2978796696418633,103.83800446987152	23:46	60
USER_725	LOC_5582	1.2971488511550429,103.8506872853735	14:40	55
USER_123	LOC_4085	1.28101,103.838483	07:22	41
USER_123	LOC_4674	1.3497826482502566,103.84956479072571	21:25	43
USER_123	LOC_1621	1.3019502150725895,103.91581267118454	19:50	52
USER_123	LOC_4922	1.3068091184027997,103.93471956253052	16:47	57
USER_1361	LOC_1311	1.2953536757033381,103.86292219161987	19:14	51
USER_1698	LOC_3881	1.30603198,103.828182	23:17	37
USER_123	LOC_4634	1.321417949803675,103.84594917297363	18:46	45
USER_123	LOC_2720	1.294905883804265,103.85962739216532	10:16	31
USER_837	LOC_1079	1.4371699804377747,103.78647923469543	20:47	36
USER_837	LOC_5291	1.2791786741462134,103.84627103805542	08:34	50
USER_299	LOC_586	1.2517410053253042,103.82200241088867	18:39	49
USER_837	LOC_1079	1.4371699804377747,103.78647923469543	12:11	35
USER_123	LOC_5197	1.2992794231586096,103.85432839393616	13:19	46
USER_123	LOC_5197	1.2992794231586096,103.85432839393616	13:17	46
USER_837	LOC_1067	1.4358400228764328,103.78614664077759	16:48	53
USER_837	LOC_341	1.4366022109816137,103.78637439403933	09:16	48
USER_1082	LOC_2528	1.28844,103.846795	13:05	45
USER_1082	LOC_2528	1.28844,103.846795	09:56	54
USER_217	LOC_2277	1.334583,103.746291	19:08	48
USER_217	LOC_3869	1.378014,103.76317108981311	18:26	37
USER_420	LOC_3030	1.3744359094673937,103.88684749603271	18:45	55
USER_330	LOC_4505	1.2991292580674962,103.85539054870605	19:11	33
USER_1082	LOC_2528	1.28844,103.846795	09:56	54
USER_1082	LOC_2599	1.375803,103.956184	21:17	60
USER_218	LOC_2197	1.3423057366198698,103.68006691317339	19:19	44
USER_218	LOC_2197	1.3423057366198698,103.68006691317339	18:45	42
USER_218	LOC_480	1.2947119748738831,103.85382801303307	20:07	31
USER_218	LOC_2197	1.3423057366198698,103.68006691317339	18:07	45
USER_218	LOC_2197	1.3423057366198698,103.68006691317339	19:06	56
USER_218	LOC_2197	1.3423057366198698,103.68006691317339	17:37	33
USER_218	LOC_3126	1.3045566478269373,103.8306713104248	18:26	54
USER_218	LOC_2197	1.3423057366198698,103.68006691317339	18:27	58
USER_218	LOC_2197	1.3423057366198698,103.68006691317339	19:07	51
USER_218	LOC_480	1.2947119748738831,103.85382801303307	11:54	51
USER_218	LOC_2197	1.3423057366198698,103.68006691317339	17:41	47
USER_218	LOC_2197	1.3423057366198698,103.68006691317339	10:31	48
USER_1944	LOC_385	1.2818709394710577,103.85209679603577	14:27	43
USER_1944	LOC_5585	1.3694269793064997,103.84886741638184	15:32	49
USER_1944	LOC_2330	1.317919,103.843894	20:18	45
USER_1944	LOC_1049	1.2935731434307411,103.83208751678467	20:38	31
USER_1944	LOC_5585	1.3694269793064997,103.84886741638184	13:17	57
USER_1944	LOC_385	1.2818709394710577,103.85209679603577	14:19	41
USER_1944	LOC_2642	1.3327622673412447,103.8479810231629	13:14	58
USER_1944	LOC_606	1.296319024002878,103.8486099243164	16:26	59
USER_1944	LOC_3775	1.2989790929674647,103.78809928894043	13:44	39
USER_1944	LOC_3862	1.311329073370462,103.856354757978	19:14	55
USER_1944	LOC_385	1.2818709394710577,103.85209679603577	17:03	55
USER_1944	LOC_407	1.361425540260293,103.83590698242188	19:05	57
USER_1944	LOC_1311	1.2953536757033381,103.86292219161987	19:31	51
USER_214	LOC_2365	1.3076028456483761,103.78443002700806	20:12	57
USER_1882	LOC_3975	1.2876166825542705,103.83439391082267	17:28	56
USER_1882	LOC_3975	1.2876166825542705,103.83439391082267	15:57	40
USER_1882	LOC_3975	1.2876166825542705,103.83439391082267	13:15	39
USER_1882	LOC_3975	1.2876166825542705,103.83439391082267	15:23	38
USER_1882	LOC_3975	1.2876166825542705,103.83439391082267	16:01	33
USER_1882	LOC_3975	1.2876166825542705,103.83439391082267	08:41	60
USER_1882	LOC_3975	1.2876166825542705,103.83439391082267	08:29	37
USER_1882	LOC_3852	1.2848206293061113,103.84399652481079	08:13	32
USER_1882	LOC_3975	1.2876166825542705,103.83439391082267	10:37	32
USER_1882	LOC_3852	1.2848206293061113,103.84399652481079	08:10	47
USER_1882	LOC_3975	1.2876166825542705,103.83439391082267	08:32	47
USER_1882	LOC_3852	1.2848206293061113,103.84399652481079	08:10	51
USER_1882	LOC_3975	1.2876166825542705,103.83439391082267	08:44	51
USER_1882	LOC_3852	1.2848206293061113,103.84399652481079	08:14	36
USER_1882	LOC_2133	1.300948,103.83962	21:14	36
USER_1882	LOC_3975	1.2876166825542705,103.83439391082267	09:21	36
USER_1882	LOC_3975	1.2876166825542705,103.83439391082267	08:35	35
USER_1882	LOC_3852	1.2848206293061113,103.84399652481079	08:19	35
USER_1882	LOC_3975	1.2876166825542705,103.83439391082267	09:06	34
USER_1882	LOC_3852	1.2848206293061113,103.84399652481079	08:13	34
USER_1467	LOC_1528	1.461280688963049,103.83650779724121	09:44	49
USER_712	LOC_5137	1.356363442150876,103.98927617205105	20:08	41
USER_1467	LOC_486	1.3852688916050278,103.74473333358765	21:25	54
USER_1467	LOC_4783	1.2773053972059423,103.81741595880462	14:31	42
USER_1467	LOC_1131	1.3720529461862068,103.84641277454006	09:34	58
USER_1467	LOC_1131	1.3720529461862068,103.84641277454006	09:34	58
USER_1467	LOC_4310	1.265406244919402,103.82150888442993	16:38	60
USER_1467	LOC_1430	1.4239990763648371,103.841153383255	14:35	48
USER_1467	LOC_1131	1.3720529461862068,103.84641277454006	12:19	32
USER_1467	LOC_5591	1.301253020668912,103.83702278137207	20:45	37
USER_1980	LOC_2250	1.300116057074223,103.84536981582642	16:43	73
USER_1980	LOC_2892	1.3010333755587538,103.85202911318777	13:08	81
USER_1220	LOC_4165	1.300045,103.855322	18:50	70
USER_1220	LOC_966	1.303008292961088,103.8530991878988	18:54	63
USER_2093	LOC_2447	1.2951962279800937,103.85211970119678	16:48	85
USER_175	LOC_2665	1.3008331585348405,103.83975468685583	17:30	65
USER_175	LOC_4168	1.282271,103.8592529296875	20:02	62
USER_175	LOC_1919	1.2908058076601945,103.86008977890015	19:47	69
USER_175	LOC_4889	1.2822073375621805,103.85286705457422	18:46	73
USER_1102	LOC_4205	1.3323171210126423,103.84837733434433	18:49	91
USER_1853	LOC_1186	1.298115,103.856299	03:37	89
USER_1853	LOC_4824	1.2665942979757858,103.81966475433578	14:00	85
USER_1853	LOC_87	1.2665056821918501,103.81929874420166	13:56	85
USER_519	LOC_4211	1.3230912025594925,103.81028652191162	19:26	90
USER_519	LOC_4500	1.2857,103.848579	12:10	69
USER_519	LOC_4211	1.3230912025594925,103.81028652191162	15:59	75
USER_1351	LOC_2093	1.2936053217359182,103.85413527488708	20:09	72
USER_1351	LOC_1238	1.4362368651330115,103.78626465797424	17:58	71
USER_1351	LOC_4968	1.311866443783514,103.75974833965302	06:47	79
USER_1351	LOC_4968	1.311866443783514,103.75974833965302	07:07	76
USER_1351	LOC_2093	1.2936053217359182,103.85413527488708	20:36	82
USER_1351	LOC_1238	1.4362368651330115,103.78626465797424	19:52	87
USER_781	LOC_1883	1.3047833261434834,103.8319377166476	19:18	63
USER_781	LOC_2076	1.299905134863575,103.84483888257202	15:54	86
USER_781	LOC_5335	1.3505012806982264,103.8483738899231	18:11	78
USER_781	LOC_965	1.2946457533832458,103.85929584503174	12:48	63
USER_2184	LOC_871	1.3391554542837896,103.70607479772323	18:40	85
USER_781	LOC_207	1.264945017437044,103.81846919059753	17:36	83
USER_2214	LOC_312	1.2813453580162848,103.83912563323975	22:02	91
USER_2214	LOC_4361	1.2769690837607945,103.83916854858398	07:49	80
USER_1980	LOC_5305	1.319936,103.843333	19:04	72
USER_1980	LOC_1645	1.299837179133127,103.84486019611359	14:02	86
USER_524	LOC_2573	1.3004914696385446,103.85897934436798	20:23	84
USER_65	LOC_5193	1.3087588365286078,103.85966702662574	19:18	62
USER_2236	LOC_2830	1.375022,103.879523	17:25	81
USER_524	LOC_1031	1.30102,103.836727	19:26	79
USER_2207	LOC_5510	1.301776,103.839063	22:25	80
USER_1621	LOC_5205	1.2996655619233346,103.85444641113281	14:14	71
USER_2207	LOC_2976	1.30232,103.837591	21:21	75
USER_2207	LOC_3969	1.3121506834011256,103.83949041366577	00:17	75
USER_947	LOC_3607	1.2990198388825396,103.84772625229954	20:14	84
USER_329	LOC_1789	1.293660500277163,103.8319257314384	20:43	91
USER_1621	LOC_3178	1.3360910507988213,103.89530181884766	10:59	63
USER_1621	LOC_839	1.2987297487997778,103.85162712962598	23:52	81
USER_1351	LOC_4968	1.311866443783514,103.75974833965302	06:57	90
USER_1351	LOC_1238	1.4362368651330115,103.78626465797424	17:59	71
USER_329	LOC_349	1.277686,103.84369611739811	12:11	61
USER_1351	LOC_1238	1.4362368651330115,103.78626465797424	19:05	90
USER_826	LOC_4423	1.2995389541755522,103.85522803881952	09:48	70
USER_1115	LOC_67	1.3751638250419496,103.87882880768964	17:38	91
USER_1115	LOC_5549	1.301638,103.8609	22:34	79
USER_1773	LOC_3962	1.3057150615180322,103.83236646652222	16:58	64
USER_1704	LOC_4134	1.289139237232537,103.84508147835732	22:24	69
USER_1704	LOC_206	1.263968931099458,103.82122993469238	15:06	90
USER_826	LOC_3368	1.284863533860418,103.84260177612305	09:18	88
USER_826	LOC_5094	1.397420167922933,103.873054	19:48	75
USER_2236	LOC_249	1.2943025182478076,103.86023998260498	13:59	69
USER_2236	LOC_927	1.2642478129476493,103.82305383682251	21:15	62
USER_2236	LOC_249	1.2943025182478076,103.86023998260498	08:56	86
USER_2236	LOC_1294	1.2876687153556379,103.85049478795489	16:36	86
USER_2236	LOC_265	1.332602732816834,103.84944738030752	18:30	81
USER_2236	LOC_249	1.2943025182478076,103.86023998260498	10:58	85
USER_2236	LOC_3152	1.3405530290894334,103.84549856185913	18:54	73
USER_2236	LOC_3152	1.3405530290894334,103.84549856185913	13:34	69
USER_2189	LOC_4633	1.4432620341955018,103.78509521484375	10:58	63
USER_2189	LOC_4633	1.4432620341955018,103.78509521484375	11:44	74
USER_2189	LOC_4634	1.321417949803675,103.84594917297363	21:24	83
USER_1115	LOC_120	1.326679,103.844923	19:39	70
USER_1578	LOC_4151	1.3265449642925449,103.93088936805725	11:41	65
USER_1578	LOC_1532	1.2944329321030312,103.84960024470436	19:23	62
USER_2186	LOC_4424	1.3011779381831814,103.83841753005981	12:32	88
USER_2186	LOC_4424	1.3011779381831814,103.83841753005981	13:19	61
USER_1773	LOC_5591	1.301253020668912,103.83702278137207	19:08	63
USER_1773	LOC_1632	1.2841110290261637,103.8328880896162	19:36	80
USER_1773	LOC_3970	1.3608248949688322,103.99014472961426	17:18	85
USER_1773	LOC_3970	1.3608248949688322,103.99014472961426	16:53	82
USER_1115	LOC_4783	1.2773053972059423,103.81741595880462	20:36	75
USER_1773	LOC_4880	1.2634326197687564,103.82298946380615	14:55	65
USER_1773	LOC_104	1.376712,103.827979	19:47	62
USER_1773	LOC_679	1.370766,103.863974	18:41	62
[truncated: 29,741 more rows]
