# Supplementary material for: Relational POI recommendation model combined with geographic information
Source: PLoS One. 2022 Apr 15;17(4):e0266340. doi: 10.1371/journal.pone.0266340 (PMC9012400; doi:10.1371/journal.pone.0266340)
Supplement: S1 File — (ZIP) [file pone.0266340.s001.zip › poidata/Foursquare/train.txt]

USER_1083	LOC_1500	1.4447635942370927,103.76816511154175	06:57	0
USER_278	LOC_981	1.3009955949942251,103.87448787689209	07:26	0
USER_1989	LOC_981	1.3009955949942251,103.87448787689209	07:40	0
USER_1741	LOC_3435	1.264998648543867,103.8246202468872	01:43	0
USER_1741	LOC_3435	1.264998648543867,103.8246202468872	00:57	0
USER_2133	LOC_4224	1.30151044631734,103.83776307106018	01:19	0
USER_1082	LOC_2507	1.2994081360867449,103.85564804077148	00:53	0
USER_1607	LOC_5594	1.3278535311439326,103.82492065429688	06:14	0
USER_1649	LOC_155	1.302082,103.907241	20:26	1
USER_2099	LOC_5405	1.29414,103.842529	13:19	2
USER_1414	LOC_4994	1.452696011560835,103.79389104136676	17:52	3
USER_1414	LOC_4095	1.3850436518852356,103.744797706604	16:55	3
USER_1414	LOC_545	1.35214492444381,103.8528217603132	13:09	4
USER_1414	LOC_2857	1.3499059956258364,103.84835243225098	12:24	4
USER_1414	LOC_545	1.35214492444381,103.8528217603132	08:46	4
USER_1414	LOC_894	1.4402160093523204,103.8008451461792	20:15	5
USER_1414	LOC_4994	1.452696011560835,103.79389104136676	15:13	6
USER_1414	LOC_4994	1.452696011560835,103.79389104136676	17:42	5
USER_1414	LOC_4994	1.452696011560835,103.79389104136676	08:15	7
USER_1414	LOC_1129	1.3922513122809397,103.7435531616211	14:21	6
USER_1414	LOC_486	1.3852688916050278,103.74473333358765	14:30	9
USER_1414	LOC_4994	1.452696011560835,103.79389104136676	09:29	8
USER_855	LOC_919	1.288969964497085,103.846958006038	20:29	10
USER_855	LOC_2710	1.289177,103.846299	21:05	10
USER_2103	LOC_5319	1.289046724441507,103.85669946670532	18:12	9
USER_855	LOC_3682	1.350935677821201,103.72042179107666	00:11	11
USER_2103	LOC_89	1.2431170654571344,103.82753849029541	20:03	13
USER_2103	LOC_3881	1.30603198,103.828182	21:52	12
USER_2103	LOC_2044	1.3516972133308431,103.83547782897949	19:11	0
USER_2103	LOC_5211	1.3527657010570076,103.83489208091757	19:58	0
USER_1948	LOC_4340	1.3014353638392555,103.9140236377716	18:39	14
USER_1948	LOC_1957	1.289554,103.858728	19:28	5
USER_676	LOC_2614	1.3561698888933271,103.98703336715698	16:21	1
USER_1114	LOC_4254	1.2964974211972364,103.7729745424199	08:00	16
USER_676	LOC_1242	1.3110909658082188,103.8267603988113	18:07	3
USER_676	LOC_2614	1.3561698888933271,103.98703336715698	21:45	15
USER_565	LOC_4776	1.2821168935352265,103.85240845087836	14:58	1
USER_565	LOC_5120	1.2931067062914878,103.85309352610568	10:04	1
USER_565	LOC_2113	1.264939229884546,103.82166828472484	22:19	15
USER_565	LOC_390	1.2998668569560374,103.84105142594422	23:15	2
USER_565	LOC_3617	1.294785982041947,103.85979159214794	14:07	18
USER_565	LOC_269	1.2950747972372088,103.84642124176025	19:43	19
USER_565	LOC_312	1.2813453580162848,103.83912563323975	19:45	17
USER_565	LOC_4776	1.2821168935352265,103.85240845087836	15:18	17
USER_959	LOC_4634	1.321417949803675,103.84594917297363	00:14	4
USER_369	LOC_71	1.3165268968289274,103.89407873153687	21:09	20
USER_565	LOC_2113	1.264939229884546,103.82166828472484	17:41	0
USER_565	LOC_2827	1.2846428322115284,103.86015396522438	11:19	0
USER_2186	LOC_1781	1.3505066436261501,103.84813785552979	09:36	2
USER_2186	LOC_3268	1.2921572975992102,103.84150743484497	12:28	2
USER_2186	LOC_4935	1.302679587473134,103.85294437408447	15:56	13
USER_369	LOC_3737	1.3161049621534187,103.89829911768999	19:44	20
USER_2186	LOC_40	1.2837158367845778,103.85086297988892	12:34	18
USER_2186	LOC_40	1.2837158367845778,103.85086297988892	12:34	18
USER_2186	LOC_5164	1.285826,103.851287	11:47	1
USER_2186	LOC_40	1.2837158367845778,103.85086297988892	12:23	1
USER_276	LOC_2595	1.3033577453148995,103.90098938726553	18:30	22
USER_276	LOC_5294	1.3497451077434035,103.84881377220154	10:38	21
USER_276	LOC_5294	1.3497451077434035,103.84881377220154	19:57	5
USER_2186	LOC_5164	1.285826,103.851287	11:41	18
USER_1632	LOC_3591	1.385535,103.744734	08:47	9
USER_276	LOC_3105	1.285443,103.83856731	15:10	23
USER_276	LOC_4558	1.2850136997948234,103.8447904586792	13:40	12
USER_276	LOC_1061	1.301012,103.836917	12:45	22
USER_1632	LOC_4041	1.284508,103.851319	08:29	25
USER_1632	LOC_4779	1.294131123112962,103.85321808560877	18:34	26
USER_1632	LOC_1734	1.3723443874422048,103.94956827163696	08:18	26
USER_1632	LOC_3378	1.3793804747606537,103.93723011016846	10:29	11
USER_1632	LOC_5414	1.2853783884559036,103.85178565979004	14:52	24
USER_1632	LOC_939	1.3556765006272897,103.98658275604248	12:34	16
USER_1632	LOC_1734	1.3723443874422048,103.94956827163696	08:50	16
USER_1632	LOC_5414	1.2853783884559036,103.85178565979004	08:41	25
USER_1632	LOC_481	1.316152,103.764155	10:57	13
USER_1632	LOC_4839	1.3082674443893787,103.77072250240559	09:05	13
USER_1632	LOC_2130	1.3775767716640452,103.93180098711395	22:57	15
USER_1632	LOC_1241	1.300774,103.837383	11:02	15
USER_1632	LOC_2130	1.3775767716640452,103.93180098711395	23:21	14
USER_1632	LOC_2904	1.3203500214338981,103.93518023300095	12:45	27
USER_1632	LOC_1083	1.282162271705583,103.85278778962733	21:08	23
USER_1632	LOC_4327	1.331902,103.937011	12:54	13
USER_2189	LOC_1251	1.3003037633633492,103.84488701820374	13:27	20
USER_1632	LOC_3913	1.3089035611595927,103.91187560718296	12:36	19
USER_2189	LOC_3862	1.311329073370462,103.856354757978	19:48	28
USER_2189	LOC_1726	1.3002447699597008,103.84505867958069	13:24	20
USER_1632	LOC_475	1.375103,103.940859	20:58	2
USER_1632	LOC_1241	1.300774,103.837383	11:02	15
USER_1632	LOC_5386	1.372422,103.94987652732662	08:47	18
USER_1632	LOC_1503	1.3243890452660565,103.94122660160065	12:39	1
USER_2189	LOC_266	1.299344494307245,103.84529746072315	19:51	16
USER_2189	LOC_1251	1.3003037633633492,103.84488701820374	18:30	24
USER_2189	LOC_4281	1.4044678172348803,103.90231847763062	12:48	22
USER_2189	LOC_2357	1.2998586312835478,103.85137796401978	18:49	22
USER_2189	LOC_919	1.288969964497085,103.846958006038	18:11	7
USER_2189	LOC_3862	1.311329073370462,103.856354757978	23:09	7
USER_2189	LOC_966	1.303008292961088,103.8530991878988	13:32	9
USER_2189	LOC_3862	1.311329073370462,103.856354757978	18:34	21
USER_2189	LOC_3862	1.311329073370462,103.856354757978	20:59	18
USER_2189	LOC_2820	1.363077314039988,103.85574460029602	12:10	0
USER_2189	LOC_2918	1.3059892696912574,103.85104963419514	12:24	15
USER_2189	LOC_269	1.2950747972372088,103.84642124176025	18:53	17
USER_2189	LOC_3862	1.311329073370462,103.856354757978	21:21	27
USER_2189	LOC_1883	1.3047833261434834,103.8319377166476	15:43	15
USER_2189	LOC_266	1.299344494307245,103.84529746072315	13:06	11
USER_2189	LOC_2845	1.3057368138754444,103.83032936411409	12:25	11
USER_1655	LOC_1901	1.2835667621365316,103.84910768226352	10:36	16
USER_1655	LOC_1901	1.2835667621365316,103.84910768226352	08:33	26
USER_1655	LOC_958	1.43115762734928,103.79371432042643	01:17	6
USER_1655	LOC_1901	1.2835667621365316,103.84910768226352	09:13	24
USER_1655	LOC_17	1.3771708922886547,103.82795183061245	20:04	5
USER_1655	LOC_1901	1.2835667621365316,103.84910768226352	08:08	6
USER_1655	LOC_17	1.3771708922886547,103.82795183061245	20:38	28
USER_1655	LOC_1901	1.2835667621365316,103.84910768226352	09:35	28
USER_2236	LOC_2518	1.306502,103.826771	15:56	20
USER_2236	LOC_4919	1.3071738039251686,103.8331389427185	16:54	20
USER_1704	LOC_265	1.332602732816834,103.84944738030752	20:17	10
USER_1676	LOC_5451	1.266881,103.80728292	19:20	13
USER_1655	LOC_4518	1.2838458605885734,103.8589762562537	16:53	1
USER_1655	LOC_2827	1.2846428322115284,103.86015396522438	19:02	1
USER_1655	LOC_2614	1.3561698888933271,103.98703336715698	22:51	15
USER_1655	LOC_2614	1.3561698888933271,103.98703336715698	06:56	14
USER_2236	LOC_3688	1.3503350299269141,103.84854555130005	16:33	13
USER_2236	LOC_432	1.2994081360867449,103.8556319475174	21:20	29
USER_2236	LOC_1144	1.2875826085187363,103.8034737110138	17:39	14
USER_2236	LOC_2618	1.3038701802027275,103.76410961151123	18:03	14
USER_2236	LOC_441	1.3034411378425184,103.76565456390381	18:46	14
USER_2236	LOC_3292	1.3043421267144832,103.83406162261963	12:26	11
USER_2236	LOC_2299	1.3507318865879963,103.84830951690674	19:03	21
USER_2236	LOC_1232	1.2762335036086987,103.84434067596514	12:39	5
USER_1640	LOC_5137	1.356363442150876,103.98927617205105	07:00	23
USER_1640	LOC_56	1.3043099485460317,103.83237183094025	19:43	24
USER_65	LOC_2428	1.3536642352064974,103.833714590915	20:19	8
USER_65	LOC_5082	1.340521,103.853896	20:56	6
USER_65	LOC_3647	1.248052,103.821465	18:01	9
USER_65	LOC_1005	1.304706812594766,103.80872011184692	22:19	9
USER_65	LOC_4209	1.3625249352721769,103.85532081127167	11:36	14
USER_65	LOC_5561	1.31254,103.925286	21:07	11
USER_2236	LOC_124	1.3406388362846504,103.8462495803833	18:46	15
USER_2236	LOC_1025	1.2968124241027414,103.85075569152832	11:02	13
USER_2236	LOC_3688	1.3503350299269141,103.84854555130005	16:12	15
USER_2236	LOC_3688	1.3503350299269141,103.84854555130005	16:12	15
USER_2236	LOC_3972	1.30134028551978,103.83683949066254	22:16	2
USER_2236	LOC_2419	1.3013388292213097,103.83859992027283	22:26	2
USER_2236	LOC_2381	1.3032423183534108,103.83589408767251	21:45	2
USER_2236	LOC_1883	1.3047833261434834,103.8319377166476	21:59	2
USER_809	LOC_813	1.3115714781084713,103.85618448257446	14:28	9
USER_809	LOC_5137	1.356363442150876,103.98927617205105	17:57	22
USER_809	LOC_4748	1.289840457263906,103.84500503540039	19:48	14
USER_809	LOC_143	1.3547111754681682,103.98812770843506	18:05	30
USER_809	LOC_4451	1.28988336173375,103.85775089263916	15:51	18
USER_1774	LOC_1416	1.2739121230576531,103.82563948631287	11:56	3
USER_1774	LOC_776	1.282749,103.850212	21:49	6
USER_1774	LOC_3346	1.305659979777759,103.83104400329022	13:15	7
USER_65	LOC_3367	1.301020556387287,103.83973801274446	08:11	29
USER_65	LOC_5165	1.343241,103.883508	19:14	15
USER_2207	LOC_2344	1.3151432419420086,103.8917076587677	22:08	21
USER_2207	LOC_2043	1.2847792632647386,103.85115154497525	19:12	16
USER_2207	LOC_5536	1.3787790266082627,103.95494002837576	22:02	29
USER_2207	LOC_4476	1.3005504630364297,103.83725345134735	19:44	30
USER_2207	LOC_4834	1.2994215436830465,103.84752631187439	21:06	2
USER_809	LOC_5137	1.356363442150876,103.98927617205105	11:55	6
USER_1774	LOC_4637	1.331344,103.889023	16:35	17
USER_1774	LOC_1416	1.2739121230576531,103.82563948631287	11:05	1
USER_1774	LOC_4637	1.331344,103.889023	15:19	1
USER_1774	LOC_2451	1.3976248661898918,103.91169548034668	07:41	12
USER_1621	LOC_4337	1.3311599088823713,103.94827311598911	21:10	6
USER_1621	LOC_4337	1.3311599088823713,103.94827311598911	19:10	20
USER_1774	LOC_319	1.291168,103.85767	17:15	18
USER_1774	LOC_1075	1.3192137593570605,103.91284883022308	20:50	18
USER_1774	LOC_540	1.3454869379233432,103.93186569213867	20:18	12
USER_1774	LOC_1352	1.3103058068173286,103.77621173858643	17:24	27
USER_1774	LOC_3764	1.3190989654913152,103.8630359979439	09:22	29
USER_1774	LOC_2984	1.2814311672407595,103.85181784629822	14:12	21
USER_1774	LOC_570	1.374189217221201,103.89180421829224	10:27	12
USER_1774	LOC_638	1.3646647319294194,103.88770580291748	13:03	12
USER_1774	LOC_1257	1.3783400790111147,103.94273400306702	15:19	12
USER_1774	LOC_822	1.3543212924930597,103.94836943345793	17:00	12
USER_1621	LOC_4337	1.3311599088823713,103.94827311598911	00:03	29
USER_1621	LOC_4386	1.2918394277695169,103.85983688872973	19:36	30
USER_1621	LOC_1441	1.392079701574771,103.89502286911011	19:52	14
USER_1621	LOC_2101	1.300820995810688,103.85105401317239	19:09	14
USER_1621	LOC_2909	1.2914708266088921,103.84985983371735	16:20	15
USER_1621	LOC_2909	1.2914708266088921,103.84985983371735	14:25	17
USER_1621	LOC_99	1.36408892203531,103.86590110468872	15:54	13
USER_1621	LOC_4948	1.302844,103.852515	17:29	15
USER_1621	LOC_661	1.318971,103.820125	21:24	26
USER_1621	LOC_2816	1.3017196046373236,103.91346037387848	18:06	26
USER_1621	LOC_2561	1.3565828426984763,103.98885138239287	00:31	8
USER_1621	LOC_4505	1.2991292580674962,103.85539054870605	23:24	9
USER_1621	LOC_5137	1.356363442150876,103.98927617205105	22:20	22
USER_1621	LOC_2561	1.3565828426984763,103.98885138239287	03:34	11
USER_1621	LOC_1441	1.392079701574771,103.89502286911011	15:12	26
USER_1621	LOC_2021	1.344071121625107,103.86011123657227	00:36	26
USER_786	LOC_1238	1.4362368651330115,103.78626465797424	20:50	19
USER_786	LOC_1453	1.350502,103.84830299999999	19:23	20
USER_703	LOC_2246	1.2941818977955948,103.76946918491755	18:03	7
USER_786	LOC_3074	1.26495574365849,103.821702003479	13:31	19
USER_899	LOC_1423	1.2870516651740709,103.80354881286621	09:07	13
USER_899	LOC_3572	1.2839829517034953,103.7814341752683	12:31	13
USER_899	LOC_274	1.301161,103.839171	21:49	0
USER_899	LOC_4864	1.305413,103.829925	21:16	2
USER_899	LOC_3621	1.3683983450785757,103.83685647401002	20:08	25
USER_899	LOC_2825	1.299641,103.854476	20:02	6
USER_899	LOC_4424	1.3011779381831814,103.83841753005981	19:52	27
USER_899	LOC_1613	1.3030979039017219,103.83493065834045	20:34	27
USER_1680	LOC_2068	1.294023639666046,103.85387778282166	20:36	2
USER_1680	LOC_5157	1.2794466488713219,103.84958325976288	12:53	7
USER_899	LOC_1095	1.3014246377707814,103.83848190307617	12:47	5
USER_63	LOC_1325	1.4286352738046613,103.83614317524618	20:38	3
USER_329	LOC_338	1.3013710074276987,103.79859209060669	19:15	27
USER_329	LOC_4760	1.265213172960014,103.82256031036377	16:24	27
USER_329	LOC_4272	1.2638026745987838,103.82147669792175	14:52	27
USER_329	LOC_4514	1.26377,103.821485	14:10	27
USER_329	LOC_1094	1.284851,103.833883	19:50	16
USER_329	LOC_4132	1.2792376680382043,103.84330987930298	09:29	16
USER_329	LOC_426	1.2965201325293498,103.89914300708506	20:34	25
USER_329	LOC_4692	1.2938926956447825,103.83190308779882	15:16	14
USER_329	LOC_4514	1.26377,103.821485	20:34	7
USER_329	LOC_4132	1.2792376680382043,103.84330987930298	08:36	7
USER_329	LOC_4132	1.2792376680382043,103.84330987930298	09:17	21
USER_329	LOC_4132	1.2792376680382043,103.84330987930298	10:04	24
USER_329	LOC_922	1.2881671823763388,103.80548000335693	19:34	4
USER_329	LOC_529	1.2788529463864622,103.8444199359849	12:44	28
USER_329	LOC_3969	1.3121506834011256,103.83949041366577	22:30	6
USER_329	LOC_4514	1.26377,103.821485	20:37	7
USER_1351	LOC_2148	1.3150857460583831,103.76519441341257	07:04	6
USER_1351	LOC_3862	1.311329073370462,103.856354757978	10:27	5
USER_1351	LOC_1182	1.315465022216748,103.76686692237854	07:19	28
USER_1351	LOC_1182	1.315465022216748,103.76686692237854	07:19	28
USER_1351	LOC_3862	1.311329073370462,103.856354757978	18:23	28
USER_1351	LOC_613	1.291116864932044,103.8348662853241	23:17	10
USER_1351	LOC_2618	1.3038701802027275,103.76410961151123	07:13	3
USER_329	LOC_3475	1.419868183658937,103.75782209603786	10:32	19
USER_329	LOC_4132	1.2792376680382043,103.84330987930298	08:48	18
USER_329	LOC_4132	1.2792376680382043,103.84330987930298	09:36	17
USER_329	LOC_4132	1.2792376680382043,103.84330987930298	09:24	1
USER_329	LOC_4132	1.2792376680382043,103.84330987930298	09:11	2
USER_329	LOC_922	1.2881671823763388,103.80548000335693	15:46	15
USER_329	LOC_4692	1.2938926956447825,103.83190308779882	13:28	23
USER_329	LOC_4132	1.2792376680382043,103.84330987930298	09:09	30
USER_329	LOC_1232	1.2762335036086987,103.84434067596514	12:49	30
USER_781	LOC_5328	1.2653847924801613,103.82148742675781	12:07	27
USER_781	LOC_5554	1.3027010395993701,103.90615403652191	20:07	12
USER_781	LOC_3427	1.314529,103.878346	18:38	27
USER_781	LOC_5570	1.265841,103.822205	13:14	27
USER_781	LOC_5554	1.3027010395993701,103.90615403652191	17:04	24
USER_781	LOC_3108	1.298933,103.847681	15:53	25
USER_781	LOC_5554	1.3027010395993701,103.90615403652191	15:55	5
USER_781	LOC_1960	1.4295227139050959,103.83570313453674	20:42	8
USER_1351	LOC_3862	1.311329073370462,103.856354757978	21:36	29
USER_1351	LOC_2748	1.294431231429039,103.78297090530396	18:36	27
USER_1351	LOC_2148	1.3150857460583831,103.76519441341257	07:15	22
USER_1351	LOC_919	1.288969964497085,103.846958006038	11:15	14
USER_1351	LOC_69	1.304972282430252,103.90324920415878	20:06	25
USER_1351	LOC_1182	1.315465022216748,103.76686692237854	18:43	22
USER_1351	LOC_3912	1.265055,103.825158	11:23	9
USER_1351	LOC_2618	1.3038701802027275,103.76410961151123	07:08	16
USER_2093	LOC_4289	1.2859507239401153,103.849356	20:30	22
USER_2093	LOC_2791	1.304470839384154,103.83170127868652	12:37	25
USER_2093	LOC_3349	1.2897110400722924,103.84623160619051	21:55	25
USER_2093	LOC_4885	1.290613,103.838834	21:42	24
USER_2093	LOC_4084	1.2949578366325898,103.852402789114	00:18	29
USER_2093	LOC_3349	1.2897110400722924,103.84623160619051	22:12	14
USER_2093	LOC_3349	1.2897110400722924,103.84623160619051	22:12	14
USER_2093	LOC_5313	1.2939854555912256,103.83188610507162	14:14	22
USER_175	LOC_49	1.3112475019684253,103.82650834848114	12:50	13
USER_175	LOC_2043	1.2847792632647386,103.85115154497525	01:06	20
USER_2093	LOC_3349	1.2897110400722924,103.84623160619051	22:29	2
USER_2093	LOC_3349	1.2897110400722924,103.84623160619051	22:16	27
USER_1102	LOC_606	1.296319024002878,103.8486099243164	18:41	20
USER_1102	LOC_771	1.3253829626387201,103.84165152413587	15:07	4
USER_1102	LOC_2044	1.3516972133308431,103.83547782897949	19:53	3
USER_175	LOC_2827	1.2846428322115284,103.86015396522438	12:52	0
USER_781	LOC_3017	1.321134,103.84185	20:04	1
USER_781	LOC_5554	1.3027010395993701,103.90615403652191	20:00	19
USER_781	LOC_5554	1.3027010395993701,103.90615403652191	18:15	13
USER_781	LOC_5554	1.3027010395993701,103.90615403652191	18:15	13
USER_2184	LOC_3599	1.3334953770051627,103.95950317382812	19:52	10
USER_2184	LOC_3648	1.2897921897344762,103.83770406246185	10:24	8
USER_781	LOC_2414	1.3755084841545442,103.95444989204407	20:28	0
USER_2184	LOC_1070	1.3343749031429528,103.95900964736938	19:53	10
USER_2093	LOC_3349	1.2897110400722924,103.84623160619051	23:54	28
USER_2093	LOC_5590	1.3690623030396722,103.848717212677	16:05	28
USER_2184	LOC_2679	1.2891110811660558,103.86255741119385	17:43	9
USER_2093	LOC_4062	1.2911275910441806,103.8568925857544	14:18	20
USER_2093	LOC_5590	1.3690623030396722,103.848717212677	15:06	7
USER_2093	LOC_3349	1.2897110400722924,103.84623160619051	20:48	9
USER_2093	LOC_3349	1.2897110400722924,103.84623160619051	00:08	5
USER_2093	LOC_5120	1.2931067062914878,103.85309352610568	14:28	6
USER_1102	LOC_1330	1.3703440326145426,103.84711861610413	16:55	30
USER_1102	LOC_715	1.3633192948661106,103.86674479385341	13:14	29
USER_1102	LOC_5335	1.3505012806982264,103.8483738899231	23:19	1
USER_1102	LOC_3589	1.298875,103.855432	19:53	12
USER_1853	LOC_2976	1.30232,103.837591	21:01	10
USER_1102	LOC_715	1.3633192948661106,103.86674479385341	21:58	17
USER_1853	LOC_3972	1.30134028551978,103.83683949066254	21:43	6
USER_1853	LOC_3659	1.3352115252748655,103.7057876586914	01:25	10
USER_1853	LOC_1469	1.349906,103.726699	20:46	16
USER_1853	LOC_3016	1.3025401486481727,103.83721590042114	20:20	6
USER_1853	LOC_1002	1.330846070764968,103.74823093414307	14:57	23
USER_1853	LOC_1132	1.3046424562667944,103.83118629455566	09:41	30
USER_519	LOC_215	1.3533937802899108,103.83588276552095	16:48	20
USER_519	LOC_1647	1.345199,103.731062	07:28	31
USER_519	LOC_631	1.29327,103.853999	19:01	28
USER_519	LOC_4867	1.31125,103.843529	15:11	20
USER_1102	LOC_489	1.364216,103.865035	21:11	28
USER_1102	LOC_473	1.3016552482330186,103.83968353271484	17:45	5
USER_1102	LOC_179	1.3031837123913104,103.83487701416016	17:22	5
USER_1102	LOC_2381	1.3032423183534108,103.83589408767251	16:29	5
USER_1102	LOC_3241	1.330998,103.807427	20:02	21
USER_1102	LOC_715	1.3633192948661106,103.86674479385341	11:40	21
USER_1102	LOC_4993	1.281418,103.845626	16:01	8
USER_1102	LOC_90	1.2843433160908335,103.84305775165558	14:47	8
USER_1102	LOC_4186	1.2918462404546973,103.85020852088928	16:11	9
USER_1102	LOC_2679	1.2891110811660558,103.86255741119385	14:36	9
USER_1102	LOC_23	1.3730737389203738,103.93210172653198	20:07	24
USER_1102	LOC_715	1.3633192948661106,103.86674479385341	18:45	16
USER_1102	LOC_3546	1.3329537174590327,103.84743511676788	14:48	16
USER_1102	LOC_109	1.3322940725043249,103.85027825832367	13:52	16
USER_1102	LOC_90	1.2843433160908335,103.84305775165558	14:58	11
USER_1102	LOC_2381	1.3032423183534108,103.83589408767251	14:34	14
USER_1779	LOC_1739	1.301261,103.839256	19:52	21
USER_1779	LOC_606	1.296319024002878,103.8486099243164	20:41	10
USER_1189	LOC_826	1.300929,103.859144	19:23	1
USER_1189	LOC_4103	1.2833654285258975,103.85373897203976	21:58	14
USER_1189	LOC_4834	1.2994215436830465,103.84752631187439	21:29	24
USER_1189	LOC_2326	1.31113,103.795031	14:04	9
USER_1189	LOC_4500	1.2857,103.848579	19:25	6
USER_1189	LOC_4657	1.277718,103.844266	19:38	3
USER_1779	LOC_3886	1.263324,103.822512	19:05	18
USER_1779	LOC_3241	1.330998,103.807427	19:27	2
USER_1779	LOC_4961	1.3805388529981055,103.96143436431885	17:01	15
USER_1779	LOC_4686	1.289715879709837,103.84840564233009	19:41	13
USER_1779	LOC_1996	1.291849,103.845241	21:16	13
USER_1779	LOC_1957	1.289554,103.858728	18:33	14
USER_1779	LOC_5153	1.3081766888385369,103.885817527771	23:36	14
USER_1779	LOC_1776	1.264179,103.81256	14:01	9
USER_519	LOC_3551	1.30237,103.836091	15:56	14
USER_519	LOC_3847	1.298973729928018,103.85474681854248	17:27	13
USER_519	LOC_4757	1.2879955643770056,103.85075569152832	19:10	22
USER_519	LOC_4867	1.31125,103.843529	14:51	11
USER_519	LOC_4867	1.31125,103.843529	15:47	8
USER_519	LOC_4911	1.2972200154170472,103.8518500328064	19:10	25
USER_519	LOC_4968	1.311866443783514,103.75974833965302	12:19	6
USER_519	LOC_4968	1.311866443783514,103.75974833965302	20:21	21
USER_1423	LOC_362	1.3003578820059074,103.84072307145281	22:32	2
USER_1189	LOC_1396	1.2911611101443328,103.84096696972847	22:00	3
USER_1155	LOC_3765	1.2804443609858032,103.83826732635498	18:11	28
USER_1138	LOC_3333	1.2920178581943065,103.77650141716003	10:30	26
USER_519	LOC_0	1.3035054942012143,103.76554727554321	19:44	2
USER_519	LOC_1182	1.315465022216748,103.76686692237854	19:22	1
USER_519	LOC_1776	1.264179,103.81256	23:10	2
USER_519	LOC_4413	1.358980054924367,103.76745700836182	22:22	2
USER_1410	LOC_755	1.3498630921915558,103.72389793395996	14:42	8
USER_1410	LOC_4505	1.2991292580674962,103.85539054870605	20:24	8
USER_1410	LOC_4798	1.3351204609880394,103.74596952626258	10:52	17
USER_1410	LOC_4415	1.312324,103.876538	22:44	1
USER_718	LOC_198	1.3596872697294107,103.8846843334127	13:45	0
USER_718	LOC_2064	1.2631645265632812,103.82128929831102	18:02	0
USER_1410	LOC_1393	1.352285548450062,103.74886043831066	20:56	10
USER_1410	LOC_4505	1.2991292580674962,103.85539054870605	11:56	3
USER_380	LOC_661	1.318971,103.820125	14:43	11
USER_380	LOC_1310	1.304088,103.830998	13:16	26
USER_380	LOC_4340	1.3014353638392555,103.9140236377716	23:50	0
USER_380	LOC_4162	1.293959283065895,103.8533627986908	10:32	19
USER_380	LOC_4848	1.293345,103.841501	20:21	21
USER_380	LOC_3697	1.3046370932393956,103.8308322429657	15:00	6
USER_380	LOC_5340	1.311851,103.797024	20:57	24
USER_380	LOC_2103	1.2948962531333659,103.8316653298116	13:10	9
USER_718	LOC_3185	1.3041276055837472,103.83200168609619	12:37	16
USER_718	LOC_2001	1.3728592238028199,103.94933223724365	08:01	16
USER_718	LOC_421	1.295963,103.855789	16:39	23
USER_718	LOC_483	1.3525016519900552,103.94490122795105	23:56	13
USER_718	LOC_3168	1.304417,103.830984	21:25	10
USER_718	LOC_3972	1.30134028551978,103.83683949066254	14:56	10
USER_718	LOC_3065	1.3005236478557476,103.83989810943604	12:22	10
USER_718	LOC_2001	1.3728592238028199,103.94933223724365	20:28	16
USER_718	LOC_2614	1.3561698888933271,103.98703336715698	19:53	17
USER_718	LOC_5440	1.3619,103.87347338	21:04	18
USER_718	LOC_4919	1.3071738039251686,103.8331389427185	12:27	18
USER_718	LOC_2001	1.3728592238028199,103.94933223724365	07:49	18
USER_718	LOC_1315	1.3526303621508027,103.94479393959045	23:14	13
USER_718	LOC_4859	1.353939,103.94505595004051	20:56	15
USER_718	LOC_5128	1.301952,103.840695	12:35	1
USER_718	LOC_5263	1.3567547581959942,103.98602338087417	20:02	17
USER_1058	LOC_4889	1.2822073375621805,103.85286705457422	19:09	5
USER_1058	LOC_1779	1.2931226471154518,103.85237574577332	18:48	5
USER_1058	LOC_4253	1.3626482819983001,103.88803839683533	18:27	20
USER_1058	LOC_3824	1.3552260156009084,103.9885139465332	16:03	28
USER_1058	LOC_1779	1.2931226471154518,103.85237574577332	12:08	9
USER_1058	LOC_5048	1.3789943485561553,103.92105102539062	11:35	9
USER_1058	LOC_1093	1.369725,103.957065	12:42	7
USER_1058	LOC_4162	1.293959283065895,103.8533627986908	16:01	9
USER_1937	LOC_2614	1.3561698888933271,103.98703336715698	08:03	30
USER_1937	LOC_4617	1.291631,103.849495	14:14	15
USER_1937	LOC_1743	1.355644,103.985572	08:11	30
USER_1937	LOC_1743	1.355644,103.985572	08:11	30
USER_1937	LOC_2614	1.3561698888933271,103.98703336715698	08:06	19
USER_1058	LOC_4853	1.355632,103.986819	12:35	3
USER_1937	LOC_2614	1.3561698888933271,103.98703336715698	17:03	1
USER_1937	LOC_2614	1.3561698888933271,103.98703336715698	17:03	1
USER_1937	LOC_2720	1.294905883804265,103.85962739216532	15:44	21
USER_1937	LOC_885	1.301057,103.859966	19:24	10
USER_1937	LOC_157	1.3123115737364022,103.92319679260254	19:51	20
USER_1937	LOC_2614	1.3561698888933271,103.98703336715698	08:01	3
USER_1937	LOC_2614	1.3561698888933271,103.98703336715698	00:51	14
USER_1937	LOC_2614	1.3561698888933271,103.98703336715698	08:01	16
USER_1937	LOC_1743	1.355644,103.985572	08:05	16
USER_1937	LOC_2614	1.3561698888933271,103.98703336715698	21:42	9
USER_487	LOC_378	1.44453,103.78512	15:00	24
USER_451	LOC_4634	1.321417949803675,103.84594917297363	09:18	18
USER_451	LOC_3059	1.2891838522262156,103.84464073199811	21:48	1
USER_451	LOC_2207	1.3055219926065698,103.83303165435791	04:17	15
USER_487	LOC_1067	1.4358400228764328,103.78614664077759	12:58	18
USER_487	LOC_3243	1.3744723671638528,103.8454050286618	13:38	22
USER_487	LOC_1175	1.3641713454002702,103.86650562286377	21:03	26
USER_487	LOC_2444	1.3649314000000003,103.865589075	21:41	26
USER_1956	LOC_3802	1.2949921152645538,103.77363092298977	11:04	30
USER_1956	LOC_2544	1.2970913023775286,103.77779960632324	15:38	18
USER_254	LOC_3180	1.301192,103.85095	13:21	3
USER_254	LOC_2101	1.300820995810688,103.85105401317239	12:52	4
USER_254	LOC_3318	1.313934266615336,103.98871536496641	11:36	10
USER_254	LOC_1883	1.3047833261434834,103.8319377166476	21:47	28
USER_254	LOC_4128	1.2889148402845452,103.84577868637375	13:12	7
USER_254	LOC_1772	1.4047788599888333,103.79058837890625	11:49	14
USER_479	LOC_4259	1.2941024086606723,103.8494587035903	12:43	11
USER_479	LOC_212	1.3010384992751693,103.83775234222412	11:33	11
USER_479	LOC_106	1.364667,103.866126	21:37	30
USER_479	LOC_536	1.3385621363335403,103.83213301821318	12:17	1
USER_479	LOC_53	1.3241423479443728,103.8141918182373	11:37	1
USER_479	LOC_1126	1.300525,103.851043	16:36	0
USER_126	LOC_5473	1.2890776203464411,103.84655431248125	11:23	4
USER_126	LOC_3862	1.311329073370462,103.856354757978	14:22	20
USER_1058	LOC_4505	1.2991292580674962,103.85539054870605	19:37	14
USER_1058	LOC_363	1.300360678449235,103.86022757237343	21:29	14
USER_1058	LOC_5048	1.3789943485561553,103.92105102539062	17:48	14
USER_479	LOC_2665	1.3008331585348405,103.83975468685583	14:06	10
USER_1058	LOC_1249	1.3724423371103667,103.94983120095483	13:10	13
USER_1058	LOC_3542	1.3760984000269947,103.95551204681396	18:38	13
USER_479	LOC_4797	1.2919050093353637,103.85875543695633	19:30	24
USER_1058	LOC_4162	1.293959283065895,103.8533627986908	16:52	15
USER_1058	LOC_4505	1.2991292580674962,103.85539054870605	17:46	24
USER_1058	LOC_986	1.3735456721111903,103.94953608512878	22:34	24
USER_1058	LOC_1249	1.3724423371103667,103.94983120095483	18:05	25
USER_1058	LOC_888	1.3761007679369817,103.9376502791686	09:17	16
USER_1058	LOC_2460	1.3780290327709046,103.94222974777222	18:58	22
USER_1058	LOC_1873	1.3670816040611178,103.96442706262414	18:55	26
USER_1058	LOC_1957	1.289554,103.858728	21:42	14
USER_1058	LOC_888	1.3761007679369817,103.9376502791686	10:48	22
USER_2139	LOC_2193	1.2845202974057746,103.85133504867554	22:07	6
USER_2139	LOC_2193	1.2845202974057746,103.85133504867554	09:07	6
USER_2139	LOC_2193	1.2845202974057746,103.85133504867554	22:30	5
USER_2139	LOC_821	1.2931440993227539,103.85324478149414	22:15	6
USER_2139	LOC_2193	1.2845202974057746,103.85133504867554	20:29	28
USER_2139	LOC_2024	1.3325085912081702,103.84766578674316	22:45	5
USER_2139	LOC_4779	1.294131123112962,103.85321808560877	19:10	10
USER_2139	LOC_606	1.296319024002878,103.8486099243164	15:50	10
USER_2139	LOC_3489	1.2995234803291584,103.9009157581312	11:29	20
USER_2139	LOC_5363	1.295761099735028,103.85405037248951	19:54	10
USER_2139	LOC_2193	1.2845202974057746,103.85133504867554	09:05	3
USER_2139	LOC_2193	1.2845202974057746,103.85133504867554	09:01	4
USER_2139	LOC_4501	1.3191440404059511,103.84397506713867	21:06	3
USER_2139	LOC_2193	1.2845202974057746,103.85133504867554	20:43	3
USER_1021	LOC_3279	1.2868800470996384,103.80805492401123	20:51	20
USER_1021	LOC_2601	1.2933849313815797,103.85411265266502	13:00	6
USER_2282	LOC_3962	1.3057150615180322,103.83236646652222	20:00	15
USER_2282	LOC_4357	1.3318814211896342,103.84775456014967	21:37	12
USER_2282	LOC_4357	1.3318814211896342,103.84775456014967	20:52	27
USER_2282	LOC_2642	1.3327622673412447,103.8479810231629	22:50	29
USER_2282	LOC_536	1.3385621363335403,103.83213301821318	17:52	22
USER_2282	LOC_4919	1.3071738039251686,103.8331389427185	21:46	6
USER_2282	LOC_536	1.3385621363335403,103.83213301821318	19:05	4
USER_199	LOC_3719	1.299879904082768,103.84485020547069	20:55	29
USER_199	LOC_123	1.2930153860762195,103.85805130004883	18:17	14
USER_199	LOC_4996	1.3396091497436304,103.98327827453613	15:07	16
USER_199	LOC_2103	1.2948962531333659,103.8316653298116	15:02	20
USER_254	LOC_2890	1.303624,103.834537	20:29	1
USER_254	LOC_2381	1.3032423183534108,103.83589408767251	20:12	2
USER_254	LOC_191	1.2801815701255839,103.84469389915466	22:46	2
USER_254	LOC_2258	1.2796772648661332,103.84243278802049	23:12	2
USER_254	LOC_435	1.3116344719899675,103.91051619843282	19:23	15
USER_2139	LOC_2193	1.2845202974057746,103.85133504867554	09:12	27
USER_2139	LOC_139	1.320186,103.843452	20:24	30
USER_2139	LOC_611	1.3196159840368622,103.843674659729	20:21	30
USER_2139	LOC_2193	1.2845202974057746,103.85133504867554	20:05	30
USER_2139	LOC_738	1.2835763969178322,103.85004758834839	20:31	29
USER_2139	LOC_2193	1.2845202974057746,103.85133504867554	09:08	29
USER_2139	LOC_3017	1.321134,103.84185	21:48	27
USER_2139	LOC_2193	1.2845202974057746,103.85133504867554	09:12	27
USER_2139	LOC_2193	1.2845202974057746,103.85133504867554	19:26	22
USER_2139	LOC_315	1.3197875998804662,103.84382486343384	20:21	14
USER_2139	LOC_2193	1.2845202974057746,103.85133504867554	20:01	14
USER_2139	LOC_721	1.2764327751282338,103.84570240974426	19:58	14
USER_2139	LOC_2193	1.2845202974057746,103.85133504867554	19:18	25
USER_2139	LOC_2193	1.2845202974057746,103.85133504867554	09:06	25
USER_2139	LOC_2193	1.2845202974057746,103.85133504867554	09:06	25
USER_2139	LOC_2193	1.2845202974057746,103.85133504867554	09:04	26
USER_1021	LOC_728	1.3033248266320108,103.8482471176858	14:05	0
USER_1021	LOC_1601	1.304106153469661,103.81002902984619	08:42	2
USER_2139	LOC_668	1.294151,103.853396	20:00	25
USER_1021	LOC_3089	1.3109157608979012,103.7879079925022	09:35	0
USER_2139	LOC_2193	1.2845202974057746,103.85133504867554	09:20	24
USER_2139	LOC_2193	1.2845202974057746,103.85133504867554	23:16	24
USER_2139	LOC_5291	1.2791786741462134,103.84627103805542	14:48	16
USER_2139	LOC_5291	1.2791786741462134,103.84627103805542	19:55	16
USER_2139	LOC_3482	1.279409286625393,103.84041845798492	20:34	9
USER_2139	LOC_2374	1.279682803724971,103.84260177612305	00:18	8
USER_2139	LOC_139	1.320186,103.843452	23:34	24
USER_2139	LOC_1445	1.263298,103.821517	11:34	9
USER_2139	LOC_2193	1.2845202974057746,103.85133504867554	21:23	21
USER_2139	LOC_2193	1.2845202974057746,103.85133504867554	20:40	7
USER_2139	LOC_2258	1.2796772648661332,103.84243278802049	01:06	8
USER_2139	LOC_2193	1.2845202974057746,103.85133504867554	08:47	21
USER_1186	LOC_152	1.3011693619535998,103.83848688526687	16:51	24
USER_1186	LOC_2419	1.3013388292213097,103.83859992027283	16:00	24
USER_1186	LOC_266	1.299344494307245,103.84529746072315	15:22	9
USER_1186	LOC_4475	1.3696414947316387,103.84946823120117	21:20	24
USER_1186	LOC_5319	1.289046724441507,103.85669946670532	17:39	9
USER_1186	LOC_1448	1.293465882410554,103.85539054870605	15:34	9
USER_1186	LOC_2342	1.3493911543645971,103.8731575012207	20:40	9
USER_1186	LOC_980	1.2923959771723996,103.85448655548316	19:58	9
USER_1186	LOC_266	1.299344494307245,103.84529746072315	15:00	25
USER_1186	LOC_1779	1.2931226471154518,103.85237574577332	14:55	25
USER_1186	LOC_1623	1.3502277713587438,103.87261033058167	15:36	25
USER_1186	LOC_2342	1.3493911543645971,103.8731575012207	15:17	25
USER_1186	LOC_2106	1.4364429366065607,103.78636307603438	21:14	25
USER_1186	LOC_99	1.36408892203531,103.86590110468872	15:36	25
USER_1186	LOC_300	1.300609456432941,103.83856773376465	15:59	24
USER_1186	LOC_5393	1.3504771208600272,103.84993428231799	18:39	16
USER_363	LOC_4505	1.2991292580674962,103.85539054870605	19:03	17
USER_363	LOC_383	1.263968931099458,103.82324695587158	09:19	2
USER_1345	LOC_4988	1.455682,103.819415	14:44	15
USER_1345	LOC_2357	1.2998586312835478,103.85137796401978	11:12	12
USER_1345	LOC_2357	1.2998586312835478,103.85137796401978	14:29	25
USER_1345	LOC_4988	1.455682,103.819415	12:32	9
USER_1345	LOC_4988	1.455682,103.819415	12:32	9
USER_1186	LOC_980	1.2923959771723996,103.85448655548316	14:44	25
USER_202	LOC_2187	1.3083965726429687,103.83255958557129	17:03	9
USER_202	LOC_1965	1.35421,103.94500449	19:20	8
USER_202	LOC_4996	1.3396091497436304,103.98327827453613	22:26	8
USER_202	LOC_917	1.3528663307610733,103.94511580467224	14:59	10
USER_202	LOC_2695	1.2981167815476569,103.856456672734	21:33	4
USER_363	LOC_3664	1.2925730176254384,103.796244056108	20:15	0
USER_363	LOC_4995	1.3322233333939608,103.90662496542902	12:58	18
USER_363	LOC_3087	1.292106,103.850803	19:25	18
USER_2139	LOC_2193	1.2845202974057746,103.85133504867554	16:49	23
USER_2139	LOC_3552	1.286236479217658,103.82702350616455	16:41	23
USER_2139	LOC_2193	1.2845202974057746,103.85133504867554	12:43	23
USER_2139	LOC_611	1.3196159840368622,103.843674659729	12:29	23
USER_2139	LOC_1822	1.317540955881574,103.84383680977848	20:23	12
USER_2139	LOC_2193	1.2845202974057746,103.85133504867554	20:03	12
USER_2139	LOC_2193	1.2845202974057746,103.85133504867554	09:02	12
USER_2139	LOC_4972	1.3198519558187438,103.84380340576172	17:11	23
USER_2139	LOC_611	1.3196159840368622,103.843674659729	18:44	15
USER_2139	LOC_3023	1.3039988928965196,103.83221626281738	18:03	15
USER_2139	LOC_2193	1.2845202974057746,103.85133504867554	21:58	2
USER_2139	LOC_2193	1.2845202974057746,103.85133504867554	09:16	1
USER_2139	LOC_384	1.299641,103.844823	11:41	13
USER_2139	LOC_805	1.3063371723540693,103.84371757507324	09:51	13
USER_2139	LOC_611	1.3196159840368622,103.843674659729	08:43	13
USER_2139	LOC_1133	1.321279,103.844589	18:55	15
USER_2139	LOC_2193	1.2845202974057746,103.85133504867554	08:58	18
USER_2139	LOC_2193	1.2845202974057746,103.85133504867554	08:58	18
USER_2139	LOC_2193	1.2845202974057746,103.85133504867554	09:07	19
USER_2139	LOC_2193	1.2845202974057746,103.85133504867554	20:07	19
USER_2139	LOC_2193	1.2845202974057746,103.85133504867554	09:18	17
USER_2139	LOC_2193	1.2845202974057746,103.85133504867554	20:25	17
USER_2139	LOC_2914	1.281641,103.847777	14:03	18
USER_2139	LOC_2193	1.2845202974057746,103.85133504867554	22:07	18
USER_1186	LOC_1532	1.2944329321030312,103.84960024470436	16:49	8
USER_1186	LOC_266	1.299344494307245,103.84529746072315	21:12	8
USER_1186	LOC_1623	1.3502277713587438,103.87261033058167	20:40	9
USER_1186	LOC_99	1.36408892203531,103.86590110468872	20:49	9
USER_2139	LOC_1461	1.3014270173067877,103.90522596106871	18:22	0
USER_2139	LOC_4469	1.3020342211284768,103.90545818347546	19:40	0
USER_1186	LOC_3506	1.300547,103.847434	20:05	7
USER_1186	LOC_99	1.36408892203531,103.86590110468872	17:34	5
USER_1822	LOC_3606	1.3014246377707814,103.83946895599365	13:20	30
USER_1822	LOC_820	1.301547,103.838545	18:18	23
USER_1822	LOC_3972	1.30134028551978,103.83683949066254	15:42	30
USER_1822	LOC_2665	1.3008331585348405,103.83975468685583	15:23	30
USER_1822	LOC_1883	1.3047833261434834,103.8319377166476	16:21	15
USER_1822	LOC_5101	1.3293122605879297,103.77634048461914	09:52	1
USER_1822	LOC_611	1.3196159840368622,103.843674659729	17:19	23
USER_1822	LOC_5017	1.3010588688469311,103.83955685330055	19:05	15
USER_1822	LOC_4435	1.3046102781021978,103.83177638053894	14:33	0
USER_1822	LOC_611	1.3196159840368622,103.843674659729	14:03	0
USER_1822	LOC_3167	1.3176209489866149,103.84399652481079	11:47	17
USER_1822	LOC_4435	1.3046102781021978,103.83177638053894	14:33	0
USER_511	LOC_3970	1.3608248949688322,103.99014472961426	05:15	10
USER_511	LOC_877	1.323598238406945,103.81071030103918	21:01	28
USER_511	LOC_955	1.337012,103.779062	21:35	3
USER_511	LOC_3970	1.3608248949688322,103.99014472961426	00:23	4
USER_773	LOC_4874	1.2858196266249033,103.84922657648234	10:34	4
USER_773	LOC_3431	1.2756604905008415,103.84714007377625	11:43	3
USER_511	LOC_3970	1.3608248949688322,103.99014472961426	22:43	7
USER_511	LOC_2321	1.361494,103.98928777253735	12:26	5
USER_773	LOC_3941	1.3133286484041273,103.7650812512232	12:23	10
USER_773	LOC_5069	1.284992058572619,103.77781825373995	13:57	10
USER_773	LOC_2026	1.2828577451763252,103.85100245475769	10:14	4
USER_773	LOC_2026	1.2828577451763252,103.85100245475769	10:14	4
USER_773	LOC_4889	1.2822073375621805,103.85286705457422	10:43	5
USER_773	LOC_165	1.333371,103.852048	11:39	5
USER_773	LOC_839	1.2987297487997778,103.85162712962598	12:40	28
USER_773	LOC_2163	1.285456,103.84733775000001	09:29	10
USER_773	LOC_4776	1.2821168935352265,103.85240845087836	10:36	7
USER_773	LOC_4702	1.3312632673431002,103.93934987797503	20:19	7
USER_773	LOC_1681	1.2775646380843666,103.84728465060135	10:18	5
USER_773	LOC_2026	1.2828577451763252,103.85100245475769	10:42	5
USER_202	LOC_3771	1.290752,103.845597	21:01	29
USER_202	LOC_5137	1.356363442150876,103.98927617205105	16:58	0
USER_1386	LOC_2990	1.2910685974268246,103.84545028209686	12:46	3
USER_1386	LOC_1049	1.2935731434307411,103.83208751678467	23:43	10
USER_1386	LOC_4663	1.335044,103.745836	20:21	10
USER_1386	LOC_3837	1.335301220355651,103.74635422328991	19:50	10
USER_1386	LOC_4966	1.3009419646420206,103.83588552474976	16:12	5
USER_1386	LOC_313	1.28604665,103.850334	20:56	8
USER_1386	LOC_4270	1.2893253484027603,103.81651760964239	20:04	16
USER_1386	LOC_2614	1.3561698888933271,103.98703336715698	00:58	26
USER_1386	LOC_4966	1.3009419646420206,103.83588552474976	18:30	22
USER_1386	LOC_616	1.303524,103.809576	23:37	11
USER_1386	LOC_1670	1.300781073578575,103.9136266708374	01:33	11
USER_1386	LOC_4966	1.3009419646420206,103.83588552474976	13:44	29
USER_1386	LOC_536	1.3385621363335403,103.83213301821318	11:07	30
USER_1386	LOC_4029	1.2635708774152445,103.822019	23:11	12
USER_1386	LOC_4228	1.3312680846027543,103.94861306029725	18:27	15
USER_1386	LOC_3691	1.2796359999607891,103.84422696091715	00:03	23
USER_1386	LOC_2784	1.39784,103.87324124908459	01:32	15
USER_1386	LOC_2312	1.396302,103.87309	02:10	15
USER_1386	LOC_3279	1.2868800470996384,103.80805492401123	21:16	18
USER_1386	LOC_1242	1.3110909658082188,103.8267603988113	22:53	17
USER_1822	LOC_5457	1.3232402588237124,103.85464486623728	22:33	8
USER_128	LOC_4340	1.3014353638392555,103.9140236377716	17:23	10
USER_1822	LOC_1559	1.305138,103.831713	15:05	9
USER_1822	LOC_1559	1.305138,103.831713	09:32	8
USER_1822	LOC_2113	1.264939229884546,103.82166828472484	10:19	26
USER_1822	LOC_1559	1.305138,103.831713	17:49	24
USER_1822	LOC_1883	1.3047833261434834,103.8319377166476	20:43	29
USER_1822	LOC_1723	1.304736,103.831732	20:49	29
USER_1822	LOC_23	1.3730737389203738,103.93210172653198	16:51	30
USER_1822	LOC_23	1.3730737389203738,103.93210172653198	18:38	30
USER_1436	LOC_1960	1.4295227139050959,103.83570313453674	19:33	21
USER_1436	LOC_924	1.4098596476974599,103.829689690285	20:03	21
USER_1436	LOC_924	1.4098596476974599,103.829689690285	20:36	6
USER_1436	LOC_5162	1.333784977109635,103.74183654785156	17:01	28
USER_1436	LOC_924	1.4098596476974599,103.829689690285	18:05	28
USER_1436	LOC_1152	1.2957931566350314,103.85381257571808	19:53	10
USER_1436	LOC_924	1.4098596476974599,103.829689690285	19:44	4
USER_830	LOC_4736	1.300683,103.84729056666667	19:09	15
USER_830	LOC_1326	1.302975,103.80975725180001	23:40	15
USER_830	LOC_1075	1.3192137593570605,103.91284883022308	21:39	25
USER_1968	LOC_511	1.3670565825810472,103.89702916145325	20:06	13
USER_1968	LOC_3357	1.3915190348714688,103.9059570116343	13:44	23
USER_1968	LOC_2784	1.39784,103.87324124908459	20:48	27
USER_1968	LOC_4221	1.2557740819100387,103.82178783416748	19:59	14
USER_129	LOC_1392	1.352775161073465,103.94493877887726	20:54	2
USER_129	LOC_4950	1.2992686970809755,103.84384632110596	16:40	13
USER_1436	LOC_5162	1.333784977109635,103.74183654785156	18:39	22
USER_1669	LOC_3835	1.299132,103.85555	18:45	20
USER_1436	LOC_1960	1.4295227139050959,103.83570313453674	07:52	26
USER_1436	LOC_4078	1.3042026879815798,103.83340716362	19:41	22
USER_1436	LOC_5162	1.333784977109635,103.74183654785156	19:14	26
USER_1436	LOC_520	1.3312214787049923,103.74181509017944	13:09	26
USER_1436	LOC_1325	1.4286352738046613,103.83614317524618	21:44	26
USER_1436	LOC_924	1.4098596476974599,103.829689690285	20:21	26
USER_1436	LOC_5162	1.333784977109635,103.74183654785156	19:29	16
USER_1436	LOC_5162	1.333784977109635,103.74183654785156	19:07	25
USER_1436	LOC_924	1.4098596476974599,103.829689690285	20:36	16
USER_1436	LOC_924	1.4098596476974599,103.829689690285	20:36	16
USER_1436	LOC_1144	1.2875826085187363,103.8034737110138	17:50	9
USER_1436	LOC_924	1.4098596476974599,103.829689690285	12:08	9
USER_1436	LOC_1809	1.3692660927250284,103.84867429733276	20:59	8
USER_1436	LOC_2524	1.4300890922811607,103.83605825897651	14:13	8
USER_1524	LOC_153	1.3186452816987055,103.89410555362701	10:54	27
USER_1524	LOC_3106	1.332614,103.84932	12:01	27
USER_1532	LOC_1070	1.3343749031429528,103.95900964736938	20:28	20
USER_1524	LOC_15	1.352252,103.944564	11:50	23
USER_1524	LOC_3597	1.354832916016495,103.98797254038077	15:02	8
USER_1524	LOC_2874	1.306723310036897,103.86261641979218	10:16	6
USER_1524	LOC_4671	1.3327445617608182,103.84835243225098	14:32	27
USER_1524	LOC_34	1.3524587486016382,103.9454698562622	12:38	16
USER_0	LOC_4437	1.3003949349844803,103.84494066238403	19:16	16
USER_0	LOC_2200	1.3856871938849817,103.74471187591553	00:22	9
USER_0	LOC_1421	1.300251,103.845307	20:48	30
USER_0	LOC_579	1.3724945480588246,103.89371395111084	14:03	27
USER_773	LOC_5594	1.3278535311439326,103.82492065429688	22:03	16
USER_773	LOC_888	1.3761007679369817,103.9376502791686	08:34	7
USER_773	LOC_165	1.333371,103.852048	15:48	25
USER_773	LOC_5594	1.3278535311439326,103.82492065429688	22:03	16
USER_129	LOC_1944	1.3000302484802362,103.85515451431274	14:15	9
USER_129	LOC_2203	1.3005880042889193,103.8561201095581	19:03	24
USER_129	LOC_231	1.3543250452968185,103.94364595413208	19:04	16
USER_129	LOC_4325	1.346957,103.932646	15:01	11
USER_1532	LOC_3165	1.2905162025797825,103.85300874710083	20:59	23
USER_1532	LOC_4054	1.2855487738798348,103.84984935742312	18:50	1
USER_129	LOC_4189	1.354085,103.945118	19:27	3
USER_129	LOC_3883	1.2635184295891142,103.8223671913147	20:47	4
USER_1532	LOC_78	1.2845405666666665,103.847202	12:22	24
USER_1532	LOC_4755	1.4218496861621728,103.8276518114917	21:11	16
USER_1532	LOC_985	1.281136198019589,103.85092735290527	08:41	30
USER_1532	LOC_5239	1.4293403804505198,103.83556365966797	18:59	12
USER_1532	LOC_3021	1.306059081887613,103.8324238924659	19:13	6
USER_1532	LOC_88	1.294119,103.856272	19:31	7
USER_1532	LOC_23	1.3730737389203738,103.93210172653198	17:19	8
USER_1532	LOC_1883	1.3047833261434834,103.8319377166476	16:59	9
USER_170	LOC_371	1.2965053360626544,103.85512046310656	20:17	13
USER_1180	LOC_3187	1.3387599914428472,103.92257009264166	08:01	13
USER_1180	LOC_1883	1.3047833261434834,103.8319377166476	10:21	23
USER_1180	LOC_2280	1.3047926210294962,103.83121848106384	10:32	23
USER_1767	LOC_1772	1.4047788599888333,103.79058837890625	14:05	16
USER_1767	LOC_1127	1.301089405640503,103.83700366311062	01:35	7
USER_170	LOC_2417	1.305651,103.8097369	23:09	2
USER_170	LOC_1357	1.3046476656053758,103.83370892993007	20:27	15
USER_170	LOC_2655	1.307267,103.83326502983948	19:21	9
USER_170	LOC_1842	1.2805194440837775,103.87051820755005	22:28	9
USER_170	LOC_4262	1.3537378055432805,103.83420646190643	16:46	8
USER_170	LOC_1602	1.3019394890063036,103.90538692474365	13:03	7
USER_1180	LOC_3187	1.3387599914428472,103.92257009264166	08:53	8
USER_1180	LOC_4210	1.352632,103.944021	13:50	8
USER_170	LOC_5570	1.265841,103.822205	19:55	26
USER_170	LOC_4922	1.3068091184027997,103.93471956253052	12:46	24
USER_1383	LOC_3659	1.3352115252748655,103.7057876586914	22:36	7
USER_1383	LOC_1276	1.310493,103.796528	20:51	7
USER_1383	LOC_5197	1.2992794231586096,103.85432839393616	16:31	10
USER_1383	LOC_486	1.3852688916050278,103.74473333358765	14:07	5
USER_1383	LOC_269	1.2950747972372088,103.84642124176025	18:01	9
USER_1383	LOC_2540	1.3019394890063036,103.8502836227417	22:57	25
USER_1383	LOC_2421	1.3105367472524136,103.795221	19:29	7
USER_1383	LOC_1797	1.341711425971017,103.77492427825928	21:40	8
USER_1767	LOC_2494	1.3315003531377203,103.84917855262756	21:44	12
USER_1767	LOC_1939	1.333835391120362,103.85047780290162	16:05	2
USER_1767	LOC_4505	1.2991292580674962,103.85539054870605	18:57	25
USER_1767	LOC_3427	1.314529,103.878346	00:36	30
USER_1383	LOC_5447	1.2978206761816138,103.85436058044434	08:17	20
USER_1383	LOC_46	1.3396949569719252,103.70574474334717	23:57	10
USER_1767	LOC_144	1.301034,103.836845	23:19	1
USER_1767	LOC_3972	1.30134028551978,103.83683949066254	22:59	1
USER_895	LOC_1147	1.310826019247474,103.79534125328064	20:52	12
USER_895	LOC_4786	1.294666,103.84921348	20:37	26
USER_895	LOC_652	1.302452916284984,103.83610354764706	14:57	13
USER_895	LOC_3847	1.298973729928018,103.85474681854248	20:38	13
USER_895	LOC_4840	1.304626,103.81115	13:48	0
USER_895	LOC_1147	1.310826019247474,103.79534125328064	22:04	18
USER_309	LOC_1553	1.3001857765546656,103.85511696338654	19:00	29
USER_309	LOC_4038	1.3027905029598015,103.86391930505864	12:12	26
USER_895	LOC_536	1.3385621363335403,103.83213301821318	16:19	10
USER_895	LOC_3506	1.300547,103.847434	21:55	3
USER_895	LOC_4022	1.3071308997488136,103.82794618606567	00:15	21
USER_895	LOC_3506	1.300547,103.847434	19:51	7
USER_895	LOC_4022	1.3071308997488136,103.82794618606567	22:14	9
USER_895	LOC_4786	1.294666,103.84921348	18:40	8
USER_895	LOC_4022	1.3071308997488136,103.82794618606567	22:29	16
USER_895	LOC_4022	1.3071308997488136,103.82794618606567	23:35	24
USER_5	LOC_2918	1.3059892696912574,103.85104963419514	12:52	17
USER_5	LOC_90	1.2843433160908335,103.84305775165558	13:11	18
USER_1486	LOC_2206	1.263542,103.821697	13:30	30
USER_170	LOC_2585	1.29105,103.839072	17:45	10
USER_170	LOC_3972	1.30134028551978,103.83683949066254	21:33	28
USER_170	LOC_3346	1.305659979777759,103.83104400329022	22:33	5
USER_170	LOC_4200	1.31112,103.795093	20:16	6
USER_170	LOC_922	1.2881671823763388,103.80548000335693	19:24	6
USER_309	LOC_1959	1.3088417032124773,103.82291972637177	14:30	27
USER_309	LOC_1553	1.3001857765546656,103.85511696338654	17:46	1
USER_5	LOC_4935	1.302679587473134,103.85294437408447	13:01	3
USER_5	LOC_911	1.2772211487794531,103.8462683558464	15:07	20
USER_5	LOC_5250	1.3003647184843414,103.84515026262936	12:47	28
USER_5	LOC_1741	1.301474,103.835728	19:50	6
USER_5	LOC_2245	1.309411,103.85560327553094	12:57	6
USER_5	LOC_2918	1.3059892696912574,103.85104963419514	13:16	27
USER_2056	LOC_3605	1.3374854198865087,103.79320621490479	15:12	17
USER_2056	LOC_844	1.3913503559342686,103.89386415481567	13:05	1
USER_2056	LOC_579	1.3724945480588246,103.89371395111084	19:24	19
USER_2056	LOC_579	1.3724945480588246,103.89371395111084	14:56	18
USER_2056	LOC_1565	1.3725862865187322,103.89368896819518	19:37	2
USER_2056	LOC_2867	1.28525,103.834194	18:29	15
USER_2056	LOC_4673	1.3724087419933406,103.94948244094849	14:46	1
USER_2056	LOC_4709	1.3725244023150294,103.8940967392816	18:40	2
USER_970	LOC_4748	1.289840457263906,103.84500503540039	22:49	2
USER_970	LOC_2982	1.2904840242354592,103.84532690048218	00:26	15
USER_458	LOC_1559	1.305138,103.831713	15:38	4
USER_970	LOC_2469	1.29249108035738,103.85878374710263	19:57	1
USER_970	LOC_5584	1.306541980612291,103.83293226591138	14:31	11
USER_970	LOC_4274	1.300845430005195,103.83949041366577	20:00	24
USER_970	LOC_917	1.3528663307610733,103.94511580467224	19:48	13
USER_970	LOC_5038	1.291292,103.840949	23:25	14
USER_2056	LOC_1491	1.3304921146548923,103.85086297988892	18:06	25
USER_2056	LOC_1491	1.3304921146548923,103.85086297988892	14:19	25
USER_2056	LOC_668	1.294151,103.853396	13:51	26
USER_2056	LOC_81	1.3923478432976706,103.89477610588074	11:58	26
USER_2056	LOC_844	1.3913503559342686,103.89386415481567	13:24	24
USER_2056	LOC_1565	1.3725862865187322,103.89368896819518	15:16	16
USER_2056	LOC_2951	1.3721553368025512,103.89371728559244	13:52	16
USER_2056	LOC_579	1.3724945480588246,103.89371395111084	13:51	16
USER_2056	LOC_1557	1.3102784029752375,103.79533289304683	12:25	29
USER_2056	LOC_895	1.3919241793615311,103.8946259021759	19:08	12
USER_2056	LOC_1441	1.392079701574771,103.89502286911011	18:40	12
USER_2056	LOC_3414	1.2848099031674232,103.83238792419434	10:08	13
USER_2056	LOC_1957	1.289554,103.858728	20:48	14
USER_2056	LOC_3351	1.3550704909890214,103.98859441280365	14:47	14
USER_2056	LOC_959	1.3547111754681682,103.87268543243408	19:39	29
USER_2056	LOC_1928	1.375100905830209,103.87958407402039	16:13	29
USER_2056	LOC_579	1.3724945480588246,103.89371395111084	16:54	7
USER_2056	LOC_4078	1.3042026879815798,103.83340716362	13:57	6
USER_2056	LOC_579	1.3724945480588246,103.89371395111084	15:10	6
USER_2056	LOC_1565	1.3725862865187322,103.89368896819518	15:42	6
USER_2056	LOC_1441	1.392079701574771,103.89502286911011	14:48	5
USER_2056	LOC_4858	1.2897975527933498,103.85573387145996	19:00	5
USER_2056	LOC_1957	1.289554,103.858728	20:41	5
USER_2056	LOC_808	1.289146,103.859071	20:42	5
USER_2056	LOC_3605	1.3374854198865087,103.79320621490479	17:03	24
USER_2056	LOC_3233	1.294744969780919,103.85889083147049	19:06	9
USER_2056	LOC_5326	1.294709,103.858901	19:27	9
USER_2056	LOC_1590	1.2955306562524527,103.85888814926147	20:54	9
USER_2056	LOC_4966	1.3009419646420206,103.83588552474976	10:11	21
USER_2056	LOC_1061	1.301012,103.836917	13:10	21
USER_2056	LOC_4966	1.3009419646420206,103.83588552474976	14:07	21
USER_2056	LOC_1557	1.3102784029752375,103.79533289304683	12:30	7
USER_2056	LOC_1565	1.3725862865187322,103.89368896819518	17:08	3
USER_2056	LOC_579	1.3724945480588246,103.89371395111084	17:07	3
USER_1383	LOC_87	1.2665056821918501,103.81929874420166	16:03	12
USER_1383	LOC_5197	1.2992794231586096,103.85432839393616	14:48	1
USER_1383	LOC_3837	1.335301220355651,103.74635422328991	16:49	26
USER_1383	LOC_3088	1.263368262401621,103.82092952728271	16:18	12
USER_1383	LOC_3042	1.322838,103.813438	20:45	25
USER_1383	LOC_5346	1.3405530290894334,103.70613098144531	20:16	26
USER_2056	LOC_1238	1.4362368651330115,103.78626465797424	14:59	28
USER_2056	LOC_427	1.2890707593327138,103.85580555199617	21:48	5
USER_2056	LOC_2614	1.3561698888933271,103.98703336715698	19:11	10
USER_2056	LOC_4205	1.3323171210126423,103.84837733434433	19:10	28
USER_2056	LOC_3285	1.307536,103.858018	14:20	20
USER_2056	LOC_2346	1.3568290181524356,103.9874742121179	21:38	10
USER_2056	LOC_3285	1.307536,103.858018	20:00	4
USER_2056	LOC_4273	1.3117216424564797,103.85601282119751	16:57	20
USER_1388	LOC_5595	1.297283,103.900086	09:45	8
USER_1388	LOC_4703	1.295437,103.858576	11:50	21
USER_1388	LOC_3617	1.294785982041947,103.85979159214794	15:43	26
USER_1388	LOC_4340	1.3014353638392555,103.9140236377716	17:56	16
USER_1388	LOC_375	1.2438443717896521,103.82898775079627	11:18	29
USER_1388	LOC_1830	1.302622675699423,103.84037773396538	14:02	14
USER_1388	LOC_5266	1.3613611854147905,103.98920059204102	13:48	2
USER_1388	LOC_4340	1.3014353638392555,103.9140236377716	20:09	27
USER_1388	LOC_4340	1.3014353638392555,103.9140236377716	19:56	1
USER_1388	LOC_5266	1.3613611854147905,103.98920059204102	13:12	2
USER_1388	LOC_4340	1.3014353638392555,103.9140236377716	10:44	0
USER_1388	LOC_4340	1.3014353638392555,103.9140236377716	19:41	18
USER_522	LOC_1827	1.3142637089793843,103.83701741695404	19:04	3
USER_1388	LOC_4340	1.3014353638392555,103.9140236377716	08:37	0
USER_522	LOC_435	1.3116344719899675,103.91051619843282	19:15	8
USER_522	LOC_3446	1.2735634063514074,103.83989086621337	13:51	6
USER_230	LOC_271	1.2653548607680702,103.82189496952095	19:19	25
USER_230	LOC_4824	1.2665942979757858,103.81966475433578	08:28	26
USER_230	LOC_120	1.326679,103.844923	20:09	14
USER_230	LOC_3074	1.26495574365849,103.821702003479	13:09	27
USER_230	LOC_3074	1.26495574365849,103.821702003479	13:02	30
USER_230	LOC_463	1.3059403085626544,103.83080542087555	19:28	12
USER_230	LOC_1008	1.2646554094411064,103.81998538970947	12:53	12
USER_230	LOC_4824	1.2665942979757858,103.81966475433578	08:39	12
USER_1958	LOC_2458	1.3516918317019635,103.8610485778878	11:48	28
USER_1958	LOC_2458	1.3516918317019635,103.8610485778878	10:08	28
USER_1388	LOC_4340	1.3014353638392555,103.9140236377716	18:36	3
USER_1388	LOC_4006	1.304731,103.831585	14:36	20
USER_1388	LOC_5595	1.297283,103.900086	06:40	20
USER_1388	LOC_2278	1.2978206761816138,103.8049864768982	12:55	10
USER_1388	LOC_3752	1.292543437449751,103.86088371276855	16:05	5
USER_1388	LOC_2531	1.3365306082960517,103.96340711528856	14:09	7
USER_230	LOC_2057	1.263565,103.823471	12:27	6
USER_230	LOC_3852	1.2848206293061113,103.84399652481079	19:05	6
USER_230	LOC_4824	1.2665942979757858,103.81966475433578	08:35	5
USER_230	LOC_4796	1.303718,103.823735	14:33	28
USER_230	LOC_3738	1.3244061321390246,103.92816995713078	07:53	7
USER_230	LOC_4824	1.2665942979757858,103.81966475433578	08:39	7
USER_230	LOC_981	1.3009955949942251,103.87448787689209	13:39	7
USER_230	LOC_4824	1.2665942979757858,103.81966475433578	08:43	6
USER_230	LOC_5050	1.3070640223624572,103.90637574903143	21:47	9
USER_230	LOC_3717	1.2576940816095237,103.8109141588211	16:13	8
USER_230	LOC_4242	1.2916748959446065,103.84513893970568	17:24	8
USER_230	LOC_4505	1.2991292580674962,103.85539054870605	19:13	21
USER_230	LOC_5221	1.3241852518281676,103.93006324768066	20:31	25
USER_230	LOC_3074	1.26495574365849,103.821702003479	12:43	16
USER_230	LOC_3074	1.26495574365849,103.821702003479	12:43	16
USER_230	LOC_1438	1.3887440159946385,103.98732304573059	21:51	24
USER_517	LOC_5014	1.3011243078348445,103.83813858032227	12:52	7
USER_517	LOC_1305	1.2931011949079718,103.76827239990234	23:45	24
USER_458	LOC_1381	1.3019180267204356,103.84070042634477	22:34	5
USER_458	LOC_4162	1.293959283065895,103.8533627986908	17:49	5
USER_517	LOC_4029	1.2635708774152445,103.822019	20:24	0
USER_918	LOC_3972	1.30134028551978,103.83683949066254	02:17	23
USER_517	LOC_2662	1.3014675420444104,103.83861064910889	13:09	17
USER_517	LOC_4483	1.3055526292724493,103.83116151069285	13:27	18
USER_230	LOC_1137	1.2639260261970715,103.82208824157715	13:36	3
USER_230	LOC_4824	1.2665942979757858,103.81966475433578	08:40	3
USER_230	LOC_2084	1.3427692541562033,103.84853585914054	19:49	3
USER_230	LOC_2113	1.264939229884546,103.82166828472484	19:10	3
USER_230	LOC_2722	1.2854563200824454,103.84391040809365	18:09	10
USER_230	LOC_1724	1.289384,103.846735	20:16	28
USER_230	LOC_1842	1.2805194440837775,103.87051820755005	21:15	10
USER_230	LOC_5488	1.302369,103.863968	19:45	10
USER_64	LOC_4310	1.265406244919402,103.82150888442993	14:28	22
USER_64	LOC_4310	1.265406244919402,103.82150888442993	14:22	29
USER_64	LOC_266	1.299344494307245,103.84529746072315	14:21	29
USER_64	LOC_2024	1.3325085912081702,103.84766578674316	14:00	29
USER_64	LOC_3296	1.2565892774855811,103.81904125213623	17:21	16
USER_64	LOC_2024	1.3325085912081702,103.84766578674316	10:51	16
USER_64	LOC_3972	1.30134028551978,103.83683949066254	21:23	25
USER_64	LOC_275	1.303533730697856,103.83517513292304	19:49	25
USER_64	LOC_2024	1.3325085912081702,103.84766578674316	07:03	9
USER_64	LOC_4357	1.3318814211896342,103.84775456014967	07:03	9
USER_64	LOC_3063	1.3515934163129255,103.86426470234768	18:09	24
USER_64	LOC_611	1.3196159840368622,103.843674659729	07:20	24
USER_64	LOC_1180	1.3073642016534706,103.80018872742117	18:30	21
USER_64	LOC_266	1.299344494307245,103.84529746072315	07:21	21
USER_64	LOC_4357	1.3318814211896342,103.84775456014967	07:07	8
USER_64	LOC_4205	1.3323171210126423,103.84837733434433	07:06	8
USER_64	LOC_2024	1.3325085912081702,103.84766578674316	07:08	6
USER_64	LOC_4926	1.2946115889834504,103.806018223181	07:40	6
USER_64	LOC_4205	1.3323171210126423,103.84837733434433	07:06	6
USER_64	LOC_4357	1.3318814211896342,103.84775456014967	07:07	6
USER_64	LOC_4357	1.3318814211896342,103.84775456014967	14:17	5
USER_64	LOC_4671	1.3327445617608182,103.84835243225098	19:25	28
USER_64	LOC_1479	1.302559628306272,103.79820222860242	07:40	6
USER_64	LOC_1835	1.3349755549587872,103.85873794555664	11:04	5
USER_64	LOC_4205	1.3323171210126423,103.84837733434433	22:15	4
USER_64	LOC_4357	1.3318814211896342,103.84775456014967	22:16	4
USER_64	LOC_266	1.299344494307245,103.84529746072315	22:42	20
USER_64	LOC_2899	1.2564605624116145,103.82011413574219	03:47	4
USER_1005	LOC_5347	1.3113834033387015,103.77849163395639	08:27	3
USER_528	LOC_3181	1.2980351978486677,103.77128720283508	12:56	21
USER_64	LOC_2024	1.3325085912081702,103.84766578674316	22:18	4
USER_1005	LOC_1957	1.289554,103.858728	20:09	14
USER_528	LOC_4973	1.2914976418854236,103.77579867839813	01:10	7
USER_528	LOC_2456	1.297284,103.7725794	12:59	21
USER_528	LOC_3181	1.2980351978486677,103.77128720283508	19:23	6
USER_528	LOC_1433	1.2962266379648533,103.77310468658861	19:22	6
USER_528	LOC_5392	1.292865220613681,103.77450585365295	11:33	4
USER_528	LOC_2456	1.297284,103.7725794	17:26	28
USER_528	LOC_4973	1.2914976418854236,103.77579867839813	22:12	4
USER_528	LOC_1433	1.2962266379648533,103.77310468658861	18:41	4
USER_1743	LOC_4880	1.2634326197687564,103.82298946380615	15:49	11
USER_1743	LOC_3163	1.3009555775672756,103.85004185392765	16:07	12
USER_1743	LOC_2052	1.30107359616288,103.83959082067786	20:06	6
USER_1743	LOC_2679	1.2891110811660558,103.86255741119385	19:14	22
USER_1743	LOC_44	1.337796010345016,103.836843	12:51	4
USER_1743	LOC_3170	1.3692746004984162,103.84864909125106	11:14	28
USER_1743	LOC_4783	1.2773053972059423,103.81741595880462	11:40	3
USER_1743	LOC_1152	1.2957931566350314,103.85381257571808	20:12	4
USER_1743	LOC_3305	1.305081634792621,103.8513100730073	14:59	3
USER_1743	LOC_2747	1.3032708936344455,103.85180264342931	20:07	3
USER_252	LOC_1223	1.2895830304297036,103.85590553283691	15:21	8
USER_522	LOC_212	1.3010384992751693,103.83775234222412	20:37	0
USER_1611	LOC_2001	1.3728592238028199,103.94933223724365	05:40	14
USER_1611	LOC_5197	1.2992794231586096,103.85432839393616	15:06	11
USER_1611	LOC_1703	1.2861935746864295,103.82689476013184	13:01	24
USER_522	LOC_269	1.2950747972372088,103.84642124176025	19:43	19
USER_522	LOC_269	1.2950747972372088,103.84642124176025	21:18	17
USER_522	LOC_1827	1.3142637089793843,103.83701741695404	19:10	12
USER_522	LOC_3446	1.2735634063514074,103.83989086621337	13:47	29
USER_522	LOC_1396	1.2911611101443328,103.84096696972847	00:02	11
USER_522	LOC_2811	1.311652,103.794509	21:52	25
USER_522	LOC_3446	1.2735634063514074,103.83989086621337	13:41	16
USER_522	LOC_4526	1.282245,103.847663	12:58	8
USER_522	LOC_5447	1.2978206761816138,103.85436058044434	14:45	8
USER_345	LOC_2212	1.3493800438522026,103.74974865668771	02:09	20
USER_345	LOC_4508	1.299397410009658,103.8544249534607	21:29	10
USER_345	LOC_5205	1.2996655619233346,103.85444641113281	20:22	10
USER_345	LOC_3722	1.299809,103.85571	18:58	10
USER_345	LOC_1779	1.2931226471154518,103.85237574577332	14:26	10
USER_345	LOC_2212	1.3493800438522026,103.74974865668771	02:14	10
USER_345	LOC_927	1.2642478129476493,103.82305383682251	21:19	28
USER_345	LOC_2212	1.3493800438522026,103.74974865668771	21:04	5
USER_381	LOC_4962	1.3068869,103.8101124	23:24	10
USER_2149	LOC_376	1.310064471117162,103.86029362678528	20:34	6
USER_2149	LOC_2070	1.3541963352260296,103.87294292449951	01:00	14
USER_345	LOC_2212	1.3493800438522026,103.74974865668771	00:08	3
USER_345	LOC_2791	1.304470839384154,103.83170127868652	21:56	4
USER_345	LOC_179	1.3031837123913104,103.83487701416016	19:24	4
USER_345	LOC_2190	1.2882891312212776,103.83588842659661	12:10	4
USER_345	LOC_2212	1.3493800438522026,103.74974865668771	15:51	20
USER_1427	LOC_1578	1.3060259785217008,103.91533083175827	13:09	15
USER_1427	LOC_4249	1.2859760320940985,103.85410132899464	04:33	23
USER_2119	LOC_4154	1.352866132379207,103.94347999054489	09:52	16
USER_1427	LOC_502	1.3263089931473213,103.93900036811829	19:32	1
USER_2119	LOC_1769	1.31236,103.86016	19:23	30
USER_2119	LOC_4154	1.352866132379207,103.94347999054489	10:06	22
USER_2119	LOC_5457	1.3232402588237124,103.85464486623728	13:00	0
USER_2119	LOC_1965	1.35421,103.94500449	12:58	2
USER_1427	LOC_5510	1.301776,103.839063	23:59	28
USER_1427	LOC_3571	1.301016,103.838405	23:43	10
USER_1427	LOC_5153	1.3081766888385369,103.885817527771	13:04	6
USER_1427	LOC_1042	1.291259,103.84573	21:45	28
USER_1427	LOC_3605	1.3374854198865087,103.79320621490479	18:56	8
USER_1427	LOC_1699	1.3197232439404967,103.84369611740112	19:27	7
USER_1427	LOC_2411	1.319636771869113,103.84279511482626	11:59	30
USER_1427	LOC_3991	1.2544011203660779,103.8136339187622	23:09	9
USER_1457	LOC_5556	1.2905351769935636,103.84006070360293	11:19	9
USER_1457	LOC_3996	1.278746,103.848941	12:38	16
USER_1457	LOC_3053	1.3562342438771329,103.98677587509155	07:25	7
USER_1457	LOC_3648	1.2897921897344762,103.83770406246185	10:02	21
USER_1427	LOC_3051	1.31436724,103.888539	12:54	3
USER_1427	LOC_613	1.291116864932044,103.8348662853241	01:02	20
USER_1457	LOC_3040	1.2800474931457075,103.84980618953705	11:57	16
USER_1457	LOC_4996	1.3396091497436304,103.98327827453613	22:33	29
USER_64	LOC_4238	1.2990278410490737,103.84607874558353	21:23	19
USER_1801	LOC_5447	1.2978206761816138,103.85436058044434	17:12	10
USER_64	LOC_4310	1.265406244919402,103.82150888442993	07:33	18
USER_64	LOC_4335	1.3124268784703046,103.85430961847305	07:15	18
USER_1801	LOC_4880	1.2634326197687564,103.82298946380615	17:01	0
USER_1440	LOC_17	1.3771708922886547,103.82795183061245	20:56	5
USER_1801	LOC_2036	1.321973892524636,103.86293974046353	20:36	12
USER_1801	LOC_269	1.2950747972372088,103.84642124176025	20:49	19
USER_64	LOC_3368	1.284863533860418,103.84260177612305	18:24	17
USER_64	LOC_1037	1.2884081873688769,103.84671849667777	19:27	17
USER_64	LOC_611	1.3196159840368622,103.843674659729	07:18	1
USER_64	LOC_266	1.299344494307245,103.84529746072315	07:34	1
USER_64	LOC_2024	1.3325085912081702,103.84766578674316	07:17	17
USER_64	LOC_266	1.299344494307245,103.84529746072315	07:29	17
USER_64	LOC_4310	1.265406244919402,103.82150888442993	07:44	17
USER_64	LOC_3852	1.2848206293061113,103.84399652481079	17:44	17
USER_64	LOC_5382	1.3061870076836035,103.81174564361572	21:24	1
USER_64	LOC_2024	1.3325085912081702,103.84766578674316	14:13	30
USER_64	LOC_266	1.299344494307245,103.84529746072315	14:26	30
USER_64	LOC_2024	1.3325085912081702,103.84766578674316	13:57	27
USER_64	LOC_4940	1.3042563182643847,103.83251667022705	18:36	1
USER_64	LOC_1234	1.3037211564554134,103.83310886686729	18:37	1
USER_64	LOC_1052	1.3031944384523038,103.83480191230774	18:39	1
USER_64	LOC_807	1.302282723104894,103.83685111999512	18:51	1
USER_1393	LOC_455	1.426659004447594,103.78925800323486	08:48	16
USER_1393	LOC_455	1.426659004447594,103.78925800323486	08:08	11
USER_1393	LOC_455	1.426659004447594,103.78925800323486	21:08	12
USER_1393	LOC_455	1.426659004447594,103.78925800323486	20:53	1
USER_1393	LOC_455	1.426659004447594,103.78925800323486	18:13	24
USER_1393	LOC_455	1.426659004447594,103.78925800323486	09:13	24
USER_1393	LOC_4703	1.295437,103.858576	23:27	16
USER_1393	LOC_455	1.426659004447594,103.78925800323486	20:38	16
USER_2006	LOC_1696	1.429117,103.836471	15:10	4
USER_2006	LOC_464	1.3691300094831151,103.84946621954441	14:12	25
USER_1393	LOC_455	1.426659004447594,103.78925800323486	18:46	4
USER_1393	LOC_3853	1.3047711689210968,103.87942314147949	17:40	9
USER_783	LOC_2554	1.284863533860418,103.86062622070312	21:28	20
USER_783	LOC_75	1.291123,103.857507	19:45	20
USER_783	LOC_3223	1.391928705598522,103.983734	15:43	10
USER_783	LOC_23	1.3730737389203738,103.93210172653198	16:59	28
USER_655	LOC_4011	1.30307645177887,103.83440494537354	19:32	29
USER_655	LOC_2141	1.374776,103.89659	22:16	25
USER_655	LOC_1592	1.3530942549651204,103.94521772861481	16:17	29
USER_655	LOC_4919	1.3071738039251686,103.8331389427185	17:59	29
USER_655	LOC_836	1.3492088147251144,103.93492341041565	18:45	8
USER_655	LOC_872	1.3540332472669911,103.94511733969927	19:09	7
USER_655	LOC_3684	1.297713415341255,103.85175883769989	23:29	24
USER_655	LOC_872	1.3540332472669911,103.94511733969927	19:24	9
USER_2085	LOC_5101	1.3293122605879297,103.77634048461914	19:11	5
USER_2085	LOC_4728	1.333044887886031,103.77634048461914	22:15	5
USER_655	LOC_2419	1.3013388292213097,103.83859992027283	22:24	10
USER_655	LOC_257	1.4355343470372162,103.78571212291718	18:54	3
USER_2085	LOC_83	1.3526876008273852,103.94388790962056	20:41	3
USER_1393	LOC_1818	1.3032266166349913,103.8347053527832	19:59	19
USER_2085	LOC_5347	1.3113834033387015,103.77849163395639	22:24	5
USER_2085	LOC_1592	1.3530942549651204,103.94521772861481	23:18	5
USER_1812	LOC_4974	1.325568901682253,103.9370048046112	14:21	8
USER_1812	LOC_3713	1.331636,103.909941	07:41	9
USER_1812	LOC_2973	1.3153399395128234,103.96201319944758	13:30	7
USER_1812	LOC_456	1.3128049707000227,103.92561346292496	11:31	7
USER_1812	LOC_5089	1.302054014300178,103.9053222483603	18:35	5
USER_1812	LOC_3713	1.331636,103.909941	20:47	6
USER_1812	LOC_3270	1.3234441080804396,103.96280081683163	11:20	20
USER_1812	LOC_1716	1.332101005654905,103.91349792480469	06:49	28
USER_655	LOC_5266	1.3613611854147905,103.98920059204102	19:05	0
USER_1812	LOC_4922	1.3068091184027997,103.93471956253052	17:22	20
USER_655	LOC_3684	1.297713415341255,103.85175883769989	23:09	2
USER_655	LOC_726	1.2774462734833198,103.84233088378058	21:03	2
USER_655	LOC_3059	1.2891838522262156,103.84464073199811	00:58	13
USER_655	LOC_5362	1.2894198856566765,103.84895481842075	23:34	15
USER_655	LOC_150	1.3725325006750084,103.95002383813787	20:23	27
USER_655	LOC_3993	1.331289,103.947757	01:47	27
USER_50	LOC_2596	1.2864884502113718,103.82774238323174	20:25	12
USER_50	LOC_1957	1.289554,103.858728	18:00	30
USER_50	LOC_2679	1.2891110811660558,103.86255741119385	22:07	30
USER_50	LOC_5223	1.2924762380348684,103.860528	22:17	30
USER_50	LOC_2419	1.3013388292213097,103.83859992027283	16:37	14
USER_50	LOC_2868	1.2933157169746559,103.82680892944336	18:46	25
USER_50	LOC_1779	1.2931226471154518,103.85237574577332	18:51	4
USER_50	LOC_2434	1.349319,103.684155	16:17	3
USER_751	LOC_1992	1.3555128353533874,103.94244886715859	20:33	19
USER_751	LOC_4125	1.3757766277510195,103.95594120025635	17:02	17
USER_751	LOC_3483	1.375919,103.954282	19:25	12
USER_751	LOC_3338	1.346316,103.938243	21:51	30
USER_751	LOC_3256	1.296985875432105,103.90059858692838	12:22	14
USER_751	LOC_45	1.3135665179962277,103.90225410461426	23:12	9
USER_751	LOC_658	1.3518366493842053,103.94358158111572	22:25	5
USER_1812	LOC_3713	1.331636,103.909941	02:29	16
USER_345	LOC_2212	1.3493800438522026,103.74974865668771	14:28	9
USER_345	LOC_4703	1.295437,103.858576	22:18	25
USER_345	LOC_2419	1.3013388292213097,103.83859992027283	18:32	14
USER_345	LOC_3108	1.298933,103.847681	13:54	14
USER_345	LOC_2212	1.3493800438522026,103.74974865668771	23:18	29
USER_345	LOC_1970	1.3058437741174254,103.83095026016235	21:30	29
USER_345	LOC_4133	1.2955378815759209,103.85276514250813	20:10	27
USER_345	LOC_1576	1.3345036142586937,103.96154165267944	09:15	27
USER_345	LOC_2212	1.3493800438522026,103.74974865668771	00:33	5
USER_345	LOC_668	1.294151,103.853396	21:20	6
USER_345	LOC_2194	1.2932875063977152,103.8535294848657	19:24	6
USER_345	LOC_2212	1.3493800438522026,103.74974865668771	08:12	6
USER_345	LOC_2212	1.3493800438522026,103.74974865668771	21:26	7
USER_345	LOC_2624	1.29172,103.859253	21:15	9
USER_345	LOC_3723	1.291728253251994,103.85947823524475	16:01	9
USER_345	LOC_1779	1.2931226471154518,103.85237574577332	15:07	9
USER_345	LOC_2212	1.3493800438522026,103.74974865668771	08:06	1
USER_345	LOC_2999	1.3490372009342786,103.83923292160034	17:08	1
USER_345	LOC_4092	1.3497129301656448,103.7492287158966	18:37	17
USER_345	LOC_5566	1.3498710248368482,103.74931303292658	18:40	17
USER_345	LOC_2212	1.3493800438522026,103.74974865668771	07:55	17
USER_345	LOC_2999	1.3490372009342786,103.83923292160034	08:47	17
USER_345	LOC_2999	1.3490372009342786,103.83923292160034	08:40	19
USER_345	LOC_2212	1.3493800438522026,103.74974865668771	07:50	18
USER_345	LOC_2212	1.3493800438522026,103.74974865668771	20:09	30
USER_345	LOC_3727	1.3272153367414423,103.94647300243378	09:04	27
USER_345	LOC_1647	1.345199,103.731062	11:37	13
USER_345	LOC_1576	1.3345036142586937,103.96154165267944	09:03	30
USER_345	LOC_2212	1.3493800438522026,103.74974865668771	08:06	2
USER_345	LOC_2999	1.3490372009342786,103.83923292160034	11:42	2
USER_345	LOC_5235	1.3261202162149293,103.89006614685059	17:31	1
USER_345	LOC_941	1.31025568,103.84172183	20:38	1
USER_362	LOC_3183	1.299225,103.787588	12:22	16
USER_362	LOC_3183	1.299225,103.787588	13:29	22
USER_362	LOC_3605	1.3374854198865087,103.79320621490479	16:24	24
USER_362	LOC_2879	1.312608,103.925436	12:22	24
USER_362	LOC_4200	1.31112,103.795093	18:52	12
USER_362	LOC_5023	1.45360322,103.832934	17:36	13
USER_362	LOC_3183	1.299225,103.787588	11:57	27
USER_362	LOC_4187	1.299172162380157,103.78756284713745	12:33	30
USER_362	LOC_2326	1.31113,103.795031	18:24	3
USER_362	LOC_2570	1.3109670032157543,103.7952423430167	18:21	3
USER_345	LOC_1425	1.3023685316222549,103.8361644744873	21:29	0
USER_345	LOC_4480	1.3496163974297986,103.75010848045349	18:43	0
USER_362	LOC_3645	1.299159,103.787559	16:06	6
USER_362	LOC_206	1.263968931099458,103.82122993469238	18:23	7
USER_362	LOC_3183	1.299225,103.787588	11:46	3
USER_362	LOC_4187	1.299172162380157,103.78756284713745	12:39	5
USER_2161	LOC_5221	1.3241852518281676,103.93006324768066	19:58	19
USER_2161	LOC_5572	1.2903231325078375,103.84565949440002	22:25	25
USER_362	LOC_3183	1.299225,103.787588	12:00	19
USER_362	LOC_4187	1.299172162380157,103.78756284713745	12:44	18
USER_783	LOC_4518	1.2838458605885734,103.8589762562537	21:29	20
USER_783	LOC_1592	1.3530942549651204,103.94521772861481	13:02	4
USER_783	LOC_1779	1.2931226471154518,103.85237574577332	13:28	4
USER_783	LOC_5250	1.3003647184843414,103.84515026262936	18:35	4
USER_362	LOC_798	1.375905336666618,103.95559787750244	09:55	2
USER_362	LOC_23	1.3730737389203738,103.93210172653198	10:45	2
USER_362	LOC_3605	1.3374854198865087,103.79320621490479	15:32	2
USER_362	LOC_17	1.3771708922886547,103.82795183061245	08:53	15
USER_362	LOC_1803	1.342438,103.776494	18:36	18
USER_362	LOC_3183	1.299225,103.787588	12:02	17
USER_362	LOC_3059	1.2891838522262156,103.84464073199811	19:04	1
USER_362	LOC_4529	1.3814398134592822,103.95147800445557	09:47	2
USER_350	LOC_2195	1.2923607230408183,103.83131435449731	12:41	4
USER_205	LOC_4254	1.2964974211972364,103.7729745424199	17:43	25
USER_350	LOC_1432	1.305857,103.830414	14:42	20
USER_350	LOC_4424	1.3011779381831814,103.83841753005981	18:46	20
USER_205	LOC_1896	1.3117349573307928,103.79470470346476	22:10	24
USER_205	LOC_4868	1.3428635110413554,103.6921172131071	13:05	8
USER_205	LOC_1347	1.2989142122126187,103.77154862325642	18:02	25
USER_205	LOC_2148	1.3150857460583831,103.76519441341257	17:23	24
USER_350	LOC_3269	1.3041126491080317,103.8336550179057	20:04	28
USER_350	LOC_3269	1.3041126491080317,103.8336550179057	11:06	10
USER_350	LOC_2021	1.344071121625107,103.86011123657227	17:16	21
USER_350	LOC_5137	1.356363442150876,103.98927617205105	17:27	21
USER_350	LOC_5014	1.3011243078348445,103.83813858032227	18:44	10
USER_350	LOC_5519	1.3039329571732354,103.83321076418135	13:14	20
USER_350	LOC_105	1.303243,103.835467	16:50	10
USER_350	LOC_105	1.303243,103.835467	16:50	10
USER_350	LOC_1985	1.3015318984535118,103.91356229782104	13:35	9
USER_350	LOC_179	1.3031837123913104,103.83487701416016	10:54	9
USER_350	LOC_179	1.3031837123913104,103.83487701416016	17:09	24
USER_350	LOC_4966	1.3009419646420206,103.83588552474976	10:19	11
USER_350	LOC_4424	1.3011779381831814,103.83841753005981	17:17	8
USER_350	LOC_5595	1.297283,103.900086	17:24	9
USER_350	LOC_1811	1.3051291952302946,103.90963825411387	17:22	9
USER_350	LOC_251	1.304296,103.905999	17:02	9
USER_350	LOC_105	1.303243,103.835467	15:26	23
USER_350	LOC_4424	1.3011779381831814,103.83841753005981	19:03	13
USER_350	LOC_4027	1.3033517481277384,103.83498265749505	21:29	15
USER_350	LOC_105	1.303243,103.835467	10:49	15
USER_350	LOC_4966	1.3009419646420206,103.83588552474976	19:23	14
USER_350	LOC_3971	1.3101449163531378,103.85521620512009	11:08	14
USER_350	LOC_2918	1.3059892696912574,103.85104963419514	11:07	14
USER_350	LOC_2104	1.3048569773536387,103.82324695587158	17:17	27
USER_1026	LOC_3170	1.3692746004984162,103.84864909125106	14:48	7
USER_1026	LOC_2391	1.384775,103.744953	15:46	5
USER_1026	LOC_2900	1.3848130492927977,103.74330639839172	20:21	28
USER_1026	LOC_5352	1.4292331254704858,103.83547782897949	23:55	3
USER_1032	LOC_1677	1.3038772071257452,103.83339191515095	15:32	7
USER_803	LOC_3429	1.33706710924335,103.77933919429779	01:15	9
USER_803	LOC_4140	1.3485132921817775,103.75499888294637	19:23	5
USER_350	LOC_3543	1.3044386612173564,103.83254885673523	18:24	17
USER_1026	LOC_1068	1.3732030208222992,103.93322602098186	16:31	14
USER_1026	LOC_2419	1.3013388292213097,103.83859992027283	12:19	11
USER_1026	LOC_5444	1.301778598006482,103.84993493556976	16:33	11
USER_1026	LOC_4438	1.300858,103.837405	20:32	24
USER_1026	LOC_608	1.300113,103.836819	22:20	24
USER_1026	LOC_3779	1.3847862350363973,103.74492645263672	21:01	8
USER_1026	LOC_1264	1.428349,103.837523	20:09	21
USER_1026	LOC_1911	1.429385,103.835572	11:44	7
USER_1026	LOC_3423	1.2893577819284254,103.86308312416077	19:26	0
USER_1255	LOC_4748	1.289840457263906,103.84500503540039	20:33	28
USER_1026	LOC_579	1.3724945480588246,103.89371395111084	13:45	13
USER_1026	LOC_742	1.2896300685752158,103.86265663062156	19:45	0
USER_1026	LOC_4467	1.301579,103.838554	19:29	13
USER_1026	LOC_76	1.354189,103.94478	15:41	13
USER_1026	LOC_23	1.3730737389203738,103.93210172653198	14:34	14
USER_1026	LOC_3170	1.3692746004984162,103.84864909125106	20:06	27
USER_2190	LOC_2065	1.2908594382270102,103.84600818157196	00:19	5
USER_2190	LOC_3059	1.2891838522262156,103.84464073199811	23:52	6
USER_2190	LOC_3225	1.353404,103.834236	00:23	28
USER_2190	LOC_2102	1.2897546483220683,103.85607719421387	22:57	5
USER_2190	LOC_1251	1.3003037633633492,103.84488701820374	20:17	10
USER_2190	LOC_4850	1.300701,103.836594	18:17	10
USER_1255	LOC_1598	1.284618,103.846939	14:14	6
USER_2190	LOC_3059	1.2891838522262156,103.84464073199811	00:24	20
USER_50	LOC_152	1.3011693619535998,103.83848688526687	22:11	15
USER_50	LOC_922	1.2881671823763388,103.80548000335693	20:40	23
USER_50	LOC_1088	1.287267,103.848731	21:20	2
USER_50	LOC_4270	1.2893253484027603,103.81651760964239	20:25	15
USER_50	LOC_3279	1.2868800470996384,103.80805492401123	19:38	0
USER_50	LOC_57	1.2542295001224182,103.81397724151611	16:53	17
USER_563	LOC_5190	1.2933586213858121,103.85363101959229	17:05	8
USER_563	LOC_4959	1.306583871436063,103.8329029083252	19:10	6
USER_563	LOC_2909	1.2914708266088921,103.84985983371735	12:39	16
USER_563	LOC_505	1.284166334763641,103.85102927684784	19:21	16
USER_1415	LOC_1261	1.30757,103.833239	19:19	4
USER_1415	LOC_5486	1.291131,103.857722	21:59	4
USER_1415	LOC_4871	1.353896011700933,103.87689113616943	16:40	8
USER_1415	LOC_5129	1.415858,103.871563	20:58	5
USER_1415	LOC_4871	1.353896011700933,103.87689113616943	20:05	16
USER_1415	LOC_3060	1.279581,103.842382	12:47	24
USER_1241	LOC_250	1.379453,103.764278	13:43	10
USER_1241	LOC_965	1.2946457533832458,103.85929584503174	19:24	7
USER_1241	LOC_3651	1.3693503643119798,103.84731295835947	16:07	9
USER_1241	LOC_3170	1.3692746004984162,103.84864909125106	14:48	9
USER_1241	LOC_5317	1.416281386147069,103.83509021725938	18:07	13
USER_1241	LOC_3562	1.282351,103.842603	14:56	1
USER_1241	LOC_3667	1.298989819046333,103.84767651557922	21:34	18
USER_1241	LOC_4834	1.2994215436830465,103.84752631187439	19:00	18
USER_1241	LOC_1960	1.4295227139050959,103.83570313453674	18:30	0
USER_427	LOC_4858	1.2897975527933498,103.85573387145996	21:36	24
USER_427	LOC_980	1.2923959771723996,103.85448655548316	18:52	24
USER_427	LOC_520	1.3312214787049923,103.74181509017944	13:04	27
USER_1645	LOC_2614	1.3561698888933271,103.98703336715698	08:06	5
USER_976	LOC_4861	1.2962761196418218,103.8532018661499	13:30	4
USER_976	LOC_1592	1.3530942549651204,103.94521772861481	08:52	4
USER_976	LOC_3765	1.2804443609858032,103.83826732635498	14:23	10
USER_1128	LOC_1441	1.392079701574771,103.89502286911011	11:43	4
USER_1128	LOC_792	1.30811,103.779181	19:08	4
USER_1128	LOC_5101	1.3293122605879297,103.77634048461914	19:03	3
USER_976	LOC_5138	1.31158,103.921855	22:55	28
USER_1128	LOC_1352	1.3103058068173286,103.77621173858643	19:04	21
USER_1128	LOC_294	1.3502974894285977,103.84849458932877	19:07	6
USER_1128	LOC_23	1.3730737389203738,103.93210172653198	13:45	10
USER_1128	LOC_1444	1.3794299051932775,103.95770688170259	21:39	10
USER_1128	LOC_715	1.3633192948661106,103.86674479385341	12:18	8
USER_1128	LOC_1358	1.37585,103.95438	18:29	8
USER_1128	LOC_4855	1.2808948595406482,103.81428837776184	10:28	21
USER_1128	LOC_5101	1.3293122605879297,103.77634048461914	11:07	21
USER_1596	LOC_2874	1.306723310036897,103.86261641979218	11:56	3
USER_2059	LOC_4022	1.3071308997488136,103.82794618606567	21:06	10
USER_2059	LOC_4858	1.2897975527933498,103.85573387145996	16:20	20
USER_1128	LOC_1441	1.392079701574771,103.89502286911011	15:18	9
USER_1596	LOC_4957	1.3055434447085699,103.83157253265381	21:32	17
USER_1596	LOC_2604	1.304896,103.83210115190471	20:35	17
USER_1596	LOC_435	1.3116344719899675,103.91051619843282	19:52	24
USER_1596	LOC_4924	1.3213618558582942,103.84419347890832	16:34	24
USER_55	LOC_2397	1.305732,103.813601	13:34	24
USER_205	LOC_2270	1.3141086485934725,103.76555087493216	21:18	3
USER_1596	LOC_4179	1.3042992224897965,103.83110046386719	21:34	18
USER_1596	LOC_4957	1.3055434447085699,103.83157253265381	18:53	18
USER_205	LOC_3599	1.3334953770051627,103.95950317382812	15:19	10
USER_205	LOC_179	1.3031837123913104,103.83487701416016	13:45	10
USER_205	LOC_2062	1.2844344882849226,103.84285926818848	12:36	20
USER_205	LOC_2722	1.2854563200824454,103.84391040809365	12:11	20
USER_205	LOC_4919	1.3071738039251686,103.8331389427185	17:28	8
USER_205	LOC_1883	1.3047833261434834,103.8319377166476	16:39	8
USER_205	LOC_5137	1.356363442150876,103.98927617205105	20:09	5
USER_205	LOC_2938	1.3220323134241148,103.77050748548245	18:08	5
USER_689	LOC_597	1.28963666102232,103.84404480457306	20:38	24
USER_689	LOC_5502	1.3110351767920387,103.79528760910034	23:54	9
USER_689	LOC_2187	1.3083965726429687,103.83255958557129	20:18	21
USER_689	LOC_4854	1.3034301020330834,103.83489208091757	20:24	6
USER_689	LOC_2187	1.3083965726429687,103.83255958557129	19:56	4
USER_689	LOC_3597	1.354832916016495,103.98797254038077	16:00	3
USER_922	LOC_2520	1.2979221201575226,103.84975310927311	14:09	17
USER_922	LOC_2461	1.3403599628892031,103.94949316978455	01:43	2
USER_922	LOC_5361	1.2903489808444204,103.85741354277779	20:54	23
USER_922	LOC_4948	1.302844,103.852515	13:43	27
USER_338	LOC_435	1.3116344719899675,103.91051619843282	12:17	15
USER_922	LOC_2461	1.3403599628892031,103.94949316978455	11:43	29
USER_922	LOC_758	1.3001214201112397,103.84486556053162	22:34	29
USER_922	LOC_23	1.3730737389203738,103.93210172653198	14:48	14
USER_922	LOC_2747	1.3032708936344455,103.85180264342931	17:16	22
USER_922	LOC_2747	1.3032708936344455,103.85180264342931	15:35	25
USER_922	LOC_3103	1.3761198515105169,103.9546537399292	16:25	9
USER_922	LOC_5197	1.2992794231586096,103.85432839393616	18:44	24
USER_922	LOC_733	1.3724979382464628,103.94950825098736	14:09	10
USER_922	LOC_4899	1.29991,103.855225	19:20	7
USER_823	LOC_2558	1.3259630808596592,103.84954869747162	12:46	13
USER_922	LOC_554	1.3312958835094708,103.94812580704937	23:17	4
USER_823	LOC_695	1.3011723691932575,103.85873845087137	13:52	30
USER_823	LOC_3617	1.294785982041947,103.85979159214794	17:24	23
USER_823	LOC_3890	1.3428194208589395,103.84956627482354	17:43	14
USER_823	LOC_1891	1.294722,103.858955	15:03	27
USER_823	LOC_5457	1.3232402588237124,103.85464486623728	18:21	8
USER_823	LOC_2725	1.2901347636657592,103.85710213462836	19:43	22
USER_1651	LOC_457	1.436496,103.786964	17:21	11
USER_1651	LOC_5321	1.4279567908236213,103.83777916431427	12:52	11
USER_1651	LOC_457	1.436496,103.786964	17:53	16
USER_1651	LOC_1974	1.4295606874498157,103.83514682769591	17:23	16
USER_2045	LOC_2958	1.3242884655904499,103.80987828017605	13:50	5
USER_2045	LOC_4867	1.31125,103.843529	15:18	5
USER_2045	LOC_1175	1.3641713454002702,103.86650562286377	20:40	6
USER_2045	LOC_4382	1.4238703700893787,103.86011123657227	22:16	6
USER_688	LOC_4487	1.2887624822219599,103.84690940380096	18:17	2
USER_688	LOC_2096	1.29005,103.8448	22:54	28
USER_2045	LOC_39	1.2727613,103.818841	19:38	5
USER_2045	LOC_423	1.3146912357227651,103.89066470392854	02:11	10
USER_2117	LOC_451	1.294135,103.859846	12:38	25
USER_1684	LOC_668	1.294151,103.853396	17:19	13
USER_1459	LOC_125	1.2769358518820586,103.84502004906399	21:24	2
USER_1459	LOC_913	1.314725,103.816156	19:33	3
USER_2281	LOC_5068	1.30013029,103.850024	23:23	15
USER_689	LOC_2890	1.303624,103.834537	18:03	18
USER_2281	LOC_4842	1.3009526907125557,103.83642196655273	19:53	1
USER_2281	LOC_1957	1.289554,103.858728	19:10	15
USER_689	LOC_5502	1.3110351767920387,103.79528760910034	22:53	15
USER_689	LOC_3935	1.3113784096477825,103.79586696624756	17:56	15
USER_689	LOC_5502	1.3110351767920387,103.79528760910034	22:03	2
USER_689	LOC_1763	1.2874142673659543,103.85223859805022	03:06	2
USER_689	LOC_3597	1.354832916016495,103.98797254038077	19:47	30
USER_689	LOC_1065	1.341024968625902,103.77398014068604	23:05	12
USER_689	LOC_3619	1.3312375676154387,103.79479944705963	20:59	12
USER_689	LOC_3972	1.30134028551978,103.83683949066254	01:35	23
USER_689	LOC_5519	1.3039329571732354,103.83321076418135	20:16	29
USER_689	LOC_5387	1.3049856899969619,103.83137941360474	21:59	27
USER_689	LOC_56	1.3043099485460317,103.83237183094025	19:50	27
USER_689	LOC_5502	1.3110351767920387,103.79528760910034	00:17	27
USER_689	LOC_5502	1.3110351767920387,103.79528760910034	20:18	16
USER_689	LOC_1449	1.2873895382243687,103.81824195384979	19:49	26
USER_689	LOC_4841	1.306803,103.828442	00:39	11
USER_689	LOC_3126	1.3045566478269373,103.8306713104248	21:24	29
USER_423	LOC_721	1.2764327751282338,103.84570240974426	20:43	21
USER_423	LOC_5003	1.318089965409206,103.89266352839795	21:03	21
USER_423	LOC_3397	1.2761967992944654,103.84616374969482	13:51	7
USER_423	LOC_5450	1.282694,103.848651	12:33	3
USER_423	LOC_3474	1.3019823932711798,103.90491485595703	15:16	11
USER_423	LOC_2701	1.275343228835103,103.84318574949685	12:55	26
USER_423	LOC_5291	1.2791786741462134,103.84627103805542	13:02	16
USER_423	LOC_4505	1.2991292580674962,103.85539054870605	19:23	24
USER_1843	LOC_191	1.2801815701255839,103.84469389915466	09:44	28
USER_1843	LOC_4871	1.353896011700933,103.87689113616943	21:10	20
USER_1807	LOC_2858	1.3120595122065322,103.87680530548096	21:09	25
USER_1807	LOC_410	1.3920475245659754,103.89378905296326	12:33	3
USER_423	LOC_3041	1.2911275910441806,103.85770797729492	19:24	3
USER_423	LOC_4056	1.2917159166834125,103.8562924767758	19:26	3
USER_1843	LOC_3170	1.3692746004984162,103.84864909125106	20:18	0
USER_1843	LOC_3933	1.3694055277629287,103.84894251823425	20:47	0
USER_2190	LOC_3845	1.290927493412572,103.85705117699905	08:23	14
USER_2190	LOC_4262	1.3537378055432805,103.83420646190643	01:41	23
USER_2190	LOC_597	1.28963666102232,103.84404480457306	00:49	11
USER_2190	LOC_808	1.289146,103.859071	15:51	14
USER_2190	LOC_4262	1.3537378055432805,103.83420646190643	01:59	15
USER_2190	LOC_3597	1.354832916016495,103.98797254038077	19:37	0
USER_2190	LOC_4262	1.3537378055432805,103.83420646190643	01:39	23
USER_2190	LOC_4262	1.3537378055432805,103.83420646190643	01:59	15
USER_2190	LOC_597	1.28963666102232,103.84404480457306	23:17	9
USER_2190	LOC_965	1.2946457533832458,103.85929584503174	20:34	9
USER_2190	LOC_808	1.289146,103.859071	22:10	6
USER_2190	LOC_3597	1.354832916016495,103.98797254038077	17:49	8
USER_2190	LOC_3863	1.300964,103.859552	01:51	9
USER_2190	LOC_3225	1.353404,103.834236	11:53	11
USER_2190	LOC_5319	1.289046724441507,103.85669946670532	19:02	9
USER_2190	LOC_1883	1.3047833261434834,103.8319377166476	15:52	9
USER_1651	LOC_5321	1.4279567908236213,103.83777916431427	16:26	28
USER_1737	LOC_4742	1.3006416346486427,103.8448977470398	18:32	16
USER_1651	LOC_3546	1.3329537174590327,103.84743511676788	12:46	28
USER_1651	LOC_5321	1.4279567908236213,103.83777916431427	16:26	28
USER_1651	LOC_1652	1.316017411591633,103.89634788036346	12:35	5
USER_1651	LOC_4671	1.3327445617608182,103.84835243225098	12:15	28
USER_1651	LOC_4162	1.293959283065895,103.8533627986908	13:11	6
USER_1651	LOC_5205	1.2996655619233346,103.85444641113281	15:34	6
USER_423	LOC_4932	1.3273708631236258,103.92725229263306	20:00	0
USER_423	LOC_179	1.3031837123913104,103.83487701416016	14:22	13
USER_938	LOC_2245	1.309411,103.85560327553094	22:37	27
USER_938	LOC_2077	1.2826110437856815,103.84226381778717	21:50	14
USER_938	LOC_746	1.440475,103.824947	00:13	2
USER_938	LOC_746	1.440475,103.824947	00:17	13
USER_1737	LOC_710	1.332054,103.893491	14:40	9
USER_938	LOC_3717	1.2576940816095237,103.8109141588211	19:46	1
USER_423	LOC_3041	1.2911275910441806,103.85770797729492	17:53	14
USER_423	LOC_980	1.2923959771723996,103.85448655548316	17:19	14
USER_423	LOC_2113	1.264939229884546,103.82166828472484	19:28	12
USER_423	LOC_2113	1.264939229884546,103.82166828472484	19:27	12
USER_423	LOC_87	1.2665056821918501,103.81929874420166	19:05	12
USER_423	LOC_3126	1.3045566478269373,103.8306713104248	16:10	13
USER_423	LOC_1818	1.3032266166349913,103.8347053527832	14:58	13
USER_423	LOC_1818	1.3032266166349913,103.8347053527832	14:40	13
USER_423	LOC_415	1.3013924595650668,103.9054673910141	14:33	11
USER_423	LOC_4505	1.2991292580674962,103.85539054870605	19:58	14
USER_938	LOC_5161	1.250021,103.82123	14:22	20
USER_938	LOC_1331	1.310098,103.794868	23:03	10
USER_938	LOC_5293	1.3614789564031875,103.84147602344687	22:16	28
USER_938	LOC_927	1.2642478129476493,103.82305383682251	21:32	21
USER_938	LOC_4516	1.2640065388534538,103.82221195740254	20:19	21
USER_938	LOC_4516	1.2640065388534538,103.82221195740254	20:19	21
USER_1620	LOC_2232	1.378591,103.748785	20:14	2
USER_1620	LOC_4740	1.386737032892919,103.76447499525787	19:16	1
USER_1620	LOC_3869	1.378014,103.76317108981311	20:19	2
USER_1620	LOC_3568	1.3766990150800567,103.7535690440082	20:15	2
USER_1620	LOC_2232	1.378591,103.748785	12:06	13
USER_1620	LOC_3568	1.3766990150800567,103.7535690440082	12:05	13
USER_1620	LOC_3310	1.359044409833366,103.75162124633789	12:16	13
USER_1620	LOC_224	1.3856013882951177,103.74443292617798	12:08	13
USER_1620	LOC_224	1.3856013882951177,103.74443292617798	18:32	17
USER_1620	LOC_2148	1.3150857460583831,103.76519441341257	18:14	17
USER_1620	LOC_5347	1.3113834033387015,103.77849163395639	07:44	1
USER_1620	LOC_4740	1.386737032892919,103.76447499525787	18:52	17
USER_1620	LOC_4926	1.2946115889834504,103.806018223181	07:49	1
USER_1620	LOC_1171	1.3071308997488136,103.79045963287354	07:46	1
USER_1620	LOC_2048	1.2862901291812636,103.82734086961639	08:32	1
USER_1620	LOC_3552	1.286236479217658,103.82702350616455	07:52	1
USER_1620	LOC_3552	1.286236479217658,103.82702350616455	23:26	29
USER_1620	LOC_721	1.2764327751282338,103.84570240974426	23:14	14
USER_1620	LOC_4966	1.3009419646420206,103.83588552474976	23:44	11
USER_1620	LOC_690	1.379852406703268,103.77582550048828	00:05	22
USER_1620	LOC_266	1.299344494307245,103.84529746072315	18:24	22
USER_1620	LOC_3076	1.2932652575399894,103.85890831181635	21:33	26
USER_1620	LOC_3869	1.378014,103.76317108981311	00:06	25
USER_1620	LOC_5101	1.3293122605879297,103.77634048461914	13:21	25
USER_1620	LOC_2148	1.3150857460583831,103.76519441341257	12:25	13
USER_1620	LOC_4926	1.2946115889834504,103.806018223181	18:08	30
USER_1620	LOC_1479	1.302559628306272,103.79820222860242	18:10	30
USER_1620	LOC_5347	1.3113834033387015,103.77849163395639	18:13	30
USER_1620	LOC_3310	1.359044409833366,103.75162124633789	18:27	30
USER_1620	LOC_5347	1.3113834033387015,103.77849163395639	18:15	27
USER_1620	LOC_1013	1.2930883768130883,103.8592876686923	18:29	29
USER_1620	LOC_3076	1.2932652575399894,103.85890831181635	19:02	29
USER_442	LOC_592	1.342804,103.953161	19:26	24
USER_442	LOC_5315	1.3426660303963707,103.9530873298645	18:09	24
USER_442	LOC_1680	1.3563629538396302,103.94452571868896	16:54	24
USER_1033	LOC_2664	1.29876457138051,103.85856628417969	17:07	3
USER_2007	LOC_1162	1.306598,103.799786	18:32	30
USER_442	LOC_2816	1.3017196046373236,103.91346037387848	08:29	28
USER_442	LOC_1316	1.380488,103.753461	13:14	7
USER_442	LOC_2571	1.3523943935175686,103.94534111022949	20:32	8
USER_1033	LOC_3716	1.285176,103.854033	20:23	6
USER_1033	LOC_725	1.286804964188439,103.85440349578857	20:05	6
USER_1033	LOC_3907	1.297223,103.85694452	13:22	6
USER_1033	LOC_2664	1.29876457138051,103.85856628417969	18:02	7
USER_1033	LOC_64	1.297419,103.856925	12:38	3
USER_1033	LOC_421	1.295963,103.855789	12:50	4
USER_1033	LOC_4542	1.301456093788147,103.860951	20:47	20
USER_1033	LOC_4772	1.2961441698097051,103.85754943019366	14:58	5
USER_2111	LOC_1424	1.305984,103.832353	13:54	29
USER_2111	LOC_4714	1.2661141753141338,103.80277633666992	10:24	11
USER_2111	LOC_5469	1.3028104018580806,103.84115332922374	13:53	17
USER_2111	LOC_606	1.296319024002878,103.8486099243164	11:48	23
USER_1610	LOC_90	1.2843433160908335,103.84305775165558	18:09	6
USER_1610	LOC_2827	1.2846428322115284,103.86015396522438	01:58	31
USER_1610	LOC_4334	1.3360355873813805,103.85313315866247	16:00	26
USER_1610	LOC_3972	1.30134028551978,103.83683949066254	01:51	7
USER_2007	LOC_1162	1.306598,103.799786	20:18	24
USER_387	LOC_4024	1.264966469879898,103.82470607757568	17:37	8
USER_2007	LOC_4376	1.3249322470690328,103.93007032419172	08:12	29
USER_2007	LOC_3862	1.311329073370462,103.856354757978	15:54	25
USER_495	LOC_1613	1.3030979039017219,103.83493065834045	15:59	15
USER_495	LOC_1613	1.3030979039017219,103.83493065834045	14:14	23
USER_387	LOC_4762	1.2929663655201138,103.85650196820562	20:25	5
USER_495	LOC_4960	1.3203453512903152,103.95551204681396	20:07	2
USER_2045	LOC_1117	1.3467311394464763,103.84294509887695	18:24	15
USER_143	LOC_1912	1.3564702121364485,103.99005889892578	07:30	26
USER_2045	LOC_2344	1.3151432419420086,103.8917076587677	23:25	15
USER_2045	LOC_349	1.277686,103.84369611739811	20:00	15
USER_143	LOC_5137	1.356363442150876,103.98927617205105	14:01	27
USER_143	LOC_4514	1.26377,103.821485	12:47	27
USER_143	LOC_3971	1.3101449163531378,103.85521620512009	10:59	11
USER_143	LOC_4617	1.291631,103.849495	12:18	14
USER_143	LOC_466	1.2805432228038494,103.85201778969089	08:59	15
USER_143	LOC_4227	1.265084458312458,103.81945699453354	12:03	1
USER_143	LOC_3165	1.2905162025797825,103.85300874710083	17:35	23
USER_143	LOC_466	1.2805432228038494,103.85201778969089	10:27	15
USER_196	LOC_2461	1.3403599628892031,103.94949316978455	15:42	8
USER_196	LOC_4169	1.306622,103.829982	14:57	14
USER_196	LOC_885	1.301057,103.859966	21:14	10
USER_196	LOC_3769	1.286279383748174,103.85283708572388	14:26	5
USER_2045	LOC_1117	1.3467311394464763,103.84294509887695	15:59	11
USER_2045	LOC_2381	1.3032423183534108,103.83589408767251	18:11	22
USER_2045	LOC_2540	1.3019394890063036,103.8502836227417	23:10	25
USER_2045	LOC_4382	1.4238703700893787,103.86011123657227	01:40	6
USER_2045	LOC_1117	1.3467311394464763,103.84294509887695	15:47	14
USER_2045	LOC_3178	1.3360910507988213,103.89530181884766	09:12	11
USER_2045	LOC_3608	1.2637376047431277,103.82254592758066	14:04	11
USER_2045	LOC_1117	1.3467311394464763,103.84294509887695	15:59	11
USER_2045	LOC_2810	1.2864188234673675,103.82705569267273	18:06	12
USER_2045	LOC_1215	1.4215858325047257,103.9103490114212	22:56	12
USER_2045	LOC_4487	1.2887624822219599,103.84690940380096	17:38	29
USER_2045	LOC_3191	1.3940491277380795,103.91279321571014	19:40	29
USER_2045	LOC_2540	1.3019394890063036,103.8502836227417	00:56	13
USER_2045	LOC_2076	1.299905134863575,103.84483888257202	15:42	23
USER_2045	LOC_2344	1.3151432419420086,103.8917076587677	23:04	23
USER_2045	LOC_423	1.3146912357227651,103.89066470392854	23:27	23
USER_2113	LOC_5225	1.3858159022639571,103.97156238555908	01:49	14
USER_2113	LOC_5509	1.402838,103.817663	01:22	14
USER_2113	LOC_2614	1.3561698888933271,103.98703336715698	22:26	27
USER_2113	LOC_4008	1.300872245182455,103.8530033826828	08:11	13
USER_2113	LOC_1325	1.4286352738046613,103.83614317524618	09:16	15
USER_2113	LOC_4008	1.300872245182455,103.8530033826828	08:25	15
USER_1620	LOC_3076	1.2932652575399894,103.85890831181635	20:22	28
USER_1620	LOC_1448	1.293465882410554,103.85539054870605	18:12	28
USER_1620	LOC_224	1.3856013882951177,103.74443292617798	23:56	5
USER_1620	LOC_3076	1.2932652575399894,103.85890831181635	19:38	5
USER_1620	LOC_5001	1.2860830038430984,103.82760086491454	08:06	5
USER_1620	LOC_3076	1.2932652575399894,103.85890831181635	15:34	8
USER_1620	LOC_2579	1.2933371691803166,103.86109828948975	14:23	8
USER_1620	LOC_1448	1.293465882410554,103.85539054870605	14:19	8
USER_1620	LOC_690	1.379852406703268,103.77582550048828	13:50	8
USER_1620	LOC_2048	1.2862901291812636,103.82734086961639	12:32	24
USER_558	LOC_3759	1.289368508047992,103.84673237800598	15:07	20
USER_558	LOC_236	1.3504208367780588,103.84865283966064	20:29	3
USER_558	LOC_2299	1.3507318865879963,103.84830951690674	22:04	28
USER_558	LOC_2999	1.3490372009342786,103.83923292160034	11:53	10
USER_558	LOC_1107	1.314682023475849,103.89337062835693	21:22	5
USER_558	LOC_3751	1.314173,103.906028	18:33	28
USER_558	LOC_2274	1.3549471438759266,103.9866042137146	13:25	5
USER_558	LOC_3394	1.3140384626830066,103.89152526855469	20:58	5
USER_558	LOC_5003	1.318089965409206,103.89266352839795	09:55	5
USER_558	LOC_3597	1.354832916016495,103.98797254038077	11:18	5
USER_558	LOC_4205	1.3323171210126423,103.84837733434433	18:15	7
USER_558	LOC_1251	1.3003037633633492,103.84488701820374	23:13	6
USER_466	LOC_1570	1.301043,103.836655	13:25	9
USER_466	LOC_90	1.2843433160908335,103.84305775165558	15:27	9
USER_2113	LOC_407	1.361425540260293,103.83590698242188	07:25	9
USER_2113	LOC_4008	1.300872245182455,103.8530033826828	08:58	10
USER_962	LOC_1589	1.331344,103.86909	18:47	20
USER_962	LOC_4357	1.3318814211896342,103.84775456014967	20:55	7
USER_765	LOC_4957	1.3055434447085699,103.83157253265381	21:20	18
USER_765	LOC_4847	1.3289040791142495,103.7465352575673	10:47	19
USER_1440	LOC_5338	1.2655778644267761,103.82223844528198	19:45	5
USER_1440	LOC_3413	1.2645266947658798,103.82264614105225	19:27	5
USER_1440	LOC_1256	1.297405,103.899578	20:13	28
USER_1440	LOC_1080	1.297422,103.899749	19:58	28
USER_765	LOC_2007	1.311483,103.794765	22:47	26
USER_765	LOC_1324	1.327417,103.867461	20:15	26
USER_765	LOC_104	1.376712,103.827979	22:08	21
USER_765	LOC_3122	1.2933157169746559,103.85743975639343	12:06	9
USER_765	LOC_89	1.2431170654571344,103.82753849029541	16:23	13
USER_765	LOC_1999	1.2976061544963546,103.76333713531494	12:45	1
USER_765	LOC_516	1.297332,103.844447	20:21	22
USER_765	LOC_516	1.297332,103.844447	20:21	22
USER_1440	LOC_1392	1.352775161073465,103.94493877887726	17:39	14
USER_1440	LOC_3769	1.286279383748174,103.85283708572388	14:43	26
USER_1440	LOC_3363	1.393956692994237,103.91315460205078	19:04	25
USER_1440	LOC_1663	1.3372494497888707,103.90298366546631	12:18	16
USER_1440	LOC_1663	1.3372494497888707,103.90298366546631	12:16	12
USER_1440	LOC_2016	1.302739,103.876726	19:42	12
USER_1440	LOC_885	1.301057,103.859966	19:52	30
USER_1440	LOC_668	1.294151,103.853396	18:24	27
USER_962	LOC_4357	1.3318814211896342,103.84775456014967	20:43	26
USER_962	LOC_4357	1.3318814211896342,103.84775456014967	18:02	25
USER_1440	LOC_3731	1.2777289955061857,103.79914170873013	20:30	7
USER_1440	LOC_2202	1.3504637402024797,103.84845972061157	19:05	6
USER_1440	LOC_1706	1.291529,103.845374	21:59	24
USER_1440	LOC_5492	1.263552453704654,103.82210440785954	20:30	9
USER_1440	LOC_5011	1.3521476990128511,103.94419848918915	17:09	8
USER_1440	LOC_153	1.3186452816987055,103.89410555362701	10:07	21
USER_1266	LOC_1999	1.2976061544963546,103.76333713531494	23:20	11
USER_1266	LOC_2356	1.2651376868384026,103.81898550828012	12:37	27
USER_1266	LOC_3821	1.3798309552533579,103.76421689987183	12:09	30
USER_1266	LOC_732	1.3800025668471938,103.76421689987183	11:51	30
USER_1266	LOC_23	1.3730737389203738,103.93210172653198	15:49	12
USER_1266	LOC_1999	1.2976061544963546,103.76333713531494	02:26	12
USER_1266	LOC_2614	1.3561698888933271,103.98703336715698	23:34	23
USER_1266	LOC_1044	1.2891432595277321,103.84819686412811	19:53	23
USER_1266	LOC_3970	1.3608248949688322,103.99014472961426	08:25	8
USER_1266	LOC_5319	1.289046724441507,103.85669946670532	19:36	9
USER_1266	LOC_4858	1.2897975527933498,103.85573387145996	19:33	9
USER_1266	LOC_5290	1.2850330989217529,103.84303855369191	17:45	25
USER_1266	LOC_5502	1.3110351767920387,103.79528760910034	12:39	25
USER_1266	LOC_2461	1.3403599628892031,103.94949316978455	18:33	26
USER_1266	LOC_2113	1.264939229884546,103.82166828472484	13:47	22
USER_1266	LOC_4766	1.288939463230321,103.8462495803833	13:02	22
USER_271	LOC_201	1.334175494624246,103.73633548901292	10:33	29
USER_271	LOC_4475	1.3696414947316387,103.84946823120117	17:53	25
USER_271	LOC_5142	1.3327445617608182,103.73949766159058	12:56	1
USER_2262	LOC_3847	1.298973729928018,103.85474681854248	19:43	28
USER_271	LOC_834	1.3332165027982796,103.73681545257568	12:00	17
USER_271	LOC_201	1.334175494624246,103.73633548901292	14:20	17
USER_765	LOC_5120	1.2931067062914878,103.85309352610568	19:55	3
USER_271	LOC_3972	1.30134028551978,103.83683949066254	16:32	19
USER_1266	LOC_1772	1.4047788599888333,103.79058837890625	12:57	1
USER_1266	LOC_488	1.2891508894718078,103.84486718982045	18:20	23
USER_1266	LOC_4961	1.3805388529981055,103.96143436431885	16:53	19
USER_1266	LOC_57	1.2542295001224182,103.81397724151611	10:54	18
USER_1266	LOC_1734	1.3723443874422048,103.94956827163696	13:27	19
USER_1266	LOC_798	1.375905336666618,103.95559787750244	16:18	19
USER_271	LOC_4402	1.351124,103.76476	12:05	8
USER_1266	LOC_4143	1.3187411655989938,103.8612354281104	19:34	0
USER_564	LOC_4972	1.3198519558187438,103.84380340576172	14:54	20
USER_564	LOC_5556	1.2905351769935636,103.84006070360293	21:45	10
USER_1222	LOC_4424	1.3011779381831814,103.83841753005981	18:43	18
USER_89	LOC_5153	1.3081766888385369,103.885817527771	06:55	20
USER_1222	LOC_4310	1.265406244919402,103.82150888442993	13:07	17
USER_1222	LOC_857	1.301486,103.83840201175826	21:27	18
USER_1222	LOC_1789	1.293660500277163,103.8319257314384	23:55	2
USER_1222	LOC_613	1.291116864932044,103.8348662853241	23:54	2
USER_1222	LOC_2330	1.317919,103.843894	22:50	14
USER_1222	LOC_2043	1.2847792632647386,103.85115154497525	13:19	23
USER_2015	LOC_4960	1.3203453512903152,103.95551204681396	18:44	0
USER_1222	LOC_2578	1.299172,103.847104	22:38	5
USER_2015	LOC_980	1.2923959771723996,103.85448655548316	13:06	25
USER_2015	LOC_5315	1.3426660303963707,103.9530873298645	19:16	19
USER_1929	LOC_2630	1.3009151494654858,103.83866429328918	22:02	30
USER_2015	LOC_4299	1.2913230793073693,103.85918008976931	14:23	16
USER_1266	LOC_1199	1.3969115295845789,103.75041623870499	12:40	6
USER_1266	LOC_4673	1.3724087419933406,103.94948244094849	12:43	5
USER_1266	LOC_4529	1.3814398134592822,103.95147800445557	15:10	5
USER_1266	LOC_3041	1.2911275910441806,103.85770797729492	20:30	5
USER_1266	LOC_3041	1.2911275910441806,103.85770797729492	21:46	10
USER_1266	LOC_2968	1.301516,103.913546	20:26	20
USER_1266	LOC_1965	1.35421,103.94500449	19:51	3
USER_2074	LOC_5163	1.324762,103.841863	19:23	0
USER_2074	LOC_3017	1.321134,103.84185	20:45	1
USER_2074	LOC_315	1.3197875998804662,103.84382486343384	19:39	21
USER_2074	LOC_3407	1.3210747183297804,103.8442325592041	19:12	3
USER_201	LOC_3570	1.295578,103.847248	22:23	17
USER_564	LOC_2874	1.306723310036897,103.86261641979218	16:20	19
USER_564	LOC_2417	1.305651,103.8097369	23:05	29
USER_564	LOC_3124	1.2882100868743749,103.8057804107666	10:03	14
USER_564	LOC_5071	1.3106502040991457,103.79569509377517	17:53	10
USER_1033	LOC_64	1.297419,103.856925	13:48	30
USER_1033	LOC_2322	1.29897,103.855537	20:01	12
USER_1033	LOC_4996	1.3396091497436304,103.98327827453613	15:37	2
USER_1033	LOC_3907	1.297223,103.85694452	14:06	1
USER_1033	LOC_88	1.294119,103.856272	19:58	29
USER_1033	LOC_593	1.298007,103.856514	16:58	29
USER_1033	LOC_2664	1.29876457138051,103.85856628417969	17:14	30
USER_1033	LOC_64	1.297419,103.856925	13:48	30
USER_1033	LOC_524	1.2988718321762647,103.85562658309937	13:40	25
USER_1033	LOC_2683	1.298184,103.856283	13:23	22
USER_1033	LOC_4454	1.2946672055776731,103.8589096069336	14:31	11
USER_1033	LOC_4179	1.3042992224897965,103.83110046386719	20:40	14
USER_1033	LOC_421	1.295963,103.855789	13:53	21
USER_1033	LOC_674	1.3003842089115663,103.8597571849823	17:30	8
USER_1033	LOC_269	1.2950747972372088,103.84642124176025	15:54	9
USER_1033	LOC_4542	1.301456093788147,103.860951	21:19	24
USER_1929	LOC_267	1.353424074657765,103.95461082458496	23:39	16
USER_1929	LOC_2981	1.2999122616587795,103.83768260478973	12:36	24
USER_1929	LOC_4022	1.3071308997488136,103.82794618606567	22:10	29
USER_1929	LOC_4702	1.3312632673431002,103.93934987797503	22:12	25
USER_1929	LOC_5120	1.2931067062914878,103.85309352610568	16:15	20
USER_1929	LOC_4438	1.300858,103.837405	11:08	4
USER_1929	LOC_5451	1.266881,103.80728292	20:41	28
USER_1929	LOC_2066	1.2826754006724894,103.85406017303467	20:49	28
USER_1929	LOC_4918	1.3039658607882427,103.81017259989598	20:15	3
USER_1975	LOC_2668	1.42820121343862,103.82654797327552	22:51	10
USER_1929	LOC_1497	1.291814062127231,103.85826587677002	20:29	4
USER_1929	LOC_2703	1.3006799714639783,103.83668021298945	14:13	3
USER_1033	LOC_2964	1.29618,103.85682	13:32	19
USER_1033	LOC_421	1.295963,103.855789	13:05	17
USER_1975	LOC_3894	1.4293832824411465,103.83567094802856	17:45	20
USER_1395	LOC_1441	1.392079701574771,103.89502286911011	19:46	0
USER_120	LOC_1213	1.291064008305175,103.8456711181392	22:10	24
USER_120	LOC_3338	1.346316,103.938243	21:46	9
USER_120	LOC_1183	1.3456371002098177,103.93826007843018	22:30	9
USER_120	LOC_1167	1.3822656935818953,103.84446859359741	20:35	7
USER_790	LOC_4286	1.2855500066313248,103.84303092956543	20:43	26
USER_790	LOC_3079	1.3042455922079077,103.8508951663971	20:11	3
USER_790	LOC_2540	1.3019394890063036,103.8502836227417	21:28	3
USER_120	LOC_2982	1.2904840242354592,103.84532690048218	20:30	24
USER_790	LOC_4930	1.299793,103.849588	17:02	1
USER_790	LOC_2424	1.290947,103.810171	18:50	12
USER_790	LOC_4411	1.2987266790410876,103.85366536840128	23:22	14
USER_790	LOC_4798	1.3351204609880394,103.74596952626258	13:08	22
USER_554	LOC_554	1.3312958835094708,103.94812580704937	23:21	20
USER_554	LOC_2381	1.3032423183534108,103.83589408767251	17:52	4
USER_1015	LOC_1772	1.4047788599888333,103.79058837890625	12:19	15
USER_1071	LOC_1408	1.2857616135383172,103.85410132899464	19:53	20
USER_1675	LOC_3470	1.313068,103.882644	23:40	10
USER_1675	LOC_2663	1.3040858691367656,103.86066355399548	23:56	28
USER_554	LOC_872	1.3540332472669911,103.94511733969927	20:59	20
USER_554	LOC_1500	1.4447635942370927,103.76816511154175	14:19	10
USER_1675	LOC_2794	1.2793860517438687,103.84051360434742	12:37	6
USER_1675	LOC_5153	1.3081766888385369,103.885817527771	23:11	21
USER_1675	LOC_136	1.302265,103.840419	21:51	28
USER_1675	LOC_5153	1.3081766888385369,103.885817527771	22:36	5
USER_1675	LOC_3086	1.292178749814667,103.85628640651703	23:36	24
USER_1675	LOC_5153	1.3081766888385369,103.885817527771	22:48	16
USER_1675	LOC_3265	1.2999890834013228,103.85589048061132	14:02	21
USER_1675	LOC_3041	1.2911275910441806,103.85770797729492	00:02	9
USER_1675	LOC_1497	1.291814062127231,103.85826587677002	20:16	14
USER_1675	LOC_2816	1.3017196046373236,103.91346037387848	22:43	29
USER_1675	LOC_3265	1.2999890834013228,103.85589048061132	08:26	25
USER_1675	LOC_5153	1.3081766888385369,103.885817527771	23:00	26
USER_1683	LOC_1957	1.289554,103.858728	20:43	5
USER_1683	LOC_427	1.2890707593327138,103.85580555199617	21:45	5
USER_1683	LOC_3885	1.3722523343703603,103.89355870824328	19:13	6
USER_1683	LOC_4858	1.2897975527933498,103.85573387145996	20:39	5
USER_1683	LOC_4282	1.3016391591316878,103.83649706840515	13:30	21
USER_1683	LOC_4966	1.3009419646420206,103.83588552474976	14:07	21
USER_1683	LOC_4966	1.3009419646420206,103.83588552474976	10:09	21
USER_1683	LOC_2967	1.3010211050999212,103.8362111083002	11:03	21
USER_1683	LOC_1292	1.3505602729046757,103.84874939918518	12:39	24
USER_1683	LOC_1441	1.392079701574771,103.89502286911011	15:38	9
USER_1683	LOC_959	1.3547111754681682,103.87268543243408	19:44	29
USER_1683	LOC_5258	1.2800128764232916,103.83568462802141	15:59	14
USER_1683	LOC_2519	1.28903,103.836715	14:48	15
USER_1683	LOC_2867	1.28525,103.834194	18:29	15
USER_1683	LOC_3885	1.3722523343703603,103.89355870824328	20:28	1
USER_1683	LOC_1565	1.3725862865187322,103.89368896819518	20:36	1
USER_1683	LOC_5258	1.2800128764232916,103.83568462802141	11:09	19
USER_84	LOC_5585	1.3694269793064997,103.84886741638184	16:24	8
USER_84	LOC_2043	1.2847792632647386,103.85115154497525	18:58	25
USER_84	LOC_3335	1.2889930938364738,103.85616302490234	16:54	22
USER_84	LOC_4879	1.289583,103.862844	16:36	22
USER_84	LOC_49	1.3112475019684253,103.82650834848114	08:42	22
USER_84	LOC_1883	1.3047833261434834,103.8319377166476	16:06	11
USER_84	LOC_3076	1.2932652575399894,103.85890831181635	07:51	29
USER_84	LOC_3076	1.2932652575399894,103.85890831181635	21:57	27
USER_84	LOC_3525	1.292393,103.85992	11:50	27
USER_84	LOC_3076	1.2932652575399894,103.85890831181635	09:04	27
USER_84	LOC_3076	1.2932652575399894,103.85890831181635	22:50	30
USER_84	LOC_1640	1.3027017632129687,103.9201994475537	04:52	23
USER_120	LOC_5289	1.304911,103.831809	13:17	4
USER_120	LOC_1842	1.2805194440837775,103.87051820755005	17:07	20
USER_120	LOC_3462	1.303577,103.835735	14:42	20
USER_1083	LOC_4205	1.3323171210126423,103.84837733434433	16:33	11
USER_1083	LOC_3862	1.311329073370462,103.856354757978	18:51	22
USER_1083	LOC_1946	1.3114213137514428,103.8563346862793	18:57	22
USER_1083	LOC_3285	1.307536,103.858018	19:52	22
USER_1083	LOC_3971	1.3101449163531378,103.85521620512009	21:58	22
USER_1083	LOC_2614	1.3561698888933271,103.98703336715698	19:39	26
USER_1083	LOC_2722	1.2854563200824454,103.84391040809365	12:42	25
USER_1083	LOC_1579	1.284073,103.846687	18:20	25
USER_1083	LOC_1500	1.4447635942370927,103.76816511154175	03:12	23
USER_1083	LOC_4110	1.3271241660990696,103.86735320091248	11:38	12
USER_1083	LOC_3971	1.3101449163531378,103.85521620512009	15:01	12
USER_1083	LOC_110	1.285687,103.844503	12:39	27
USER_1083	LOC_2070	1.3541963352260296,103.87294292449951	19:06	27
USER_1083	LOC_3862	1.311329073370462,103.856354757978	18:54	29
USER_1083	LOC_3250	1.3117147397566677,103.85609542327882	19:18	29
USER_1083	LOC_704	1.3116680123332114,103.85672092437744	21:48	29
USER_1083	LOC_825	1.2839693102033949,103.85134404332392	12:49	18
USER_1083	LOC_3681	1.283945,103.851542	12:42	18
USER_1083	LOC_3285	1.307536,103.858018	19:59	18
USER_1083	LOC_3862	1.311329073370462,103.856354757978	19:07	18
USER_1083	LOC_704	1.3116680123332114,103.85672092437744	20:26	1
USER_1083	LOC_2722	1.2854563200824454,103.84391040809365	12:51	17
USER_1083	LOC_1565	1.3725862865187322,103.89368896819518	20:49	1
USER_1083	LOC_4952	1.3118449917355959,103.85615766048431	20:48	1
USER_1683	LOC_4375	1.3718611199312962,103.8940457678293	10:57	10
USER_1683	LOC_1453	1.350502,103.84830299999999	13:06	28
USER_1683	LOC_23	1.3730737389203738,103.93210172653198	16:27	10
USER_1683	LOC_23	1.3730737389203738,103.93210172653198	16:26	10
USER_1683	LOC_4273	1.3117216424564797,103.85601282119751	17:08	20
USER_1683	LOC_3862	1.311329073370462,103.856354757978	16:54	20
USER_1083	LOC_1500	1.4447635942370927,103.76816511154175	22:29	0
USER_1683	LOC_5228	1.3115856326337039,103.856269829073	17:56	20
USER_1440	LOC_2016	1.302739,103.876726	19:40	1
USER_1440	LOC_5405	1.29414,103.842529	13:08	2
USER_1440	LOC_3674	1.444107,103.825919	12:34	19
USER_1440	LOC_1663	1.3372494497888707,103.90298366546631	12:14	18
USER_1440	LOC_2113	1.264939229884546,103.82166828472484	20:17	15
USER_1440	LOC_2280	1.3047926210294962,103.83121848106384	18:56	13
USER_1440	LOC_1059	1.297348,103.899911	18:10	2
USER_1440	LOC_4922	1.3068091184027997,103.93471956253052	00:46	15
USER_1083	LOC_3862	1.311329073370462,103.856354757978	16:40	20
USER_1083	LOC_4273	1.3117216424564797,103.85601282119751	17:32	20
USER_1083	LOC_1324	1.327417,103.867461	21:46	10
USER_1083	LOC_3285	1.307536,103.858018	14:28	20
USER_1627	LOC_3901	1.300501,103.836849	09:23	19
USER_1440	LOC_1330	1.3703440326145426,103.84711861610413	20:23	0
USER_1083	LOC_3285	1.307536,103.858018	20:31	4
USER_1083	LOC_704	1.3116680123332114,103.85672092437744	21:34	4
USER_1083	LOC_579	1.3724945480588246,103.89371395111084	18:51	6
USER_1083	LOC_2579	1.2933371691803166,103.86109828948975	16:10	6
USER_1083	LOC_704	1.3116680123332114,103.85672092437744	19:26	7
USER_1083	LOC_704	1.3116680123332114,103.85672092437744	19:26	7
USER_1083	LOC_2970	1.3725589026059275,103.93208026885986	18:25	10
USER_1083	LOC_23	1.3730737389203738,103.93210172653198	16:12	10
USER_1083	LOC_2722	1.2854563200824454,103.84391040809365	12:14	5
USER_1083	LOC_964	1.371498,103.89404878333333	19:21	6
USER_1083	LOC_2381	1.3032423183534108,103.83589408767251	16:40	8
USER_1083	LOC_1572	1.305639979165338,103.83156180381775	15:10	8
USER_1083	LOC_579	1.3724945480588246,103.89371395111084	18:30	9
USER_1083	LOC_2564	1.2848388702377396,103.84431236882644	11:56	16
USER_1083	LOC_3862	1.311329073370462,103.856354757978	18:28	7
USER_1083	LOC_579	1.3724945480588246,103.89371395111084	17:20	7
USER_1083	LOC_3862	1.311329073370462,103.856354757978	18:26	21
USER_1083	LOC_1251	1.3003037633633492,103.84488701820374	17:49	8
USER_18	LOC_4754	1.2939525162091756,103.83172759972032	12:33	1
USER_18	LOC_5137	1.356363442150876,103.98927617205105	21:13	1
USER_2318	LOC_1934	1.3426874821769312,103.95341992378235	14:39	15
USER_2318	LOC_1058	1.3347932142444932,103.96647691726685	21:46	5
USER_2299	LOC_74	1.2883228326261116,103.85134404332392	20:39	10
USER_2318	LOC_5447	1.2978206761816138,103.85436058044434	19:40	1
USER_579	LOC_3268	1.2921572975992102,103.84150743484497	20:00	5
USER_579	LOC_3769	1.286279383748174,103.85283708572388	21:34	4
USER_18	LOC_922	1.2881671823763388,103.80548000335693	16:22	10
USER_1616	LOC_2339	1.305334,103.91008	20:00	6
USER_18	LOC_3627	1.3383715932204103,103.887181785857	14:03	16
USER_18	LOC_324	1.402865,103.755488	10:09	24
USER_18	LOC_904	1.2941309006626591,103.83204460144043	19:53	22
USER_18	LOC_4754	1.2939525162091756,103.83172759972032	20:17	22
USER_18	LOC_1912	1.3564702121364485,103.99005889892578	21:48	1
USER_18	LOC_2946	1.2641104843891762,103.81271962423952	20:12	29
USER_925	LOC_162	1.380540059796735,103.84903408113257	10:42	18
USER_925	LOC_1400	1.3922084096055647,103.90446424484253	17:53	0
USER_925	LOC_1772	1.4047788599888333,103.79058837890625	13:43	0
USER_1907	LOC_2294	1.371047,103.963878	20:16	6
USER_1907	LOC_2294	1.371047,103.963878	20:23	8
USER_1616	LOC_251	1.304296,103.905999	17:14	20
USER_1616	LOC_3120	1.278059,103.845935	20:02	28
USER_1616	LOC_2303	1.3052150037230175,103.90956696563606	22:39	5
USER_925	LOC_5146	1.3783857433266558,103.84927186954545	11:58	6
USER_925	LOC_2572	1.3789943485561553,103.84878158569336	11:57	6
USER_925	LOC_3240	1.372285395768791,103.8470247387886	10:51	6
USER_925	LOC_3240	1.372285395768791,103.8470247387886	09:15	7
USER_925	LOC_2572	1.3789943485561553,103.84878158569336	09:02	7
USER_925	LOC_5146	1.3783857433266558,103.84927186954545	09:21	21
USER_925	LOC_5146	1.3783857433266558,103.84927186954545	11:20	26
USER_925	LOC_5146	1.3783857433266558,103.84927186954545	08:39	2
USER_925	LOC_3240	1.372285395768791,103.8470247387886	09:26	3
USER_2050	LOC_266	1.299344494307245,103.84529746072315	13:03	19
USER_2050	LOC_606	1.296319024002878,103.8486099243164	13:56	19
USER_2050	LOC_1330	1.3703440326145426,103.84711861610413	14:46	19
USER_925	LOC_2572	1.3789943485561553,103.84878158569336	09:11	5
USER_925	LOC_3240	1.372285395768791,103.8470247387886	09:27	5
USER_925	LOC_3240	1.372285395768791,103.8470247387886	08:43	28
USER_925	LOC_5146	1.3783857433266558,103.84927186954545	09:34	28
USER_2050	LOC_4384	1.2810340625276089,103.8708897050916	17:32	14
USER_2050	LOC_2850	1.273461,103.843744	15:53	6
USER_2050	LOC_721	1.2764327751282338,103.84570240974426	17:11	6
USER_1686	LOC_2169	1.300108,103.851288	13:26	28
USER_2050	LOC_1330	1.3703440326145426,103.84711861610413	10:50	18
USER_2050	LOC_1330	1.3703440326145426,103.84711861610413	20:22	1
USER_2050	LOC_1779	1.2931226471154518,103.85237574577332	13:58	23
USER_2050	LOC_3361	1.3721102681914048,103.84636748243003	13:27	27
USER_822	LOC_5014	1.3011243078348445,103.83813858032227	18:04	15
USER_822	LOC_3569	1.3543786744909703,103.94516944885254	18:46	1
USER_822	LOC_3569	1.3543786744909703,103.94516944885254	18:45	12
USER_822	LOC_402	1.3017033473156003,103.83961346560079	12:31	23
USER_1686	LOC_435	1.3116344719899675,103.91051619843282	15:25	20
USER_1686	LOC_2723	1.304911,103.813586	23:06	10
USER_822	LOC_4859	1.353939,103.94505595004051	18:23	18
USER_822	LOC_3569	1.3543786744909703,103.94516944885254	18:10	19
USER_822	LOC_1605	1.353986,103.945009	18:58	9
USER_822	LOC_905	1.3526196363043315,103.94537329673767	18:29	9
USER_822	LOC_1743	1.355644,103.985572	08:03	4
USER_822	LOC_3569	1.3543786744909703,103.94516944885254	17:53	8
USER_822	LOC_636	1.342503,103.953395	17:53	14
USER_822	LOC_1053	1.3526527131929744,103.94502669010208	18:36	27
USER_822	LOC_1379	1.352618,103.944033	18:46	24
USER_822	LOC_1053	1.3526527131929744,103.94502669010208	18:42	25
USER_1117	LOC_4874	1.2858196266249033,103.84922657648234	19:21	2
USER_1117	LOC_771	1.3253829626387201,103.84165152413587	09:35	15
USER_1117	LOC_4874	1.2858196266249033,103.84922657648234	19:10	1
USER_1117	LOC_84	1.352597,103.9442068	08:23	2
USER_1117	LOC_1065	1.341024968625902,103.77398014068604	15:55	23
USER_1117	LOC_1065	1.341024968625902,103.77398014068604	16:14	23
USER_1117	LOC_5067	1.3099520499894588,103.7951121774549	12:31	15
USER_1117	LOC_4312	1.3035698505582565,103.76559019088745	20:52	15
USER_1117	LOC_4859	1.353939,103.94505595004051	12:16	30
USER_1117	LOC_4874	1.2858196266249033,103.84922657648234	19:01	30
USER_1117	LOC_84	1.352597,103.9442068	08:12	12
USER_1117	LOC_4874	1.2858196266249033,103.84922657648234	18:58	12
USER_1117	LOC_5045	1.2936024278374303,103.87380310953145	20:21	14
USER_1117	LOC_5013	1.3028833826649717,103.83496284484863	10:35	11
USER_1117	LOC_4874	1.2858196266249033,103.84922657648234	19:01	27
USER_1117	LOC_3828	1.3033553293617086,103.83479118347168	12:43	29
USER_1117	LOC_2394	1.352383,103.944794	12:45	25
USER_1117	LOC_183	1.3539480963707793,103.945194	12:26	26
USER_1117	LOC_2540	1.3019394890063036,103.8502836227417	14:45	11
USER_1117	LOC_5117	1.29232,103.856433	13:12	11
USER_1117	LOC_4874	1.2858196266249033,103.84922657648234	19:10	21
USER_1117	LOC_3933	1.3694055277629287,103.84894251823425	21:12	9
USER_1117	LOC_5000	1.291582176410877,103.85921972409948	12:09	9
USER_1117	LOC_2313	1.289294,103.846778	19:44	16
USER_1117	LOC_4532	1.284622,103.851567	19:41	6
USER_1117	LOC_4874	1.2858196266249033,103.84922657648234	19:05	6
USER_1117	LOC_5516	1.283994,103.851422	07:37	6
USER_1117	LOC_3348	1.3209460065148517,103.82758140563965	18:59	7
USER_1117	LOC_4750	1.317581954030622,103.8438537940015	11:52	20
USER_1117	LOC_4210	1.352632,103.944021	12:30	28
USER_1117	LOC_4374	1.320654,103.844393	20:12	5
USER_1117	LOC_4874	1.2858196266249033,103.84922657648234	19:10	5
USER_1117	LOC_3950	1.352673265536192,103.94389271736145	12:26	3
USER_868	LOC_3972	1.30134028551978,103.83683949066254	23:34	20
USER_868	LOC_3050	1.295918,103.815625	10:28	4
USER_868	LOC_1509	1.304499,103.834513	13:04	4
USER_868	LOC_3346	1.305659979777759,103.83104400329022	14:01	3
USER_868	LOC_3168	1.304417,103.830984	14:02	3
USER_868	LOC_3050	1.295918,103.815625	14:35	3
USER_868	LOC_4471	1.2995983736937735,103.84485020547069	20:37	3
USER_1675	LOC_1048	1.2941309006626591,103.85875940322876	18:48	0
USER_1675	LOC_1883	1.3047833261434834,103.8319377166476	19:48	0
USER_1675	LOC_179	1.3031837123913104,103.83487701416016	20:32	0
USER_1675	LOC_1880	1.3003368440010912,103.85751545832696	09:19	19
USER_1675	LOC_5447	1.2978206761816138,103.85436058044434	12:46	19
USER_1675	LOC_5153	1.3081766888385369,103.885817527771	22:13	19
USER_1675	LOC_5153	1.3081766888385369,103.885817527771	20:54	18
USER_1675	LOC_55	1.2922699217283455,103.85083615779877	11:00	17
USER_1675	LOC_5153	1.3081766888385369,103.885817527771	22:29	17
USER_1675	LOC_2976	1.30232,103.837591	19:30	17
USER_1675	LOC_5153	1.3081766888385369,103.885817527771	22:15	1
USER_1675	LOC_1880	1.3003368440010912,103.85751545832696	09:05	1
USER_1675	LOC_4189	1.354085,103.945118	16:19	2
USER_1675	LOC_1392	1.352775161073465,103.94493877887726	14:59	2
USER_1675	LOC_1463	1.3131099978558842,103.86036872657891	23:54	13
USER_1675	LOC_2540	1.3019394890063036,103.8502836227417	23:11	15
USER_1675	LOC_5153	1.3081766888385369,103.885817527771	21:24	12
USER_1675	LOC_1452	1.3014139117022565,103.90687823295593	20:56	23
USER_1675	LOC_3265	1.2999890834013228,103.85589048061132	08:23	27
USER_1675	LOC_5153	1.3081766888385369,103.885817527771	22:01	30
USER_1675	LOC_3265	1.2999890834013228,103.85589048061132	08:24	29
USER_1675	LOC_5153	1.3081766888385369,103.885817527771	22:59	27
USER_1675	LOC_5153	1.3081766888385369,103.885817527771	21:48	29
USER_1675	LOC_3265	1.2999890834013228,103.85589048061132	08:24	29
USER_283	LOC_4702	1.3312632673431002,103.93934987797503	23:28	18
USER_283	LOC_2647	1.3052323892115973,103.86232137680054	19:14	18
USER_283	LOC_361	1.2973590946561755,103.80145647984138	17:12	19
USER_552	LOC_4858	1.2897975527933498,103.85573387145996	21:20	10
USER_552	LOC_1745	1.334612,103.850811	11:21	8
USER_552	LOC_1711	1.289226,103.852299	13:32	13
USER_552	LOC_2417	1.305651,103.8097369	23:52	15
USER_937	LOC_3971	1.3101449163531378,103.85521620512009	00:05	3
USER_937	LOC_1644	1.3003165015155789,103.84234786781526	18:02	20
USER_937	LOC_966	1.303008292961088,103.8530991878988	16:09	9
USER_937	LOC_5268	1.299210064278541,103.85579212268453	10:28	9
USER_937	LOC_1580	1.28606486108838,103.84968280792236	23:09	25
USER_937	LOC_922	1.2881671823763388,103.80548000335693	14:59	14
USER_937	LOC_3124	1.2882100868743749,103.8057804107666	14:59	14
USER_937	LOC_922	1.2881671823763388,103.80548000335693	14:59	14
USER_937	LOC_1234	1.3037211564554134,103.83310886686729	14:01	13
USER_399	LOC_2918	1.3059892696912574,103.85104963419514	14:08	23
USER_399	LOC_1897	1.3068252074710782,103.8954895734787	22:01	27
USER_399	LOC_992	1.3795949892916242,103.84903907775879	09:39	1
USER_399	LOC_5304	1.300682,103.851386	19:47	2
USER_283	LOC_361	1.2973590946561755,103.80145647984138	14:32	7
USER_283	LOC_191	1.2801815701255839,103.84469389915466	12:12	4
USER_283	LOC_781	1.2936589522436392,103.85775089263916	10:32	9
USER_283	LOC_1283	1.256439109898674,103.8206398487091	19:21	8
USER_283	LOC_3444	1.3131509806516255,103.92750977614558	19:49	16
USER_283	LOC_3759	1.289368508047992,103.84673237800598	11:20	24
USER_283	LOC_1883	1.3047833261434834,103.8319377166476	17:01	29
USER_283	LOC_191	1.2801815701255839,103.84469389915466	12:14	22
USER_283	LOC_2614	1.3561698888933271,103.98703336715698	21:56	12
USER_283	LOC_4872	1.282322,103.844229	18:24	27
USER_283	LOC_2725	1.2901347636657592,103.85710213462836	13:00	17
USER_283	LOC_2614	1.3561698888933271,103.98703336715698	23:09	1
USER_1332	LOC_4673	1.3724087419933406,103.94948244094849	18:33	24
USER_1332	LOC_981	1.3009955949942251,103.87448787689209	15:52	24
USER_1605	LOC_3041	1.2911275910441806,103.85770797729492	19:16	2
USER_1332	LOC_2461	1.3403599628892031,103.94949316978455	10:59	6
USER_1729	LOC_3452	1.263475524679285,103.82313966751099	21:37	14
USER_1729	LOC_4133	1.2955378815759209,103.85276514250813	13:48	14
USER_1332	LOC_4673	1.3724087419933406,103.94948244094849	19:31	16
USER_1729	LOC_2271	1.3013458031623786,103.84122126478591	00:57	8
USER_1729	LOC_844	1.3913503559342686,103.89386415481567	20:48	17
USER_1729	LOC_982	1.3618331209085577,103.88680458068848	22:53	18
USER_1729	LOC_3190	1.397614140545602,103.87333989143372	16:55	29
USER_1729	LOC_2271	1.3013458031623786,103.84122126478591	01:17	12
USER_399	LOC_800	1.2860434088214237,103.85427474975586	22:50	28
USER_399	LOC_800	1.2860434088214237,103.85427474975586	22:33	28
USER_1729	LOC_1375	1.3844537382319344,103.84533762931824	14:39	18
USER_1729	LOC_3542	1.3760984000269947,103.95551204681396	23:01	0
USER_1989	LOC_4340	1.3014353638392555,103.9140236377716	19:39	19
USER_1989	LOC_1044	1.2891432595277321,103.84819686412811	20:16	17
USER_1989	LOC_5318	1.3033106341063287,103.83498831853316	19:44	15
USER_1989	LOC_4632	1.3830701219966046,103.89345645904541	20:47	22
USER_1927	LOC_4817	1.3039559886659935,103.8329029083252	16:15	8
USER_738	LOC_4510	1.3693155556759058,103.84897180328369	18:44	13
USER_1989	LOC_3126	1.3045566478269373,103.8306713104248	17:52	0
USER_1989	LOC_4845	1.3069002897883537,103.83353054523468	18:53	0
USER_1927	LOC_2242	1.2855505943297967,103.802486	20:09	17
USER_1927	LOC_2945	1.264934291215547,103.8218629360199	18:59	24
USER_1927	LOC_5313	1.2939854555912256,103.83188610507162	20:20	24
USER_1927	LOC_519	1.3029691911618626,103.83479118347168	14:40	8
USER_1605	LOC_1237	1.4164911982994481,103.83281707763672	08:44	22
USER_1605	LOC_1167	1.3822656935818953,103.84446859359741	19:47	21
USER_1605	LOC_5157	1.2794466488713219,103.84958325976288	12:13	7
USER_1927	LOC_3824	1.3552260156009084,103.9885139465332	17:06	17
USER_278	LOC_5325	1.44154314,103.823746	15:31	11
USER_278	LOC_3270	1.3234441080804396,103.96280081683163	12:39	11
USER_278	LOC_1685	1.4366877441261832,103.78619896506946	13:00	2
USER_278	LOC_1921	1.4354539060201061,103.78664016723633	10:46	19
USER_278	LOC_123	1.2930153860762195,103.85805130004883	11:47	8
USER_278	LOC_4868	1.3428635110413554,103.6921172131071	07:01	25
USER_278	LOC_1685	1.4366877441261832,103.78619896506946	20:04	26
USER_278	LOC_4868	1.3428635110413554,103.6921172131071	08:21	26
USER_1989	LOC_2811	1.311652,103.794509	19:31	9
USER_1989	LOC_2507	1.2994081360867449,103.85564804077148	21:38	24
USER_1989	LOC_3646	1.29897,103.855554	19:23	24
USER_1989	LOC_1223	1.2895830304297036,103.85590553283691	11:29	26
USER_1989	LOC_1223	1.2895830304297036,103.85590553283691	20:41	4
USER_1989	LOC_2299	1.3507318865879963,103.84830951690674	07:58	20
USER_1989	LOC_3972	1.30134028551978,103.83683949066254	18:07	5
USER_1989	LOC_123	1.2930153860762195,103.85805130004883	11:05	8
[truncated: 149,589 more rows]
