# Supplementary material for: Relational POI recommendation model combined with geographic information
Source: PLoS One. 2022 Apr 15;17(4):e0266340. doi: 10.1371/journal.pone.0266340 (PMC9012400; doi:10.1371/journal.pone.0266340)
Supplement: S1 File — (ZIP) [file pone.0266340.s001.zip › poidata/Foursquare/tune.txt]

USER_689	LOC_3971	1.3101449163531378,103.85521620512009	04:30	0
USER_2103	LOC_1843	1.3029931805720891,103.85171771736715	08:29	16
USER_2103	LOC_1843	1.3029931805720891,103.85171771736715	12:29	25
USER_2103	LOC_1843	1.3029931805720891,103.85171771736715	08:23	26
USER_2103	LOC_1843	1.3029931805720891,103.85171771736715	08:21	22
USER_2103	LOC_1843	1.3029931805720891,103.85171771736715	08:22	29
USER_2103	LOC_1843	1.3029931805720891,103.85171771736715	08:19	27
USER_2103	LOC_1843	1.3029931805720891,103.85171771736715	12:22	30
USER_2103	LOC_1843	1.3029931805720891,103.85171771736715	08:26	2
USER_565	LOC_3079	1.3042455922079077,103.8508951663971	12:31	15
USER_369	LOC_2514	1.316484598830609,103.89810655305398	19:05	20
USER_2186	LOC_2334	1.2845363866156259,103.85095417499542	13:52	12
USER_2186	LOC_2334	1.2845363866156259,103.85095417499542	16:22	15
USER_2186	LOC_2334	1.2845363866156259,103.85095417499542	11:47	1
USER_2186	LOC_2334	1.2845363866156259,103.85095417499542	10:14	18
USER_1632	LOC_650	1.300676305630068,103.84482189822575	18:36	19
USER_1621	LOC_966	1.303008292961088,103.8530991878988	17:51	15
USER_1621	LOC_966	1.303008292961088,103.8530991878988	18:17	14
USER_781	LOC_1608	1.302282723104894,103.87650489807129	19:41	10
USER_63	LOC_4795	1.2568222972421816,103.81145176612372	11:55	3
USER_1853	LOC_4850	1.300701,103.836594	21:38	22
USER_2093	LOC_4661	1.2932084559435784,103.8593602180481	15:48	20
USER_718	LOC_4907	1.2992150666920927,103.83871793746948	08:57	24
USER_718	LOC_302	1.305255,103.862268	19:37	20
USER_718	LOC_4907	1.2992150666920927,103.83871793746948	18:20	25
USER_718	LOC_4907	1.2992150666920927,103.83871793746948	09:10	16
USER_718	LOC_4907	1.2992150666920927,103.83871793746948	15:25	22
USER_718	LOC_4907	1.2992150666920927,103.83871793746948	09:01	26
USER_718	LOC_4907	1.2992150666920927,103.83871793746948	08:30	2
USER_718	LOC_4907	1.2992150666920927,103.83871793746948	08:28	12
USER_718	LOC_4907	1.2992150666920927,103.83871793746948	11:05	1
USER_718	LOC_4907	1.2992150666920927,103.83871793746948	16:24	1
USER_718	LOC_4907	1.2992150666920927,103.83871793746948	13:46	19
USER_1058	LOC_1392	1.352775161073465,103.94493877887726	17:48	25
USER_718	LOC_4907	1.2992150666920927,103.83871793746948	08:31	17
USER_718	LOC_4907	1.2992150666920927,103.83871793746948	08:39	18
USER_1956	LOC_132	1.2961795848267832,103.77813756465912	08:18	12
USER_199	LOC_4714	1.2661141753141338,103.80277633666992	13:34	11
USER_1058	LOC_1392	1.352775161073465,103.94493877887726	20:32	29
USER_479	LOC_1276	1.310493,103.796528	19:05	0
USER_2139	LOC_4608	1.31938,103.843834	07:36	19
USER_511	LOC_1901	1.2835667621365316,103.84910768226352	16:03	5
USER_2139	LOC_3407	1.3210747183297804,103.8442325592041	17:43	8
USER_2139	LOC_3755	1.2723460996779083,103.84270906448364	13:58	15
USER_129	LOC_1315	1.3526303621508027,103.94479393959045	13:14	10
USER_129	LOC_3019	1.3541289702181158,103.94353098036326	20:47	19
USER_1524	LOC_4357	1.3318814211896342,103.84775456014967	16:25	27
USER_1532	LOC_640	1.291416,103.844609	19:56	15
USER_1436	LOC_3124	1.2882100868743749,103.8057804107666	19:42	5
USER_1436	LOC_3017	1.321134,103.84185	11:58	10
USER_1436	LOC_668	1.294151,103.853396	18:57	10
USER_1968	LOC_913	1.314725,103.816156	15:19	16
USER_1383	LOC_978	1.300728,103.85433	16:42	10
USER_5	LOC_310	1.2860567408184138,103.82741406096217	12:46	7
USER_309	LOC_864	1.29869,103.85877998716099	14:44	10
USER_1436	LOC_3124	1.2882100868743749,103.8057804107666	19:01	9
USER_2056	LOC_4853	1.355632,103.986819	19:59	10
USER_2056	LOC_3862	1.311329073370462,103.856354757978	16:56	20
USER_2056	LOC_5228	1.3115856326337039,103.856269829073	17:47	20
USER_1383	LOC_3935	1.3113784096477825,103.79586696624756	14:36	22
USER_1388	LOC_4783	1.2773053972059423,103.81741595880462	18:15	6
USER_1388	LOC_4783	1.2773053972059423,103.81741595880462	18:28	20
USER_458	LOC_2679	1.2891110811660558,103.86255741119385	18:39	5
USER_2056	LOC_3862	1.311329073370462,103.856354757978	17:48	21
USER_1457	LOC_1840	1.3012422945996618,103.83785963058472	19:28	25
USER_1427	LOC_3840	1.302239818845132,103.91705989837646	16:53	15
USER_345	LOC_4576	1.2999122616587795,103.8558840751648	16:57	10
USER_345	LOC_2113	1.264939229884546,103.82166828472484	19:13	28
USER_1388	LOC_4783	1.2773053972059423,103.81741595880462	18:29	30
USER_1388	LOC_2687	1.3199913936793355,103.85252594947815	18:29	0
USER_1457	LOC_3824	1.3552260156009084,103.9885139465332	16:55	3
USER_1457	LOC_1817	1.3085198056509608,103.83398065747346	16:21	21
USER_1393	LOC_5110	1.3167973230692205,103.83556574566063	13:10	27
USER_655	LOC_3569	1.3543786744909703,103.94516944885254	20:25	9
USER_50	LOC_640	1.291416,103.844609	19:55	8
USER_1241	LOC_4008	1.300872245182455,103.8530033826828	14:02	1
USER_345	LOC_1132	1.3046424562667944,103.83118629455566	17:11	14
USER_345	LOC_1040	1.288932,103.855947	20:49	15
USER_362	LOC_482	1.4519496178204525,103.77846479415894	11:41	14
USER_362	LOC_2249	1.2960714222129042,103.78037598473611	12:21	1
USER_1026	LOC_1241	1.300774,103.837383	20:22	24
USER_1026	LOC_2934	1.3019600353018392,103.837002	00:25	3
USER_1737	LOC_2407	1.2963689748910607,103.851594	13:35	21
USER_938	LOC_1906	1.2567179925532121,103.82015705108643	21:36	9
USER_205	LOC_3170	1.3692746004984162,103.84864909125106	19:32	4
USER_1128	LOC_3599	1.3334953770051627,103.95950317382812	16:55	10
USER_350	LOC_4842	1.3009526907125557,103.83642196655273	10:35	15
USER_205	LOC_486	1.3852688916050278,103.74473333358765	19:27	16
USER_922	LOC_1843	1.3029931805720891,103.85171771736715	14:34	7
USER_922	LOC_1843	1.3029931805720891,103.85171771736715	10:46	3
USER_922	LOC_1843	1.3029931805720891,103.85171771736715	15:33	25
USER_922	LOC_1843	1.3029931805720891,103.85171771736715	10:04	16
USER_823	LOC_2679	1.2891110811660558,103.86255741119385	17:50	23
USER_1737	LOC_5053	1.3076964600756689,103.86287179404776	08:37	25
USER_823	LOC_2085	1.344938796726421,103.95521947782075	16:28	23
USER_823	LOC_3423	1.2893577819284254,103.86308312416077	17:50	23
USER_2117	LOC_3878	1.299474,103.854508	12:37	1
USER_688	LOC_5362	1.2894198856566765,103.84895481842075	01:54	10
USER_689	LOC_3971	1.3101449163531378,103.85521620512009	23:05	21
USER_1684	LOC_1146	1.30605,103.93456063	20:04	10
USER_922	LOC_1843	1.3029931805720891,103.85171771736715	10:08	1
USER_922	LOC_1843	1.3029931805720891,103.85171771736715	10:18	18
USER_922	LOC_1843	1.3029931805720891,103.85171771736715	13:35	26
USER_922	LOC_1843	1.3029931805720891,103.85171771736715	10:00	26
USER_2045	LOC_1769	1.31236,103.86016	00:30	13
USER_2113	LOC_423	1.3146912357227651,103.89066470392854	03:20	14
USER_688	LOC_5362	1.2894198856566765,103.84895481842075	00:01	1
USER_2045	LOC_1635	1.311814,103.794344	23:54	6
USER_688	LOC_5362	1.2894198856566765,103.84895481842075	21:19	30
USER_688	LOC_5362	1.2894198856566765,103.84895481842075	18:34	2
USER_688	LOC_5362	1.2894198856566765,103.84895481842075	21:21	25
USER_688	LOC_4794	1.29289833,103.832675	17:54	29
USER_1083	LOC_5228	1.3115856326337039,103.856269829073	18:03	20
USER_1440	LOC_3962	1.3057150615180322,103.83236646652222	17:23	13
USER_271	LOC_1022	1.3346865747646826,103.7215322167027	20:29	9
USER_1222	LOC_4050	1.3012551428704264,103.83871899401797	21:27	18
USER_1929	LOC_212	1.3010384992751693,103.83775234222412	21:41	30
USER_442	LOC_1934	1.3426874821769312,103.95341992378235	13:10	9
USER_1620	LOC_2102	1.2897546483220683,103.85607719421387	23:16	9
USER_1620	LOC_2181	1.3206349529345576,103.84409308433533	14:04	5
USER_1117	LOC_4077	1.2920045,103.844975	19:51	27
USER_1117	LOC_4768	1.317874023152819,103.78589903865011	19:00	20
USER_1675	LOC_161	1.300137509222252,103.84481191635132	20:04	9
USER_84	LOC_415	1.3013924595650668,103.9054673910141	13:25	30
USER_1683	LOC_4907	1.2992150666920927,103.83871793746948	15:18	18
USER_1683	LOC_2686	1.372846,103.894144	16:20	14
USER_1683	LOC_124	1.3406388362846504,103.8462495803833	12:56	6
USER_1083	LOC_4709	1.3725244023150294,103.8940967392816	19:30	5
USER_686	LOC_1772	1.4047788599888333,103.79058837890625	15:08	14
USER_937	LOC_4603	1.3038809062607948,103.86120021343231	14:57	9
USER_2108	LOC_3225	1.353404,103.834236	23:20	24
USER_2108	LOC_214	1.3838901765835836,103.75212481121187	05:16	21
USER_2108	LOC_1510	1.2880235654986911,103.80476740725582	21:15	19
USER_2108	LOC_214	1.3838901765835836,103.75212481121187	04:26	25
USER_1930	LOC_2914	1.281641,103.847777	12:28	4
USER_2205	LOC_3632	1.298425868153572,103.816574	11:15	11
USER_18	LOC_4692	1.2938926956447825,103.83190308779882	13:36	1
USER_656	LOC_1058	1.3347932142444932,103.96647691726685	21:44	5
USER_1927	LOC_87	1.2665056821918501,103.81929874420166	19:18	13
USER_1989	LOC_1250	1.3329054507610125,103.9566171169281	09:07	13
USER_1729	LOC_3229	1.4242993909796224,103.83843898773193	16:44	30
USER_1729	LOC_3479	1.30418928041071,103.809634745121	23:15	14
USER_283	LOC_4266	1.2968940937731,103.89942619261203	00:09	19
USER_1729	LOC_1063	1.3823408,103.884514	11:11	30
USER_257	LOC_4138	1.2964531662819996,103.78090224957609	08:43	28
USER_257	LOC_4138	1.2964531662819996,103.78090224957609	10:49	24
USER_257	LOC_4138	1.2964531662819996,103.78090224957609	08:34	30
USER_257	LOC_4138	1.2964531662819996,103.78090224957609	08:35	1
USER_257	LOC_2789	1.292741870405652,103.84272515773773	16:31	17
USER_257	LOC_4138	1.2964531662819996,103.78090224957609	08:42	18
USER_650	LOC_2520	1.2979221201575226,103.84975310927311	12:40	29
USER_650	LOC_2520	1.2979221201575226,103.84975310927311	13:07	30
USER_1930	LOC_56	1.3043099485460317,103.83237183094025	16:28	20
USER_1930	LOC_4008	1.300872245182455,103.8530033826828	17:17	14
USER_665	LOC_5413	1.4038779084498634,103.78878593444824	19:57	10
USER_665	LOC_4889	1.2822073375621805,103.85286705457422	09:45	27
USER_240	LOC_3846	1.283651,103.848731	13:08	6
USER_1816	LOC_5089	1.302054014300178,103.9053222483603	19:24	20
USER_571	LOC_1042	1.291259,103.84573	19:15	22
USER_440	LOC_483	1.3525016519900552,103.94490122795105	10:32	13
USER_646	LOC_3235	1.3619821499543723,103.85260661277937	11:31	20
USER_2110	LOC_2157	1.4406723963517576,103.80074902724589	19:42	30
USER_1027	LOC_4057	1.3515344150459943,103.75579661849986	14:05	27
USER_681	LOC_2592	1.403986162484913,103.90234303763837	00:53	13
USER_13	LOC_3336	1.2908827548516497,103.84554090407448	02:32	23
USER_844	LOC_5205	1.2996655619233346,103.85444641113281	20:23	0
USER_2289	LOC_3496	1.302548,103.906243	14:17	20
USER_1565	LOC_3070	1.264915,103.820188	19:40	4
USER_845	LOC_4179	1.3042992224897965,103.83110046386719	12:58	20
USER_650	LOC_936	1.293562417328935,103.85310530662537	14:27	18
USER_650	LOC_2520	1.2979221201575226,103.84975310927311	12:35	2
USER_650	LOC_3857	1.3105203274201687,103.84676456451416	09:47	12
USER_149	LOC_4296	1.28160895,103.84548	10:48	18
USER_149	LOC_4296	1.28160895,103.84548	13:16	1
USER_149	LOC_4296	1.28160895,103.84548	10:43	2
USER_149	LOC_5292	1.2636440503982898,103.82209874735965	16:22	15
USER_618	LOC_1238	1.4362368651330115,103.78626465797424	18:05	28
USER_911	LOC_5337	1.3521074770803427,103.93653273582458	10:31	3
USER_618	LOC_1238	1.4362368651330115,103.78626465797424	17:37	10
USER_618	LOC_3898	1.369338,103.849172	13:05	10
USER_1514	LOC_381	1.282652,103.843602	19:12	4
USER_1514	LOC_936	1.293562417328935,103.85310530662537	21:29	28
USER_911	LOC_5337	1.3521074770803427,103.93653273582458	12:49	21
USER_911	LOC_5337	1.3521074770803427,103.93653273582458	10:12	18
USER_705	LOC_3232	1.291459,103.849747	12:27	25
USER_705	LOC_3232	1.291459,103.849747	12:16	17
USER_13	LOC_3336	1.2908827548516497,103.84554090407448	23:10	15
USER_705	LOC_3232	1.291459,103.849747	12:45	7
USER_1468	LOC_4960	1.3203453512903152,103.95551204681396	17:58	0
USER_618	LOC_1238	1.4362368651330115,103.78626465797424	18:03	3
USER_705	LOC_5537	1.2855821850379234,103.85066986083984	18:37	18
USER_1203	LOC_3989	1.3051565448202211,103.8237686050913	16:45	0
USER_1196	LOC_4310	1.265406244919402,103.82150888442993	07:32	31
USER_2249	LOC_4262	1.3537378055432805,103.83420646190643	15:21	30
USER_1810	LOC_3972	1.30134028551978,103.83683949066254	04:59	10
USER_1196	LOC_4310	1.265406244919402,103.82150888442993	18:46	3
USER_1787	LOC_3937	1.302155,103.8372539	17:05	7
USER_1787	LOC_3937	1.302155,103.8372539	17:05	7
USER_2249	LOC_3230	1.398079,103.873129	14:12	14
USER_934	LOC_4483	1.3055526292724493,103.83116151069285	13:54	30
USER_1046	LOC_2083	1.2647412192210585,103.82178783416748	19:43	9
USER_791	LOC_3076	1.2932652575399894,103.85890831181635	08:49	22
USER_1533	LOC_3293	1.281231912469492,103.84575037893534	22:16	28
USER_1356	LOC_4757	1.2879955643770056,103.85075569152832	19:30	29
USER_1584	LOC_5423	1.264827028998148,103.82014095783234	18:01	18
USER_1949	LOC_23	1.3730737389203738,103.93210172653198	18:09	24
USER_817	LOC_4429	1.4114799032855023,103.84389342386353	16:04	29
USER_1584	LOC_5423	1.264827028998148,103.82014095783234	17:58	18
USER_2248	LOC_2157	1.4406723963517576,103.80074902724589	18:14	26
USER_2248	LOC_2157	1.4406723963517576,103.80074902724589	12:09	14
USER_1629	LOC_5291	1.2791786741462134,103.84627103805542	19:54	4
USER_1100	LOC_4663	1.335044,103.745836	21:26	8
USER_2248	LOC_1009	1.300383,103.849965	17:27	3
USER_2248	LOC_394	1.306848,103.828332	15:13	6
USER_2248	LOC_2157	1.4406723963517576,103.80074902724589	15:15	7
USER_2248	LOC_2157	1.4406723963517576,103.80074902724589	22:52	16
USER_1710	LOC_1184	1.3910929397719975,103.99168968200684	02:25	9
USER_2311	LOC_1143	1.2636685967678927,103.82144451141357	20:16	14
USER_1425	LOC_2895	1.412307,103.83139339	21:40	7
USER_1324	LOC_4781	1.300774303093154,103.83930775945998	19:53	2
USER_1280	LOC_1789	1.293660500277163,103.8319257314384	18:37	8
USER_394	LOC_2614	1.3561698888933271,103.98703336715698	23:31	27
USER_274	LOC_4903	1.3557701834362266,103.98694715057287	23:47	29
USER_1710	LOC_1184	1.3910929397719975,103.99168968200684	21:20	3
USER_1361	LOC_435	1.3116344719899675,103.91051619843282	20:29	19
USER_483	LOC_4215	1.372371201838715,103.8448441028595	20:21	2
USER_123	LOC_1880	1.3003368440010912,103.85751545832696	09:37	9
USER_837	LOC_5162	1.333784977109635,103.74183654785156	08:02	26
USER_547	LOC_3938	1.2814204410878607,103.84948968887329	09:10	17
USER_547	LOC_4979	1.2806840242796134,103.85034497455051	12:45	17
USER_547	LOC_1652	1.316017411591633,103.89634788036346	21:58	24
USER_547	LOC_1652	1.316017411591633,103.89634788036346	20:35	9
USER_1082	LOC_3724	1.3468341753454733,103.92112587829592	07:05	22
USER_1082	LOC_3542	1.3760984000269947,103.95551204681396	21:56	5
USER_218	LOC_521	1.3669493247552946,103.75004410743713	20:00	18
USER_218	LOC_521	1.3669493247552946,103.75004410743713	09:49	10
USER_1944	LOC_2744	1.299849,103.855053	13:48	1
USER_1944	LOC_5248	1.3200583946805418,103.84338389794777	17:29	12
USER_247	LOC_3697	1.3046370932393956,103.8308322429657	17:16	18
USER_247	LOC_3847	1.298973729928018,103.85474681854248	12:06	1
USER_632	LOC_3229	1.4242993909796224,103.83843898773193	20:07	13
USER_1097	LOC_2065	1.2908594382270102,103.84600818157196	15:57	9
USER_632	LOC_5116	1.2905124393224716,103.83536194757023	19:33	3
USER_632	LOC_2175	1.299021,103.850647	19:32	28
USER_1110	LOC_1592	1.3530942549651204,103.94521772861481	21:02	25
USER_1110	LOC_1141	1.33765,103.962114	10:53	11
USER_1118	LOC_3862	1.311329073370462,103.856354757978	18:55	24
USER_1110	LOC_3599	1.3334953770051627,103.95950317382812	09:00	10
USER_326	LOC_2866	1.4187765696189356,103.6972973116439	21:21	23
USER_1892	LOC_2827	1.2846428322115284,103.86015396522438	23:06	28
USER_605	LOC_2459	1.2564605624116,103.82015653	01:42	2
USER_605	LOC_2459	1.2564605624116,103.82015653	16:24	17
USER_1463	LOC_4460	1.3524372969071434,103.94409656524658	19:20	29
USER_605	LOC_541	1.3056721573167671,103.82586479187012	05:02	8
USER_973	LOC_1315	1.3526303621508027,103.94479393959045	13:19	10
USER_1962	LOC_5423	1.264827028998148,103.82014095783234	18:12	27
USER_2023	LOC_3975	1.2876166825542705,103.83439391082267	16:49	33
USER_2023	LOC_435	1.3116344719899675,103.91051619843282	16:27	46
USER_2023	LOC_4535	1.279543363638627,103.83831024169922	10:54	36
USER_369	LOC_1357	1.3046476656053758,103.83370892993007	18:41	44
USER_2186	LOC_4491	1.3039559886659935,103.83525252342224	14:36	51
USER_1947	LOC_1481	1.2926238832445502,103.85022461414337	21:31	35
USER_2023	LOC_5582	1.2971488511550429,103.8506872853735	14:57	59
USER_2023	LOC_4535	1.279543363638627,103.83831024169922	10:06	58
USER_65	LOC_759	1.3315647087715679,103.67836475372314	08:32	54
USER_65	LOC_5331	1.3238741986538394,103.81005048751831	20:26	54
USER_65	LOC_4458	1.3083965726429687,103.85088443756104	14:09	55
USER_1115	LOC_673	1.398154,103.87313610000001	13:03	52
USER_63	LOC_4795	1.2568222972421816,103.81145176612372	13:53	55
USER_63	LOC_4795	1.2568222972421816,103.81145176612372	10:55	53
USER_1621	LOC_966	1.303008292961088,103.8530991878988	13:12	37
USER_1621	LOC_966	1.303008292961088,103.8530991878988	16:03	32
USER_596	LOC_3041	1.2911275910441806,103.85770797729492	20:18	13
USER_1609	LOC_1392	1.352775161073465,103.94493877887726	11:12	11
USER_1097	LOC_3182	1.3114179866602045,103.79583657869881	23:07	14
USER_2001	LOC_1445	1.263298,103.821517	11:50	13
USER_620	LOC_4858	1.2897975527933498,103.85573387145996	19:16	7
USER_1414	LOC_1453	1.350502,103.84830299999999	12:26	40
USER_890	LOC_1356	1.3009829277745144,103.84020789617912	19:01	14
USER_620	LOC_4437	1.3003949349844803,103.84494066238403	16:15	10
USER_1414	LOC_2	1.4253631693192548,103.77376672626626	17:38	42
USER_2103	LOC_1843	1.3029931805720891,103.85171771736715	15:08	42
USER_1414	LOC_1500	1.4447635942370927,103.76816511154175	23:04	57
USER_1414	LOC_1500	1.4447635942370927,103.76816511154175	08:57	57
USER_1561	LOC_3426	1.2915973275391932,103.84525783045144	18:55	54
USER_369	LOC_3730	1.3524372969071434,103.94390344619751	20:45	49
USER_2103	LOC_1843	1.3029931805720891,103.85171771736715	08:24	45
USER_1948	LOC_4742	1.3006416346486427,103.8448977470398	23:42	48
USER_1410	LOC_3605	1.3374854198865087,103.79320621490479	13:26	50
USER_718	LOC_4907	1.2992150666920927,103.83871793746948	11:44	51
USER_1451	LOC_153	1.3186452816987055,103.89410555362701	10:08	50
USER_1451	LOC_153	1.3186452816987055,103.89410555362701	11:50	36
USER_487	LOC_3970	1.3608248949688322,103.99014472961426	17:02	37
USER_1451	LOC_153	1.3186452816987055,103.89410555362701	10:51	51
USER_1058	LOC_1392	1.352775161073465,103.94493877887726	19:23	41
USER_1058	LOC_1392	1.352775161073465,103.94493877887726	18:36	36
USER_1058	LOC_1392	1.352775161073465,103.94493877887726	14:55	43
USER_479	LOC_69	1.304972282430252,103.90324920415878	20:12	37
USER_254	LOC_2747	1.3032708936344455,103.85180264342931	12:46	35
USER_479	LOC_5077	1.300071,103.859517	15:13	33
USER_254	LOC_2747	1.3032708936344455,103.85180264342931	12:37	45
USER_254	LOC_2747	1.3032708936344455,103.85180264342931	18:53	56
USER_2139	LOC_4608	1.31938,103.843834	10:10	43
USER_199	LOC_1185	1.301384,103.862504	13:17	47
USER_899	LOC_754	1.3011672121136004,103.83659362792969	22:18	34
USER_329	LOC_3002	1.274842,103.843381	12:55	39
USER_1351	LOC_2900	1.3848130492927977,103.74330639839172	22:10	53
USER_781	LOC_5465	1.2856533084317974,103.85030795248576	14:17	38
USER_2214	LOC_1359	1.292620484792283,103.85686999447161	14:55	32
USER_2214	LOC_2325	1.294739,103.77366845	13:53	56
USER_2214	LOC_2325	1.294739,103.77366845	13:16	58
USER_1102	LOC_2092	1.2947422882567174,103.85980010032654	22:39	33
USER_1102	LOC_3934	1.364063,103.865584	18:33	55
USER_1853	LOC_927	1.2642478129476493,103.82305383682251	21:49	51
USER_1853	LOC_1540	1.3851938117008136,103.74561309814453	23:27	44
USER_519	LOC_1438	1.3887440159946385,103.98732304573059	07:50	57
USER_1310	LOC_2871	1.2932583798406379,103.85325771820187	22:24	52
USER_1310	LOC_58	1.2833082433065535,103.85777235031128	01:59	52
USER_718	LOC_1809	1.3692660927250284,103.84867429733276	13:32	46
USER_718	LOC_4907	1.2992150666920927,103.83871793746948	17:35	51
USER_1383	LOC_871	1.3391554542837896,103.70607479772323	15:28	53
USER_1383	LOC_871	1.3391554542837896,103.70607479772323	14:52	60
USER_1383	LOC_871	1.3391554542837896,103.70607479772323	17:47	51
USER_5	LOC_3790	1.3431480046526376,103.77562271812043	19:37	41
USER_5	LOC_1106	1.294205983357581,103.85787963867188	13:35	39
USER_1252	LOC_3923	1.3047099782876808,103.83206101841849	17:44	48
USER_1532	LOC_2987	1.28926,103.84664	20:31	31
USER_270	LOC_5158	1.339732,103.706623	18:56	39
USER_230	LOC_5315	1.3426660303963707,103.9530873298645	17:15	52
USER_517	LOC_3307	1.3498952697673425,103.74925017356873	13:13	46
USER_970	LOC_3176	1.2948449678050273,103.85094772349142	22:11	31
USER_2056	LOC_3862	1.311329073370462,103.856354757978	19:05	59
USER_2056	LOC_3862	1.311329073370462,103.856354757978	19:07	58
USER_1383	LOC_2723	1.304911,103.813586	22:30	59
USER_1383	LOC_5142	1.3327445617608182,103.73949766159058	16:31	54
USER_1383	LOC_871	1.3391554542837896,103.70607479772323	17:28	56
USER_2196	LOC_2030	1.3333471279751743,103.73662399092099	16:18	46
USER_2196	LOC_1767	1.3393892687074391,103.74526977539062	13:09	46
USER_511	LOC_2365	1.3076028456483761,103.78443002700806	19:47	31
USER_2196	LOC_5162	1.333784977109635,103.74183654785156	19:00	36
USER_363	LOC_23	1.3730737389203738,103.93210172653198	16:28	53
USER_511	LOC_2365	1.3076028456483761,103.78443002700806	20:27	39
USER_2139	LOC_799	1.2752207172066476,103.84413599967957	11:18	49
USER_2026	LOC_3970	1.3608248949688322,103.99014472961426	13:40	35
USER_773	LOC_1241	1.300774,103.837383	12:56	31
USER_270	LOC_4919	1.3071738039251686,103.8331389427185	16:30	48
USER_2196	LOC_5162	1.333784977109635,103.74183654785156	11:49	57
USER_773	LOC_3122	1.2933157169746559,103.85743975639343	16:59	45
USER_2196	LOC_1883	1.3047833261434834,103.8319377166476	18:11	37
USER_2196	LOC_1883	1.3047833261434834,103.8319377166476	20:59	48
USER_2196	LOC_5162	1.333784977109635,103.74183654785156	18:43	47
USER_2196	LOC_5162	1.333784977109635,103.74183654785156	19:00	37
USER_362	LOC_482	1.4519496178204525,103.77846479415894	16:43	52
USER_345	LOC_3972	1.30134028551978,103.83683949066254	21:21	59
USER_1049	LOC_3738	1.3244061321390246,103.92816995713078	21:41	34
USER_362	LOC_5378	1.278448,103.803935	18:11	49
USER_381	LOC_615	1.289054,103.856083	19:28	60
USER_494	LOC_5226	1.3481737688655657,103.74347269535065	08:15	37
USER_345	LOC_4393	1.3974907956329292,103.74729216098785	22:19	60
USER_345	LOC_2113	1.264939229884546,103.82166828472484	12:02	46
USER_1128	LOC_4966	1.3009419646420206,103.83588552474976	16:55	41
USER_1645	LOC_2823	1.301659,103.913781	21:01	55
USER_205	LOC_3170	1.3692746004984162,103.84864909125106	19:21	37
USER_205	LOC_3170	1.3692746004984162,103.84864909125106	19:50	51
USER_2161	LOC_4283	1.3065302412029,103.84912490844727	09:12	36
USER_1049	LOC_3738	1.3244061321390246,103.92816995713078	16:58	34
USER_1241	LOC_942	1.2997620966052859,103.8543713092804	18:14	49
USER_563	LOC_541	1.3056721573167671,103.82586479187012	20:34	31
USER_1388	LOC_77	1.27389,103.845	21:17	33
USER_1388	LOC_4783	1.2773053972059423,103.81741595880462	17:00	55
USER_1388	LOC_4783	1.2773053972059423,103.81741595880462	17:53	43
USER_1388	LOC_597	1.28963666102232,103.84404480457306	18:28	49
USER_230	LOC_5267	1.255039,103.817589	14:33	51
USER_230	LOC_2089	1.3314386789870452,103.94724279642105	19:15	55
USER_230	LOC_2089	1.3314386789870452,103.94724279642105	12:32	41
USER_1388	LOC_597	1.28963666102232,103.84404480457306	17:11	51
USER_1801	LOC_2135	1.32477,103.80934	22:21	49
USER_1427	LOC_3840	1.302239818845132,103.91705989837646	16:35	41
USER_2119	LOC_3862	1.311329073370462,103.856354757978	20:24	49
USER_494	LOC_359	1.289103,103.8575792312592	19:41	52
USER_2052	LOC_3346	1.305659979777759,103.83104400329022	19:28	33
USER_2052	LOC_3346	1.305659979777759,103.83104400329022	17:49	40
USER_2052	LOC_5463	1.2936958232170535,103.83244760334492	12:51	40
USER_1743	LOC_4924	1.3213618558582942,103.84419347890832	20:39	36
USER_1975	LOC_4755	1.4218496861621728,103.8276518114917	15:38	43
USER_897	LOC_5567	1.3009955949942251,103.83603572845459	19:49	37
USER_683	LOC_660	1.369594,103.957152	19:07	52
USER_442	LOC_1053	1.3526527131929744,103.94502669010208	19:42	55
USER_1781	LOC_4701	1.284764,103.850262	10:01	35
USER_2074	LOC_5096	1.321144,103.844482421875	13:25	58
USER_2015	LOC_4532	1.284622,103.851567	12:57	59
USER_2015	LOC_4532	1.284622,103.851567	12:57	59
USER_688	LOC_5362	1.2894198856566765,103.84895481842075	23:38	39
USER_688	LOC_5362	1.2894198856566765,103.84895481842075	23:25	58
USER_688	LOC_5362	1.2894198856566765,103.84895481842075	21:20	35
USER_688	LOC_5362	1.2894198856566765,103.84895481842075	21:20	35
USER_1701	LOC_871	1.3391554542837896,103.70607479772323	20:52	34
USER_495	LOC_3399	1.289081,103.837335	19:26	50
USER_688	LOC_5362	1.2894198856566765,103.84895481842075	21:34	31
USER_143	LOC_4848	1.293345,103.841501	13:39	49
USER_922	LOC_1843	1.3029931805720891,103.85171771736715	12:21	31
USER_922	LOC_1843	1.3029931805720891,103.85171771736715	15:28	31
USER_922	LOC_1843	1.3029931805720891,103.85171771736715	14:20	34
USER_823	LOC_3979	1.2967730639714135,103.85677940329838	13:59	37
USER_688	LOC_5362	1.2894198856566765,103.84895481842075	19:05	34
USER_2117	LOC_2177	1.312723,103.925093	20:55	57
USER_689	LOC_3971	1.3101449163531378,103.85521620512009	04:21	57
USER_338	LOC_3423	1.2893577819284254,103.86308312416077	08:57	53
USER_2190	LOC_5287	1.301254,103.859903	23:51	52
USER_398	LOC_3688	1.3503350299269141,103.84854555130005	16:43	59
USER_205	LOC_3170	1.3692746004984162,103.84864909125106	14:05	49
USER_205	LOC_1132	1.3046424562667944,103.83118629455566	16:42	48
USER_1737	LOC_5053	1.3076964600756689,103.86287179404776	08:48	44
USER_1737	LOC_5053	1.3076964600756689,103.86287179404776	09:38	33
USER_938	LOC_5346	1.3405530290894334,103.70613098144531	20:58	58
USER_2190	LOC_49	1.3112475019684253,103.82650834848114	16:09	57
USER_579	LOC_5495	1.278735,103.842983	12:53	51
USER_579	LOC_3614	1.2896527501998694,103.83831024169922	23:44	33
USER_1289	LOC_3579	1.4482698891868933,103.81960248997208	14:21	47
USER_1289	LOC_1842	1.2805194440837775,103.87051820755005	17:02	48
USER_1289	LOC_3579	1.4482698891868933,103.81960248997208	17:37	56
USER_478	LOC_2236	1.3045459217717452,103.83185148239136	15:24	51
USER_1910	LOC_799	1.2752207172066476,103.84413599967957	13:09	60
USER_1529	LOC_147	1.3012925922885434,103.85718140208968	11:30	57
USER_1117	LOC_3407	1.3210747183297804,103.8442325592041	21:10	41
USER_1117	LOC_4828	1.352383667670054,103.94494414329529	12:37	42
USER_1117	LOC_4768	1.317874023152819,103.78589903865011	15:17	43
USER_1117	LOC_3407	1.3210747183297804,103.8442325592041	13:48	49
USER_1686	LOC_2717	1.2973160513539785,103.88120723078734	19:06	43
USER_656	LOC_1058	1.3347932142444932,103.96647691726685	20:22	36
USER_656	LOC_1058	1.3347932142444932,103.96647691726685	12:48	47
USER_362	LOC_55	1.2922699217283455,103.85083615779877	11:04	47
USER_1683	LOC_579	1.3724945480588246,103.89371395111084	15:00	55
USER_1683	LOC_124	1.3406388362846504,103.8462495803833	12:43	60
USER_1683	LOC_3768	1.3711216506416146,103.89244794845581	23:33	49
USER_1683	LOC_2266	1.3012905619109436,103.83853018283844	20:54	57
USER_1015	LOC_323	1.282731,103.843348	14:13	31
USER_120	LOC_1973	1.308776,103.833851	13:27	58
USER_868	LOC_1132	1.3046424562667944,103.83118629455566	13:39	53
USER_1294	LOC_5017	1.3010588688469311,103.83955685330055	16:41	49
USER_1440	LOC_3041	1.2911275910441806,103.85770797729492	15:00	40
USER_962	LOC_1132	1.3046424562667944,103.83118629455566	14:54	46
USER_1440	LOC_1723	1.304736,103.831732	19:57	41
USER_1440	LOC_3041	1.2911275910441806,103.85770797729492	14:58	40
USER_1440	LOC_2614	1.3561698888933271,103.98703336715698	11:06	45
USER_1440	LOC_2614	1.3561698888933271,103.98703336715698	08:23	59
USER_1683	LOC_2558	1.3259630808596592,103.84954869747162	21:51	52
USER_1083	LOC_872	1.3540332472669911,103.94511733969927	13:03	36
USER_1930	LOC_136	1.302265,103.840419	19:57	48
USER_414	LOC_293	1.3851480490239914,103.9013235507576	14:20	46
USER_475	LOC_2692	1.295258,103.859164	12:25	40
USER_475	LOC_4135	1.2952946821842102,103.85901689529419	18:11	57
USER_2108	LOC_214	1.3838901765835836,103.75212481121187	07:45	60
USER_2108	LOC_752	1.2814526195464295,103.85408163070679	15:24	49
USER_1014	LOC_1974	1.4295606874498157,103.83514682769591	18:53	57
USER_2108	LOC_5293	1.3614789564031875,103.84147602344687	01:52	46
USER_937	LOC_4603	1.3038809062607948,103.86120021343231	07:51	40
USER_1014	LOC_1974	1.4295606874498157,103.83514682769591	16:14	56
USER_937	LOC_4603	1.3038809062607948,103.86120021343231	09:25	48
USER_937	LOC_4603	1.3038809062607948,103.86120021343231	09:39	39
USER_1014	LOC_1974	1.4295606874498157,103.83514682769591	17:03	46
USER_937	LOC_4603	1.3038809062607948,103.86120021343231	22:05	51
USER_1332	LOC_686	1.286412250382145,103.84457279472505	10:06	31
USER_1729	LOC_363	1.300360678449235,103.86022757237343	19:51	53
USER_2066	LOC_3768	1.3711216506416146,103.89244794845581	19:30	35
USER_1927	LOC_4633	1.4432620341955018,103.78509521484375	08:24	58
USER_1927	LOC_478	1.293551691227065,103.83114337921143	15:45	41
USER_1927	LOC_3599	1.3334953770051627,103.95950317382812	18:13	40
USER_1927	LOC_3599	1.3334953770051627,103.95950317382812	17:49	39
USER_1927	LOC_3599	1.3334953770051627,103.95950317382812	18:15	60
USER_1927	LOC_87	1.2665056821918501,103.81929874420166	19:47	47
USER_1927	LOC_3599	1.3334953770051627,103.95950317382812	17:27	51
USER_1927	LOC_3599	1.3334953770051627,103.95950317382812	17:58	50
USER_1927	LOC_3599	1.3334953770051627,103.95950317382812	17:49	36
USER_1927	LOC_3599	1.3334953770051627,103.95950317382812	17:49	36
USER_975	LOC_3757	1.2958256238068597,103.85350227355957	20:00	51
USER_1982	LOC_2723	1.304911,103.813586	22:30	34
USER_56	LOC_680	1.324605,103.85102296224576	11:36	49
USER_56	LOC_1652	1.316017411591633,103.89634788036346	20:44	43
USER_56	LOC_680	1.324605,103.85102296224576	11:14	48
USER_257	LOC_4138	1.2964531662819996,103.78090224957609	08:34	31
USER_287	LOC_4786	1.294666,103.84921348	21:34	49
USER_132	LOC_4505	1.2991292580674962,103.85539054870605	15:08	42
USER_1197	LOC_5069	1.284992058572619,103.77781825373995	03:20	48
USER_257	LOC_4138	1.2964531662819996,103.78090224957609	08:44	54
USER_257	LOC_143	1.3547111754681682,103.98812770843506	09:06	44
USER_257	LOC_135	1.306703,103.82842931896448	14:30	45
USER_257	LOC_4138	1.2964531662819996,103.78090224957609	08:34	31
USER_257	LOC_4138	1.2964531662819996,103.78090224957609	08:47	32
USER_257	LOC_4138	1.2964531662819996,103.78090224957609	08:44	37
USER_257	LOC_1365	1.382319,103.893387	19:20	60
USER_257	LOC_2901	1.4251467070031771,103.76191020011902	19:46	56
USER_908	LOC_1701	1.3373781607540316,103.73042106628418	07:57	43
USER_908	LOC_2083	1.2647412192210585,103.82178783416748	12:57	45
USER_100	LOC_3970	1.3608248949688322,103.99014472961426	17:56	37
USER_257	LOC_4138	1.2964531662819996,103.78090224957609	08:50	32
USER_908	LOC_1701	1.3373781607540316,103.73042106628418	07:57	55
USER_240	LOC_5329	1.265076299125372,103.82460071137676	23:51	47
USER_908	LOC_1701	1.3373781607540316,103.73042106628418	11:46	43
USER_908	LOC_3580	1.319901,103.86189	20:09	59
USER_665	LOC_4874	1.2858196266249033,103.84922657648234	10:02	31
USER_665	LOC_4889	1.2822073375621805,103.85286705457422	10:14	37
USER_240	LOC_1500	1.4447635942370927,103.76816511154175	13:37	52
USER_240	LOC_1500	1.4447635942370927,103.76816511154175	23:30	52
USER_1041	LOC_4986	1.3005236478557476,103.8549667596817	16:14	46
USER_2132	LOC_4772	1.2961441698097051,103.85754943019366	20:24	47
USER_665	LOC_1006	1.2777741148517663,103.79951523879069	11:42	47
USER_1041	LOC_4986	1.3005236478557476,103.8549667596817	13:52	56
USER_644	LOC_4704	1.283876,103.853623	20:15	46
USER_414	LOC_3305	1.305081634792621,103.8513100730073	15:27	56
USER_904	LOC_4265	1.303158,103.835048	20:21	57
USER_1119	LOC_2459	1.2564605624116,103.82015653	22:39	37
USER_1533	LOC_1137	1.2639260261970715,103.82208824157715	14:53	37
USER_1787	LOC_266	1.299344494307245,103.84529746072315	16:09	47
USER_1046	LOC_152	1.3011693619535998,103.83848688526687	19:45	31
USER_1356	LOC_4237	1.3388797881819072,103.70561599731445	19:31	50
USER_1331	LOC_2886	1.347125,103.680063	13:51	37
USER_1046	LOC_5531	1.278183,103.845845	17:55	38
USER_1584	LOC_3877	1.285246,103.844513	18:48	38
USER_1331	LOC_41	1.3540676251483963,103.94511580467224	19:31	50
USER_1810	LOC_2371	1.291846,103.860269	22:57	33
USER_1617	LOC_3972	1.30134028551978,103.83683949066254	01:53	35
USER_1196	LOC_1048	1.2941309006626591,103.85875940322876	16:36	53
USER_2125	LOC_2368	1.3580576343735706,103.98752689361572	19:45	48
USER_934	LOC_5566	1.3498710248368482,103.74931303292658	13:29	53
USER_1177	LOC_3427	1.314529,103.878346	23:31	41
USER_1787	LOC_266	1.299344494307245,103.84529746072315	22:58	49
USER_934	LOC_2845	1.3057368138754444,103.83032936411409	13:16	34
USER_274	LOC_652	1.302452916284984,103.83610354764706	15:02	46
USER_394	LOC_948	1.294174,103.858229	10:30	32
USER_1542	LOC_5291	1.2791786741462134,103.84627103805542	14:25	34
USER_1236	LOC_1163	1.2824162416558196,103.8535521321122	20:20	42
USER_797	LOC_4202	1.264765,103.82015154943929	17:07	35
USER_1280	LOC_4836	1.282019,103.82585749961436	23:39	38
USER_1981	LOC_2970	1.3725589026059275,103.93208026885986	08:57	46
USER_1617	LOC_3972	1.30134028551978,103.83683949066254	21:55	40
USER_1425	LOC_4935	1.302679587473134,103.85294437408447	13:14	54
USER_1425	LOC_2895	1.412307,103.83139339	20:58	40
USER_1425	LOC_2895	1.412307,103.83139339	17:59	36
USER_1425	LOC_2895	1.412307,103.83139339	21:21	36
USER_784	LOC_1883	1.3047833261434834,103.8319377166476	15:14	53
USER_784	LOC_277	1.2562837255223172,103.82011192651657	20:09	52
USER_2122	LOC_3140	1.3125368201883854,103.8731575012207	19:07	32
USER_1710	LOC_3723	1.291728253251994,103.85947823524475	19:38	47
USER_304	LOC_4325	1.346957,103.932646	18:40	60
USER_1353	LOC_1883	1.3047833261434834,103.8319377166476	15:34	49
USER_1565	LOC_28	1.263579,103.82228	20:07	41
USER_1661	LOC_5457	1.3232402588237124,103.85464486623728	21:19	32
USER_149	LOC_4296	1.28160895,103.84548	13:55	39
USER_149	LOC_348	1.306442,103.811418	20:47	44
USER_1027	LOC_2786	1.361264,103.953468	11:13	33
USER_646	LOC_3235	1.3619821499543723,103.85260661277937	11:24	46
USER_1203	LOC_981	1.3009955949942251,103.87448787689209	19:28	36
USER_2002	LOC_2365	1.3076028456483761,103.78443002700806	20:03	32
USER_2088	LOC_4281	1.4044678172348803,103.90231847763062	23:16	35
USER_2068	LOC_5383	1.264558873435281,103.82051110267639	04:29	48
USER_432	LOC_2664	1.29876457138051,103.85856628417969	18:28	56
USER_705	LOC_3232	1.291459,103.849747	12:26	56
USER_705	LOC_5537	1.2855821850379234,103.85066986083984	18:40	59
USER_1088	LOC_1293	1.304706812594766,103.83157253265381	20:21	55
USER_618	LOC_1238	1.4362368651330115,103.78626465797424	17:34	41
USER_618	LOC_1238	1.4362368651330115,103.78626465797424	18:42	55
USER_618	LOC_1238	1.4362368651330115,103.78626465797424	14:10	49
USER_618	LOC_1238	1.4362368651330115,103.78626465797424	18:05	58
USER_618	LOC_1238	1.4362368651330115,103.78626465797424	12:59	46
USER_618	LOC_1921	1.4354539060201061,103.78664016723633	21:07	36
USER_618	LOC_1238	1.4362368651330115,103.78626465797424	18:34	53
USER_618	LOC_872	1.3540332472669911,103.94511733969927	12:22	52
USER_1514	LOC_2691	1.2879955643770056,103.84084224700928	11:14	51
USER_911	LOC_5337	1.3521074770803427,103.93653273582458	11:11	44
USER_1949	LOC_23	1.3730737389203738,103.93210172653198	16:14	53
USER_505	LOC_2908	1.2762182516438874,103.8154149055481	22:50	57
USER_911	LOC_5337	1.3521074770803427,103.93653273582458	11:52	35
USER_618	LOC_1238	1.4362368651330115,103.78626465797424	18:23	44
USER_911	LOC_5337	1.3521074770803427,103.93653273582458	12:13	60
USER_911	LOC_5337	1.3521074770803427,103.93653273582458	14:45	36
USER_1467	LOC_4944	1.3549042405307776,103.83102536201477	23:20	55
USER_1467	LOC_23	1.3730737389203738,103.93210172653198	16:00	55
USER_1467	LOC_1330	1.3703440326145426,103.84711861610413	20:11	48
USER_1467	LOC_179	1.3031837123913104,103.83487701416016	19:16	48
USER_1467	LOC_4944	1.3549042405307776,103.83102536201477	11:24	58
USER_1467	LOC_1330	1.3703440326145426,103.84711861610413	09:35	58
USER_1467	LOC_1330	1.3703440326145426,103.84711861610413	14:11	57
USER_1467	LOC_1330	1.3703440326145426,103.84711861610413	14:11	57
USER_1467	LOC_1330	1.3703440326145426,103.84711861610413	20:20	43
USER_712	LOC_1569	1.2988033308784344,103.88264563058073	07:35	35
USER_1467	LOC_2609	1.2941660983383616,103.77444008620441	20:28	54
USER_1467	LOC_1330	1.3703440326145426,103.84711861610413	20:21	43
USER_712	LOC_1569	1.2988033308784344,103.88264563058073	08:13	50
USER_712	LOC_2231	1.3047522681107135,103.82486676004324	19:34	46
USER_712	LOC_1569	1.2988033308784344,103.88264563058073	09:24	36
USER_712	LOC_1569	1.2988033308784344,103.88264563058073	09:24	36
USER_712	LOC_1569	1.2988033308784344,103.88264563058073	07:41	56
USER_712	LOC_1569	1.2988033308784344,103.88264563058073	14:01	32
USER_712	LOC_1569	1.2988033308784344,103.88264563058073	09:26	51
USER_712	LOC_1569	1.2988033308784344,103.88264563058073	18:41	51
USER_218	LOC_1572	1.305639979165338,103.83156180381775	20:21	54
USER_218	LOC_521	1.3669493247552946,103.75004410743713	07:50	57
USER_214	LOC_3039	1.3076832909633187,103.7843844294548	20:12	57
USER_1882	LOC_4449	1.291455,103.849838	17:01	51
USER_420	LOC_3363	1.393956692994237,103.91315460205078	16:35	58
USER_420	LOC_4310	1.265406244919402,103.82150888442993	18:34	37
USER_420	LOC_5591	1.301253020668912,103.83702278137207	20:10	52
USER_218	LOC_521	1.3669493247552946,103.75004410743713	09:50	49
USER_837	LOC_3571	1.301016,103.838405	19:54	35
USER_547	LOC_1871	1.436000840902611,103.78582547189453	20:56	33
USER_547	LOC_4810	1.2911812216042282,103.85011196136475	12:57	34
USER_1400	LOC_153	1.3186452816987055,103.89410555362701	21:03	49
USER_1425	LOC_2895	1.412307,103.83139339	21:52	59
USER_264	LOC_2397	1.305732,103.813601	19:12	32
USER_264	LOC_1948	1.3027332177883806,103.83485555648804	19:58	41
USER_264	LOC_2968	1.301516,103.913546	13:21	54
USER_264	LOC_4340	1.3014353638392555,103.9140236377716	17:33	49
USER_527	LOC_5221	1.3241852518281676,103.93006324768066	08:39	47
USER_1343	LOC_706	1.3009526907125557,103.85956406593323	01:04	61
USER_1549	LOC_2129	1.4325578380072914,103.77414018598367	22:53	51
USER_1343	LOC_706	1.3009526907125557,103.85956406593323	21:32	54
USER_167	LOC_2299	1.3507318865879963,103.84830951690674	12:48	32
USER_68	LOC_411	1.29948321862512,103.85455369949341	20:39	34
USER_2248	LOC_2157	1.4406723963517576,103.80074902724589	14:52	35
USER_2248	LOC_2157	1.4406723963517576,103.80074902724589	17:49	60
USER_2248	LOC_2157	1.4406723963517576,103.80074902724589	13:28	39
USER_2248	LOC_2157	1.4406723963517576,103.80074902724589	11:25	40
USER_2248	LOC_2157	1.4406723963517576,103.80074902724589	12:59	56
USER_1233	LOC_4919	1.3071738039251686,103.8331389427185	18:15	33
USER_2248	LOC_2157	1.4406723963517576,103.80074902724589	14:54	49
USER_1223	LOC_871	1.3391554542837896,103.70607479772323	18:39	35
USER_1223	LOC_871	1.3391554542837896,103.70607479772323	20:50	35
USER_1629	LOC_1570	1.301043,103.836655	02:04	54
USER_1629	LOC_1570	1.301043,103.836655	05:07	38
USER_2133	LOC_1500	1.4447635942370927,103.76816511154175	21:22	33
USER_1100	LOC_1021	1.299803,103.837841	02:09	60
USER_247	LOC_4308	1.292516,103.858303	16:36	45
USER_247	LOC_4911	1.2972200154170472,103.8518500328064	19:34	45
USER_1449	LOC_1048	1.2941309006626591,103.85875940322876	12:53	60
USER_1575	LOC_3914	1.257100147916633,103.82023079531952	18:02	47
USER_1467	LOC_1330	1.3703440326145426,103.84711861610413	10:53	34
USER_1467	LOC_1330	1.3703440326145426,103.84711861610413	10:54	34
USER_1467	LOC_2609	1.2941660983383616,103.77444008620441	14:34	60
USER_1467	LOC_1330	1.3703440326145426,103.84711861610413	15:26	52
USER_2023	LOC_4535	1.279543363638627,103.83831024169922	11:15	68
USER_369	LOC_3496	1.302548,103.906243	14:11	64
USER_959	LOC_3346	1.305659979777759,103.83104400329022	10:36	71
USER_1948	LOC_5032	1.342966355307044,103.79708468914032	14:25	85
USER_1474	LOC_2609	1.2941660983383616,103.77444008620441	12:25	78
USER_2103	LOC_1843	1.3029931805720891,103.85171771736715	14:20	80
USER_2103	LOC_1843	1.3029931805720891,103.85171771736715	16:02	80
USER_2103	LOC_1843	1.3029931805720891,103.85171771736715	11:22	79
USER_2103	LOC_1843	1.3029931805720891,103.85171771736715	08:50	75
USER_2103	LOC_1843	1.3029931805720891,103.85171771736715	13:53	89
USER_2103	LOC_1843	1.3029931805720891,103.85171771736715	15:23	69
USER_620	LOC_283	1.2635494826803284,103.82212138936065	17:04	43
USER_620	LOC_658	1.3518366493842053,103.94358158111572	21:17	42
USER_620	LOC_4979	1.2806840242796134,103.85034497455051	22:06	46
USER_785	LOC_3829	1.4022798,103.970313	14:39	43
USER_268	LOC_266	1.299344494307245,103.84529746072315	15:07	46
USER_1640	LOC_2614	1.3561698888933271,103.98703336715698	08:11	74
USER_1621	LOC_4749	1.3484901818952493,103.67836475372314	14:01	84
USER_524	LOC_529	1.2788529463864622,103.8444199359849	20:33	61
USER_1640	LOC_2614	1.3561698888933271,103.98703336715698	01:16	69
USER_524	LOC_2809	1.282375068520202,103.84208679199219	08:52	80
USER_524	LOC_2809	1.282375068520202,103.84208679199219	09:06	84
USER_524	LOC_2809	1.282375068520202,103.84208679199219	09:31	73
USER_524	LOC_2809	1.282375068520202,103.84208679199219	11:17	76
USER_826	LOC_4701	1.284764,103.850262	16:12	77
USER_2236	LOC_3883	1.2635184295891142,103.8223671913147	18:57	62
USER_2186	LOC_2334	1.2845363866156259,103.85095417499542	14:07	83
USER_2186	LOC_2334	1.2845363866156259,103.85095417499542	11:45	61
USER_1578	LOC_1392	1.352775161073465,103.94493877887726	20:21	72
USER_2186	LOC_2334	1.2845363866156259,103.85095417499542	11:35	87
USER_2023	LOC_4535	1.279543363638627,103.83831024169922	14:31	82
USER_2023	LOC_4535	1.279543363638627,103.83831024169922	17:26	84
USER_759	LOC_5389	1.300897,103.839348	12:45	46
USER_73	LOC_4742	1.3006416346486427,103.8448977470398	18:15	39
USER_605	LOC_4229	1.3323540263714155,103.68358971747698	17:52	48
USER_605	LOC_2298	1.399386,103.817647	18:42	46
USER_1962	LOC_5423	1.264827028998148,103.82014095783234	19:10	42
USER_1962	LOC_2113	1.264939229884546,103.82166828472484	20:23	59
USER_73	LOC_1563	1.299802,103.845116	21:32	39
USER_1504	LOC_732	1.3800025668471938,103.76421689987183	21:01	36
USER_123	LOC_871	1.3391554542837896,103.70607479772323	20:59	51
USER_837	LOC_853	1.4424790774947671,103.7703001499176	20:28	56
USER_1962	LOC_2113	1.264939229884546,103.82166828472484	18:25	51
USER_1962	LOC_5423	1.264827028998148,103.82014095783234	18:11	36
USER_837	LOC_3531	1.301311,103.862444	17:44	51
USER_837	LOC_2874	1.306723310036897,103.86261641979218	11:16	52
USER_837	LOC_4979	1.2806840242796134,103.85034497455051	14:21	33
USER_837	LOC_853	1.4424790774947671,103.7703001499176	20:20	48
USER_1097	LOC_5308	1.3107318908969834,103.79503294630486	20:14	57
USER_1097	LOC_166	1.35692069693126,103.98905038833618	05:18	57
USER_1097	LOC_3182	1.3114179866602045,103.79583657869881	02:27	42
USER_666	LOC_716	1.2760251804926783,103.79143595695496	20:39	38
USER_1097	LOC_166	1.35692069693126,103.98905038833618	05:57	46
USER_1097	LOC_166	1.35692069693126,103.98905038833618	04:12	52
USER_1097	LOC_2043	1.2847792632647386,103.85115154497525	20:29	60
USER_1097	LOC_5327	1.3081681735610313,103.90806929666074	02:22	55
USER_1110	LOC_1141	1.33765,103.962114	10:39	46
USER_1110	LOC_1592	1.3530942549651204,103.94521772861481	18:32	59
USER_1110	LOC_1141	1.33765,103.962114	11:43	43
USER_412	LOC_4266	1.2968940937731,103.89942619261203	14:05	55
USER_605	LOC_2065	1.2908594382270102,103.84600818157196	23:57	49
USER_2314	LOC_4221	1.2557740819100387,103.82178783416748	20:25	33
USER_2047	LOC_919	1.288969964497085,103.846958006038	08:55	34
USER_1892	LOC_1273	1.352035,103.8353751	18:34	55
USER_2196	LOC_1883	1.3047833261434834,103.8319377166476	18:32	79
USER_511	LOC_2284	1.3301130536029393,103.79641949814929	14:58	65
USER_1822	LOC_4518	1.2838458605885734,103.8589762562537	17:39	66
USER_1386	LOC_2496	1.299731,103.844913	17:01	75
USER_1436	LOC_2419	1.3013388292213097,103.83859992027283	19:24	82
USER_1532	LOC_4333	1.299931,103.853865	18:09	91
USER_1532	LOC_3829	1.4022798,103.970313	09:19	89
USER_0	LOC_3199	1.3388069764201393,103.70550897259474	20:21	64
USER_1021	LOC_957	1.302328,103.836882	11:04	64
USER_2139	LOC_3407	1.3210747183297804,103.8442325592041	21:20	61
USER_2139	LOC_2691	1.2879955643770056,103.84084224700928	13:19	70
USER_2282	LOC_4883	1.3390386905645868,103.70576912990656	19:44	73
USER_202	LOC_3176	1.2948449678050273,103.85094772349142	22:14	65
USER_1186	LOC_3956	1.365694407838087,103.99014472961426	01:03	75
USER_1186	LOC_2965	1.2783473759177413,103.83481282646189	13:25	73
USER_1186	LOC_2667	1.2798310249231128,103.8347316	15:41	73
USER_1383	LOC_3935	1.3113784096477825,103.79586696624756	15:29	90
USER_1383	LOC_978	1.300728,103.85433	15:43	68
USER_170	LOC_2077	1.2826110437856815,103.84226381778717	20:01	72
USER_1767	LOC_4922	1.3068091184027997,103.93471956253052	21:59	72
USER_1383	LOC_871	1.3391554542837896,103.70607479772323	12:24	82
USER_1383	LOC_966	1.303008292961088,103.8530991878988	18:33	64
USER_1383	LOC_5142	1.3327445617608182,103.73949766159058	16:30	74
USER_1383	LOC_871	1.3391554542837896,103.70607479772323	16:20	77
USER_1252	LOC_4296	1.28160895,103.84548	15:25	78
USER_1252	LOC_3923	1.3047099782876808,103.83206101841849	14:06	80
USER_1252	LOC_1596	1.3542070610655166,103.94526600837708	17:14	89
USER_1252	LOC_3923	1.3047099782876808,103.83206101841849	19:03	78
USER_1971	LOC_1088	1.287267,103.848731	13:23	80
USER_170	LOC_1732	1.294031,103.853194	20:56	71
USER_1252	LOC_4296	1.28160895,103.84548	13:51	91
USER_1486	LOC_1438	1.3887440159946385,103.98732304573059	19:19	85
USER_2214	LOC_3408	1.2648699338856368,103.82015705108643	11:09	62
USER_2214	LOC_3408	1.2648699338856368,103.82015705108643	15:17	65
USER_2214	LOC_3408	1.2648699338856368,103.82015705108643	13:01	72
USER_2214	LOC_3408	1.2648699338856368,103.82015705108643	12:51	68
USER_2214	LOC_5142	1.3327445617608182,103.73949766159058	18:42	79
USER_2214	LOC_5162	1.333784977109635,103.74183654785156	20:51	79
USER_1853	LOC_4596	1.2651033408729901,103.8216572290968	20:42	85
USER_2214	LOC_2325	1.294739,103.77366845	10:52	61
USER_947	LOC_4384	1.2810340625276089,103.8708897050916	15:10	65
USER_1621	LOC_966	1.303008292961088,103.8530991878988	15:42	64
USER_786	LOC_4032	1.4415459643625648,103.82464170455933	16:22	91
USER_899	LOC_4439	1.2853140316371339,103.82933020591736	20:43	72
USER_1351	LOC_2900	1.3848130492927977,103.74330639839172	23:17	81
USER_1351	LOC_1883	1.3047833261434834,103.8319377166476	18:16	76
USER_2184	LOC_340	1.4185934066154913,103.71647357940674	13:05	89
USER_2184	LOC_4786	1.294666,103.84921348	20:31	70
USER_718	LOC_4907	1.2992150666920927,103.83871793746948	08:45	79
USER_718	LOC_4907	1.2992150666920927,103.83871793746948	10:49	80
USER_380	LOC_2151	1.29968,103.852107	18:13	77
USER_1451	LOC_303	1.306664,103.828657	14:23	89
USER_2221	LOC_3615	1.348693973316323,103.93367886543274	21:30	84
USER_254	LOC_3757	1.2958256238068597,103.85350227355957	19:48	82
USER_199	LOC_1192	1.2943025182478076,103.86002540588379	13:19	65
USER_2282	LOC_4585	1.2995046707785431,103.84764432907104	19:40	71
USER_1310	LOC_2486	1.306156,103.828115	18:00	66
USER_1310	LOC_2486	1.306156,103.828115	20:07	78
USER_1310	LOC_3336	1.2908827548516497,103.84554090407448	01:39	91
USER_588	LOC_2129	1.4325578380072914,103.77414018598367	07:21	66
USER_588	LOC_2129	1.4325578380072914,103.77414018598367	18:08	80
USER_718	LOC_302	1.305255,103.862268	19:34	86
USER_718	LOC_4907	1.2992150666920927,103.83871793746948	08:26	74
USER_718	LOC_4907	1.2992150666920927,103.83871793746948	11:01	77
USER_1255	LOC_4773	1.306382,103.83244	12:12	86
USER_1026	LOC_640	1.291416,103.844609	14:14	88
USER_2019	LOC_5594	1.3278535311439326,103.82492065429688	18:45	75
USER_1255	LOC_3972	1.30134028551978,103.83683949066254	12:44	70
USER_385	LOC_5027	1.2999658920328407,103.87410163879395	15:10	86
USER_350	LOC_2250	1.300116057074223,103.84536981582642	13:20	75
USER_1026	LOC_2783	1.2893476519399096,103.83419577549809	04:46	86
USER_385	LOC_3569	1.3543786744909703,103.94516944885254	19:22	90
USER_688	LOC_5362	1.2894198856566765,103.84895481842075	21:09	66
USER_1459	LOC_2908	1.2762182516438874,103.8154149055481	20:05	91
USER_688	LOC_5362	1.2894198856566765,103.84895481842075	22:11	75
USER_688	LOC_5362	1.2894198856566765,103.84895481842075	02:25	70
USER_938	LOC_101	1.2543488691370557,103.81804022985959	09:43	71
USER_2019	LOC_1038	1.3538639442737557,103.95410894296386	22:13	76
USER_689	LOC_604	1.2815715286629588,103.8126460428632	21:28	68
USER_1651	LOC_3269	1.3041126491080317,103.8336550179057	19:13	73
USER_667	LOC_4966	1.3009419646420206,103.83588552474976	14:01	77
USER_1393	LOC_919	1.288969964497085,103.846958006038	12:48	81
USER_1290	LOC_965	1.2946457533832458,103.85929584503174	17:06	69
USER_655	LOC_3569	1.3543786744909703,103.94516944885254	18:31	75
USER_1049	LOC_3738	1.3244061321390246,103.92816995713078	15:35	87
USER_1049	LOC_3738	1.3244061321390246,103.92816995713078	21:15	91
USER_783	LOC_592	1.342804,103.953161	18:25	69
USER_783	LOC_647	1.293667047271489,103.86220648718496	20:25	88
USER_205	LOC_1132	1.3046424562667944,103.83118629455566	13:55	65
USER_205	LOC_1132	1.3046424562667944,103.83118629455566	14:14	70
USER_398	LOC_2312	1.396302,103.87309	01:34	89
USER_350	LOC_4842	1.3009526907125557,103.83642196655273	08:50	86
USER_563	LOC_2231	1.3047522681107135,103.82486676004324	20:39	89
USER_1241	LOC_2206	1.263542,103.821697	17:35	65
USER_976	LOC_2484	1.3344941760386333,103.96459705457913	13:28	63
USER_398	LOC_2204	1.3045298326888872,103.83164495229721	12:25	62
USER_1457	LOC_3824	1.3552260156009084,103.9885139465332	19:02	82
USER_1801	LOC_20	1.300154,103.850118	21:02	78
USER_64	LOC_2630	1.3009151494654858,103.83866429328918	21:05	89
USER_1402	LOC_64	1.297419,103.856925	17:52	70
USER_2271	LOC_2570	1.3109670032157543,103.7952423430167	20:35	64
USER_2052	LOC_2105	1.3526089104578218,103.94409656524658	21:22	80
USER_2052	LOC_3041	1.2911275910441806,103.85770797729492	17:20	71
USER_522	LOC_3185	1.3041276055837472,103.83200168609619	19:35	82
USER_1049	LOC_3738	1.3244061321390246,103.92816995713078	11:41	88
USER_362	LOC_2551	1.3384936555025502,103.72767448425293	19:42	61
USER_345	LOC_4281	1.4044678172348803,103.90231847763062	14:46	91
USER_345	LOC_5222	1.3705156448905058,103.84787231683731	13:38	88
USER_345	LOC_3976	1.2986448442772207,103.85510347747544	12:11	75
USER_345	LOC_1048	1.2941309006626591,103.85875940322876	20:09	71
USER_345	LOC_5335	1.3505012806982264,103.8483738899231	19:03	90
USER_345	LOC_5054	1.4359172195093404,103.7858367898543	20:48	86
USER_2029	LOC_1251	1.3003037633633492,103.84488701820374	22:21	88
USER_230	LOC_4382	1.4238703700893787,103.86011123657227	19:22	89
USER_458	LOC_1238	1.4362368651330115,103.78626465797424	18:28	90
USER_2029	LOC_2299	1.3507318865879963,103.84830951690674	23:13	75
USER_2056	LOC_4942	1.3593574788334388,103.8859755276146	13:17	61
USER_436	LOC_2113	1.264939229884546,103.82166828472484	16:32	85
USER_2056	LOC_5475	1.3912645505499577,103.89862775802612	18:11	88
USER_2056	LOC_3862	1.311329073370462,103.856354757978	19:29	83
USER_522	LOC_4424	1.3011779381831814,103.83841753005981	12:36	86
USER_522	LOC_3185	1.3041276055837472,103.83200168609619	19:37	82
USER_1388	LOC_597	1.28963666102232,103.84404480457306	12:23	89
USER_1388	LOC_4783	1.2773053972059423,103.81741595880462	17:09	91
USER_230	LOC_1893	1.333826,103.949017	21:39	81
USER_1388	LOC_4783	1.2773053972059423,103.81741595880462	19:03	89
USER_230	LOC_1546	1.263496977134276,103.82277488708496	13:08	76
USER_230	LOC_5423	1.264827028998148,103.82014095783234	13:39	80
USER_564	LOC_3059	1.2891838522262156,103.84464073199811	00:52	70
USER_564	LOC_3059	1.2891838522262156,103.84464073199811	00:52	70
USER_1266	LOC_1656	1.331285834346104,103.79393577575684	20:40	85
USER_271	LOC_5013	1.3028833826649717,103.83496284484863	16:29	65
USER_592	LOC_123	1.2930153860762195,103.85805130004883	18:11	65
USER_271	LOC_1022	1.3346865747646826,103.7215322167027	19:56	70
USER_1440	LOC_5137	1.356363442150876,103.98927617205105	21:09	76
USER_592	LOC_3122	1.2933157169746559,103.85743975639343	19:47	90
USER_1083	LOC_1996	1.291849,103.845241	16:26	65
USER_1440	LOC_5137	1.356363442150876,103.98927617205105	06:53	76
USER_1683	LOC_2686	1.372846,103.894144	19:36	63
USER_1083	LOC_1441	1.392079701574771,103.89502286911011	19:30	82
USER_1683	LOC_3507	1.350885001111181,103.848373	13:05	61
USER_1683	LOC_3768	1.3711216506416146,103.89244794845581	19:20	63
USER_1015	LOC_323	1.282731,103.843348	13:38	84
USER_120	LOC_2675	1.265314724482825,103.81997607658388	09:35	71
USER_1929	LOC_1602	1.3019394890063036,103.90538692474365	14:11	69
USER_1929	LOC_1095	1.3014246377707814,103.83848190307617	19:33	73
USER_1929	LOC_1095	1.3014246377707814,103.83848190307617	20:02	78
USER_1222	LOC_1965	1.35421,103.94500449	15:06	77
USER_2199	LOC_4212	1.2654942179092499,103.82636117077487	19:10	65
USER_2199	LOC_3220	1.3026688614099653,103.87650489807129	20:38	77
USER_2293	LOC_83	1.3526876008273852,103.94388790962056	15:54	65
USER_2293	LOC_83	1.3526876008273852,103.94388790962056	13:17	65
USER_2293	LOC_83	1.3526876008273852,103.94388790962056	13:17	65
USER_2293	LOC_715	1.3633192948661106,103.86674479385341	12:27	68
USER_2293	LOC_715	1.3633192948661106,103.86674479385341	12:27	68
USER_2293	LOC_3080	1.3828041866822334,103.89330385217454	10:29	78
USER_2293	LOC_3080	1.3828041866822334,103.89330385217454	08:19	79
USER_2293	LOC_1129	1.3922513122809397,103.7435531616211	08:14	85
USER_2293	LOC_3080	1.3828041866822334,103.89330385217454	09:19	87
USER_1781	LOC_3511	1.422224568755502,103.76254644316724	21:42	88
USER_466	LOC_608	1.300113,103.836819	21:18	62
USER_1723	LOC_4213	1.3772138769142435,103.89844670891762	17:42	91
USER_1723	LOC_301	1.305448,103.930065	19:44	89
USER_1723	LOC_4213	1.3772138769142435,103.89844670891762	17:29	69
USER_495	LOC_3692	1.300191,103.84495	19:21	66
USER_1692	LOC_5258	1.2800128764232916,103.83568462802141	15:28	62
USER_2111	LOC_2515	1.3168420636679268,103.87923653441977	10:30	81
USER_1184	LOC_4455	1.292142,103.842433	20:59	90
USER_442	LOC_4221	1.2557740819100387,103.82178783416748	12:19	81
USER_1401	LOC_179	1.3031837123913104,103.83487701416016	18:29	89
USER_495	LOC_2614	1.3561698888933271,103.98703336715698	01:14	74
USER_495	LOC_922	1.2881671823763388,103.80548000335693	19:41	68
USER_1934	LOC_3331	1.3026327402211182,103.86411748372392	22:46	88
USER_1934	LOC_5023	1.45360322,103.832934	19:13	76
USER_1033	LOC_572	1.295929,103.85477	13:20	61
USER_1033	LOC_572	1.295929,103.85477	13:48	74
USER_688	LOC_5362	1.2894198856566765,103.84895481842075	02:38	91
USER_1664	LOC_3043	1.3022886,103.853029675	18:53	67
USER_688	LOC_5362	1.2894198856566765,103.84895481842075	22:09	78
USER_688	LOC_5362	1.2894198856566765,103.84895481842075	19:59	88
USER_1664	LOC_2113	1.264939229884546,103.82166828472484	12:11	72
USER_1664	LOC_4702	1.3312632673431002,103.93934987797503	00:04	72
USER_1664	LOC_4047	1.3295267795511432,103.77625465393066	09:22	68
USER_1664	LOC_4702	1.3312632673431002,103.93934987797503	22:41	72
USER_562	LOC_2505	1.3429556294180167,103.77525687217712	15:49	80
USER_1568	LOC_1589	1.331344,103.86909	09:28	78
USER_143	LOC_2113	1.264939229884546,103.82166828472484	12:16	77
USER_143	LOC_1609	1.264844,103.820183	18:58	82
USER_1568	LOC_1589	1.331344,103.86909	12:46	85
USER_1568	LOC_3170	1.3692746004984162,103.84864909125106	16:06	64
USER_1568	LOC_3170	1.3692746004984162,103.84864909125106	20:06	79
USER_1568	LOC_2695	1.2981167815476569,103.856456672734	18:03	85
USER_1478	LOC_2342	1.3493911543645971,103.8731575012207	08:51	90
USER_1478	LOC_2342	1.3493911543645971,103.8731575012207	22:28	66
USER_1284	LOC_5503	1.33376,103.795831	15:08	64
USER_665	LOC_23	1.3730737389203738,103.93210172653198	12:52	76
USER_1119	LOC_3015	1.2932299081501553,103.85822296142578	20:52	78
USER_1119	LOC_1840	1.3012422945996618,103.83785963058472	13:37	81
USER_1478	LOC_2342	1.3493911543645971,103.8731575012207	08:44	62
USER_1478	LOC_2342	1.3493911543645971,103.8731575012207	21:18	90
USER_475	LOC_4135	1.2952946821842102,103.85901689529419	16:26	69
USER_1930	LOC_2807	1.30490283279582,103.83204461060822	13:03	65
USER_644	LOC_3847	1.298973729928018,103.85474681854248	17:20	91
USER_1119	LOC_2763	1.3116468456812105,103.83672626840028	08:09	62
USER_2108	LOC_214	1.3838901765835836,103.75212481121187	09:19	76
USER_2108	LOC_214	1.3838901765835836,103.75212481121187	10:12	79
USER_2108	LOC_214	1.3838901765835836,103.75212481121187	07:50	87
USER_2205	LOC_2190	1.2882891312212776,103.83588842659661	18:59	81
USER_2108	LOC_3225	1.353404,103.834236	23:34	69
USER_2108	LOC_214	1.3838901765835836,103.75212481121187	07:28	66
USER_2108	LOC_214	1.3838901765835836,103.75212481121187	12:41	63
USER_2108	LOC_214	1.3838901765835836,103.75212481121187	10:39	73
USER_51	LOC_1960	1.4295227139050959,103.83570313453674	17:38	77
USER_937	LOC_4603	1.3038809062607948,103.86120021343231	00:40	82
USER_2108	LOC_214	1.3838901765835836,103.75212481121187	10:55	90
USER_639	LOC_5362	1.2894198856566765,103.84895481842075	03:12	86
USER_603	LOC_1919	1.2908058076601945,103.86008977890015	10:45	75
USER_2095	LOC_4742	1.3006416346486427,103.8448977470398	00:04	86
USER_937	LOC_4603	1.3038809062607948,103.86120021343231	13:13	75
USER_937	LOC_2447	1.2951962279800937,103.85211970119678	18:19	73
USER_1927	LOC_3599	1.3334953770051627,103.95950317382812	17:50	61
USER_1927	LOC_3599	1.3334953770051627,103.95950317382812	17:30	84
USER_1729	LOC_5050	1.3070640223624572,103.90637574903143	21:14	75
USER_280	LOC_3124	1.2882100868743749,103.8057804107666	19:21	67
USER_1927	LOC_3599	1.3334953770051627,103.95950317382812	17:58	87
USER_1927	LOC_3599	1.3334953770051627,103.95950317382812	17:49	82
USER_1927	LOC_4919	1.3071738039251686,103.8331389427185	13:10	81
USER_1927	LOC_5594	1.3278535311439326,103.82492065429688	12:54	81
USER_1927	LOC_3599	1.3334953770051627,103.95950317382812	18:54	79
USER_1927	LOC_732	1.3800025668471938,103.76421689987183	20:44	85
USER_1927	LOC_4087	1.3048945185419574,103.83119702339172	16:56	65
USER_1927	LOC_3599	1.3334953770051627,103.95950317382812	17:49	77
USER_56	LOC_4653	1.3049213336761272,103.82335424423218	17:53	69
USER_278	LOC_4829	1.301554,103.838552	16:02	89
USER_1529	LOC_668	1.294151,103.853396	18:41	86
USER_1529	LOC_4500	1.2857,103.848579	20:38	75
USER_1806	LOC_274	1.301161,103.839171	18:59	83
USER_1806	LOC_3254	1.263361,103.821459	19:28	91
USER_1806	LOC_931	1.299784,103.838209	08:57	71
USER_1806	LOC_3346	1.305659979777759,103.83104400329022	19:37	72
USER_478	LOC_2236	1.3045459217717452,103.83185148239136	21:05	84
USER_579	LOC_3972	1.30134028551978,103.83683949066254	22:09	78
USER_579	LOC_1964	1.3379415768646545,103.85206308368407	20:43	89
USER_805	LOC_871	1.3391554542837896,103.70607479772323	11:03	62
USER_18	LOC_4692	1.2938926956447825,103.83190308779882	12:28	81
USER_1539	LOC_2101	1.300820995810688,103.85105401317239	11:03	75
USER_656	LOC_1058	1.3347932142444932,103.96647691726685	13:18	61
USER_656	LOC_1058	1.3347932142444932,103.96647691726685	12:44	84
USER_656	LOC_1919	1.2908058076601945,103.86008977890015	18:31	87
USER_1686	LOC_4858	1.2897975527933498,103.85573387145996	21:19	81
USER_1686	LOC_1436	1.301693,103.839112	20:27	80
USER_1686	LOC_4858	1.2897975527933498,103.85573387145996	19:46	78
USER_1686	LOC_4858	1.2897975527933498,103.85573387145996	21:00	75
USER_1686	LOC_4858	1.2897975527933498,103.85573387145996	19:27	89
USER_1117	LOC_4768	1.317874023152819,103.78589903865011	20:53	66
USER_554	LOC_1921	1.4354539060201061,103.78664016723633	15:36	81
USER_911	LOC_5337	1.3521074770803427,103.93653273582458	11:57	68
USER_911	LOC_5337	1.3521074770803427,103.93653273582458	13:43	71
USER_911	LOC_5337	1.3521074770803427,103.93653273582458	11:45	72
USER_911	LOC_5337	1.3521074770803427,103.93653273582458	13:30	73
USER_911	LOC_5337	1.3521074770803427,103.93653273582458	18:09	63
USER_911	LOC_5337	1.3521074770803427,103.93653273582458	10:32	74
USER_911	LOC_5337	1.3521074770803427,103.93653273582458	17:58	89
USER_911	LOC_5337	1.3521074770803427,103.93653273582458	10:04	75
USER_618	LOC_1048	1.2941309006626591,103.85875940322876	13:04	91
USER_618	LOC_1238	1.4362368651330115,103.78626465797424	17:33	64
USER_618	LOC_513	1.299871,103.844912	14:16	64
USER_911	LOC_5337	1.3521074770803427,103.93653273582458	14:00	65
USER_911	LOC_5337	1.3521074770803427,103.93653273582458	12:23	62
USER_911	LOC_5337	1.3521074770803427,103.93653273582458	18:38	90
USER_911	LOC_5337	1.3521074770803427,103.93653273582458	11:46	66
USER_911	LOC_5337	1.3521074770803427,103.93653273582458	12:16	67
USER_1089	LOC_599	1.282643222229289,103.81814002990723	13:12	77
USER_14	LOC_4858	1.2897975527933498,103.85573387145996	20:31	62
USER_618	LOC_1238	1.4362368651330115,103.78626465797424	14:40	62
USER_408	LOC_1600	1.303398233602476,103.83500576019287	12:56	81
USER_618	LOC_513	1.299871,103.844912	14:35	85
USER_618	LOC_1238	1.4362368651330115,103.78626465797424	20:45	79
USER_618	LOC_1921	1.4354539060201061,103.78664016723633	20:32	83
USER_618	LOC_1238	1.4362368651330115,103.78626465797424	12:46	81
USER_431	LOC_5403	1.437455,103.78673	15:58	77
USER_431	LOC_4505	1.2991292580674962,103.85539054870605	18:23	76
USER_2088	LOC_3170	1.3692746004984162,103.84864909125106	23:19	71
USER_1799	LOC_922	1.2881671823763388,103.80548000335693	16:53	69
USER_2088	LOC_4281	1.4044678172348803,103.90231847763062	19:58	80
USER_2088	LOC_4281	1.4044678172348803,103.90231847763062	17:15	79
USER_2088	LOC_4281	1.4044678172348803,103.90231847763062	23:56	61
USER_2088	LOC_3170	1.3692746004984162,103.84864909125106	18:45	83
USER_1873	LOC_2946	1.2641104843891762,103.81271962423952	11:49	65
USER_705	LOC_3232	1.291459,103.849747	11:59	66
USER_1321	LOC_3041	1.2911275910441806,103.85770797729492	14:47	89
USER_2289	LOC_5190	1.2933586213858121,103.85363101959229	21:16	71
USER_1088	LOC_5162	1.333784977109635,103.74183654785156	15:19	80
USER_1203	LOC_1600	1.303398233602476,103.83500576019287	11:59	69
USER_705	LOC_3232	1.291459,103.849747	12:19	63
USER_1088	LOC_4742	1.3006416346486427,103.8448977470398	23:49	65
USER_646	LOC_3235	1.3619821499543723,103.85260661277937	11:18	89
USER_646	LOC_3235	1.3619821499543723,103.85260661277937	12:08	91
USER_646	LOC_4728	1.333044887886031,103.77634048461914	11:07	68
USER_646	LOC_3235	1.3619821499543723,103.85260661277937	11:12	69
USER_1321	LOC_3041	1.2911275910441806,103.85770797729492	18:59	73
USER_1321	LOC_2048	1.2862901291812636,103.82734086961639	18:49	74
USER_304	LOC_2918	1.3059892696912574,103.85104963419514	12:51	64
USER_1321	LOC_2048	1.2862901291812636,103.82734086961639	19:10	68
USER_149	LOC_4296	1.28160895,103.84548	15:22	61
USER_282	LOC_5101	1.3293122605879297,103.77634048461914	08:19	73
USER_282	LOC_2795	1.4415030626001744,103.82457733154297	19:20	68
USER_440	LOC_1605	1.353986,103.945009	21:13	89
USER_1545	LOC_2113	1.264939229884546,103.82166828472484	14:36	64
USER_1545	LOC_2966	1.283039,103.842694	20:32	75
USER_1306	LOC_4572	1.2862954729469442,103.85291755199432	19:19	89
USER_1272	LOC_4340	1.3014353638392555,103.9140236377716	17:17	70
USER_979	LOC_4142	1.4293618314459413,103.83625030517578	13:59	86
USER_240	LOC_3168	1.304417,103.830984	20:22	88
USER_240	LOC_741	1.2941417761262115,103.85342191049631	09:34	72
USER_240	LOC_5329	1.265076299125372,103.82460071137676	22:11	90
USER_1247	LOC_3692	1.300191,103.84495	21:06	61
USER_1247	LOC_3998	1.3187257266582528,103.82012486457825	12:28	75
USER_1262	LOC_3427	1.314529,103.878346	18:53	89
USER_1271	LOC_2795	1.4415030626001744,103.82457733154297	20:33	62
USER_296	LOC_3824	1.3552260156009084,103.9885139465332	07:17	92
USER_1425	LOC_2895	1.412307,103.83139339	22:47	83
USER_1425	LOC_2895	1.412307,103.83139339	22:47	83
USER_1549	LOC_2129	1.4325578380072914,103.77414018598367	10:18	62
USER_784	LOC_4820	1.3818795678460325,103.84480655193329	17:59	71
USER_784	LOC_4820	1.3818795678460325,103.84480655193329	18:20	63
USER_570	LOC_732	1.3800025668471938,103.76421689987183	16:23	89
USER_570	LOC_3122	1.2933157169746559,103.85743975639343	17:49	85
USER_1641	LOC_415	1.3013924595650668,103.9054673910141	20:58	87
USER_2122	LOC_1122	1.3724730965427463,103.95169258117676	20:45	84
USER_2311	LOC_4959	1.306583871436063,103.8329029083252	19:20	83
USER_784	LOC_1883	1.3047833261434834,103.8319377166476	12:37	69
USER_190	LOC_2828	1.3191793881291252,103.84289135804656	20:44	62
USER_394	LOC_2748	1.294431231429039,103.78297090530396	14:48	79
USER_1710	LOC_613	1.291116864932044,103.8348662853241	19:44	71
USER_1641	LOC_415	1.3013924595650668,103.9054673910141	14:38	86
USER_68	LOC_5205	1.2996655619233346,103.85444641113281	19:12	83
USER_68	LOC_915	1.299546,103.854448	20:57	83
USER_651	LOC_808	1.289146,103.859071	08:28	64
USER_651	LOC_978	1.300728,103.85433	17:05	81
USER_68	LOC_411	1.29948321862512,103.85455369949341	20:33	67
USER_68	LOC_5205	1.2996655619233346,103.85444641113281	20:05	65
USER_68	LOC_5205	1.2996655619233346,103.85444641113281	19:10	77
USER_68	LOC_411	1.29948321862512,103.85455369949341	21:07	77
USER_1580	LOC_2122	1.290417,103.807944	11:05	69
USER_1549	LOC_2129	1.4325578380072914,103.77414018598367	13:42	83
USER_68	LOC_411	1.29948321862512,103.85455369949341	20:47	65
USER_1580	LOC_3974	1.293270167213361,103.77287269054963	19:52	88
USER_1343	LOC_1182	1.315465022216748,103.76686692237854	19:40	68
USER_1343	LOC_706	1.3009526907125557,103.85956406593323	21:33	68
USER_1549	LOC_2129	1.4325578380072914,103.77414018598367	21:47	63
USER_1549	LOC_2129	1.4325578380072914,103.77414018598367	17:02	71
USER_374	LOC_4262	1.3537378055432805,103.83420646190643	20:15	70
USER_374	LOC_5560	1.3363913765153836,103.7838077545166	18:50	70
USER_247	LOC_493	1.4419213547491077,103.82477045059204	14:47	75
USER_247	LOC_3697	1.3046370932393956,103.8308322429657	21:31	88
USER_370	LOC_1238	1.4362368651330115,103.78626465797424	19:17	86
USER_370	LOC_1238	1.4362368651330115,103.78626465797424	21:23	72
USER_1492	LOC_2113	1.264939229884546,103.82166828472484	19:16	88
USER_1492	LOC_2113	1.264939229884546,103.82166828472484	12:57	87
USER_1257	LOC_942	1.2997620966052859,103.8543713092804	21:36	67
USER_1257	LOC_2624	1.29172,103.859253	13:33	70
USER_1062	LOC_4255	1.3200450236236276,103.84337425231934	08:22	61
USER_1257	LOC_4107	1.293440942245645,103.85566400442212	14:03	90
USER_1233	LOC_4092	1.3497129301656448,103.7492287158966	14:00	64
USER_1223	LOC_871	1.3391554542837896,103.70607479772323	19:02	66
USER_2248	LOC_2157	1.4406723963517576,103.80074902724589	14:18	61
USER_1233	LOC_2459	1.2564605624116,103.82015653	11:40	80
USER_712	LOC_1121	1.3049164333333334,103.904301	19:33	78
USER_712	LOC_2031	1.3541748835469034,103.94499778747559	15:54	74
USER_712	LOC_1569	1.2988033308784344,103.88264563058073	07:52	68
USER_712	LOC_1569	1.2988033308784344,103.88264563058073	12:12	67
USER_712	LOC_1569	1.2988033308784344,103.88264563058073	23:56	90
USER_1467	LOC_1330	1.3703440326145426,103.84711861610413	16:39	64
USER_1467	LOC_1330	1.3703440326145426,103.84711861610413	13:38	85
USER_1467	LOC_2609	1.2941660983383616,103.77444008620441	09:43	76
USER_1467	LOC_1330	1.3703440326145426,103.84711861610413	15:49	89
USER_1467	LOC_1330	1.3703440326145426,103.84711861610413	15:50	89
USER_1467	LOC_1330	1.3703440326145426,103.84711861610413	18:31	70
USER_1467	LOC_1330	1.3703440326145426,103.84711861610413	18:31	70
USER_1467	LOC_1975	1.3010607,103.858423	00:22	62
USER_1467	LOC_1330	1.3703440326145426,103.84711861610413	13:39	86
USER_1399	LOC_3948	1.288757,103.847218	08:15	73
USER_374	LOC_2661	1.354754078816752,103.77668380737305	15:27	70
USER_911	LOC_5337	1.3521074770803427,103.93653273582458	18:56	82
USER_911	LOC_5337	1.3521074770803427,103.93653273582458	18:56	82
USER_911	LOC_5337	1.3521074770803427,103.93653273582458	16:36	83
USER_911	LOC_5337	1.3521074770803427,103.93653273582458	18:26	84
USER_911	LOC_5337	1.3521074770803427,103.93653273582458	13:24	64
USER_911	LOC_5337	1.3521074770803427,103.93653273582458	13:28	61
USER_124	LOC_5569	1.282775442506445,103.84402363634871	11:31	69
USER_1949	LOC_23	1.3730737389203738,103.93210172653198	15:26	73
USER_911	LOC_5337	1.3521074770803427,103.93653273582458	12:59	76
USER_911	LOC_5337	1.3521074770803427,103.93653273582458	18:27	77
USER_911	LOC_5337	1.3521074770803427,103.93653273582458	12:25	78
USER_911	LOC_5337	1.3521074770803427,103.93653273582458	11:08	79
USER_911	LOC_5337	1.3521074770803427,103.93653273582458	11:08	79
USER_911	LOC_5337	1.3521074770803427,103.93653273582458	17:37	80
USER_911	LOC_5337	1.3521074770803427,103.93653273582458	12:10	80
USER_911	LOC_5337	1.3521074770803427,103.93653273582458	18:12	87
USER_1356	LOC_5346	1.3405530290894334,103.70613098144531	12:01	65
USER_1169	LOC_769	1.3520082629773507,103.74767303466797	10:41	87
USER_1046	LOC_1075	1.3192137593570605,103.91284883022308	02:19	70
USER_1046	LOC_2489	1.3448457045284008,103.94166703149695	19:18	62
USER_1356	LOC_5001	1.2860830038430984,103.82760086491454	22:11	83
USER_1046	LOC_1759	1.301203,103.838432	13:19	89
USER_1602	LOC_1533	1.38379947019024,103.77041816711426	18:44	70
USER_1602	LOC_1533	1.38379947019024,103.77041816711426	17:56	90
USER_513	LOC_1446	1.3404983119951461,103.70675886345204	19:32	76
USER_1949	LOC_23	1.3730737389203738,103.93210172653198	12:09	74
USER_1331	LOC_2886	1.347125,103.680063	14:06	80
USER_1584	LOC_781	1.2936589522436392,103.85775089263916	16:57	86
USER_1169	LOC_4936	1.3526249992275734,103.94480466842651	21:39	77
USER_1331	LOC_4505	1.2991292580674962,103.85539054870605	18:27	81
USER_1169	LOC_769	1.3520082629773507,103.74767303466797	10:23	88
USER_1169	LOC_1238	1.4362368651330115,103.78626465797424	19:34	81
USER_1660	LOC_3154	1.353421,103.85125	11:16	77
USER_2249	LOC_3230	1.398079,103.873129	06:51	91
USER_255	LOC_5032	1.342966355307044,103.79708468914032	12:11	70
USER_255	LOC_2664	1.29876457138051,103.85856628417969	16:43	75
USER_2182	LOC_3423	1.2893577819284254,103.86308312416077	13:54	70
USER_284	LOC_3099	1.3019982965362218,103.77186549287488	19:57	65
USER_600	LOC_3971	1.3101449163531378,103.85521620512009	21:32	65
USER_600	LOC_3971	1.3101449163531378,103.85521620512009	19:11	71
USER_1533	LOC_2883	1.3892588488032864,103.98794531822205	02:21	64
USER_1787	LOC_266	1.299344494307245,103.84529746072315	16:50	62
USER_1533	LOC_1527	1.308262666584256,103.8568813183725	23:33	72
USER_1533	LOC_1064	1.2847348201953352,103.86079788208008	22:36	88
USER_934	LOC_5566	1.3498710248368482,103.74931303292658	12:54	64
USER_1592	LOC_2573	1.3004914696385446,103.85897934436798	19:12	65
USER_1787	LOC_266	1.299344494307245,103.84529746072315	15:55	84
USER_934	LOC_1883	1.3047833261434834,103.8319377166476	13:18	68
USER_1126	LOC_2030	1.3333471279751743,103.73662399092099	11:00	72
USER_797	LOC_3161	1.369233602856942,103.84671849667777	22:08	91
USER_797	LOC_3170	1.3692746004984162,103.84864909125106	18:16	84
USER_797	LOC_3688	1.3503350299269141,103.84854555130005	21:06	85
USER_851	LOC_1883	1.3047833261434834,103.8319377166476	18:09	71
USER_1488	LOC_3397	1.2761967992944654,103.84616374969482	09:56	61
USER_1488	LOC_1251	1.3003037633633492,103.84488701820374	19:19	64
USER_1488	LOC_3397	1.2761967992944654,103.84616374969482	08:59	84
USER_1133	LOC_2747	1.3032708936344455,103.85180264342931	21:37	72
USER_1280	LOC_1739	1.301261,103.839256	21:38	88
USER_2294	LOC_2148	1.3150857460583831,103.76519441341257	17:55	66
USER_939	LOC_4953	1.29475837740194,103.86040091514587	21:38	68
USER_797	LOC_3651	1.3693503643119798,103.84731295835947	02:59	69
USER_797	LOC_3688	1.3503350299269141,103.84854555130005	23:27	62
USER_797	LOC_3688	1.3503350299269141,103.84854555130005	23:27	62
USER_1133	LOC_2747	1.3032708936344455,103.85180264342931	14:03	88
USER_2186	LOC_2334	1.2845363866156259,103.85095417499542	16:04	111
USER_2186	LOC_2334	1.2845363866156259,103.85095417499542	14:19	109
USER_1115	LOC_4931	1.3318068336505098,103.84930583935267	16:08	111
USER_2186	LOC_2334	1.2845363866156259,103.85095417499542	15:31	112
USER_2023	LOC_4535	1.279543363638627,103.83831024169922	16:39	110
USER_2023	LOC_2113	1.264939229884546,103.82166828472484	13:13	109
USER_1578	LOC_2397	1.305732,103.813601	12:25	116
USER_2023	LOC_1789	1.293660500277163,103.8319257314384	13:12	112
USER_524	LOC_2809	1.282375068520202,103.84208679199219	11:29	110
USER_524	LOC_2809	1.282375068520202,103.84208679199219	15:07	107
USER_65	LOC_1840	1.3012422945996618,103.83785963058472	19:19	121
USER_524	LOC_3056	1.2792569762719992,103.84329331576289	15:29	121
USER_2236	LOC_3883	1.2635184295891142,103.8223671913147	21:16	109
USER_1115	LOC_3170	1.3692746004984162,103.84864909125106	14:12	112
USER_524	LOC_2809	1.282375068520202,103.84208679199219	15:02	95
USER_524	LOC_2809	1.282375068520202,103.84208679199219	10:23	99
USER_786	LOC_2060	1.2487376463910151,103.82200241088867	16:46	121
USER_1496	LOC_1666	1.3919080908561219,103.89500141143799	18:46	93
USER_1496	LOC_293	1.3851480490239914,103.9013235507576	20:41	97
USER_329	LOC_2246	1.2941818977955948,103.76946918491755	17:21	114
USER_65	LOC_3881	1.30603198,103.828182	17:49	121
USER_2207	LOC_4996	1.3396091497436304,103.98327827453613	00:16	103
USER_2207	LOC_4996	1.3396091497436304,103.98327827453613	09:34	115
USER_982	LOC_5343	1.357788,103.767644	12:41	98
USER_1102	LOC_4942	1.3593574788334388,103.8859755276146	19:24	103
USER_834	LOC_1245	1.31575,103.925692	13:01	120
USER_1310	LOC_3991	1.2544011203660779,103.8136339187622	16:58	96
USER_1310	LOC_3059	1.2891838522262156,103.84464073199811	00:48	94
USER_2214	LOC_3408	1.2648699338856368,103.82015705108643	10:37	106
USER_2214	LOC_3408	1.2648699338856368,103.82015705108643	17:38	95
USER_2214	LOC_3408	1.2648699338856368,103.82015705108643	13:16	118
USER_2269	LOC_3502	1.3096622448985573,103.7918758392334	09:14	105
USER_718	LOC_4907	1.2992150666920927,103.83871793746948	18:27	95
USER_718	LOC_3783	1.3545181103901776,103.94505143165588	13:56	104
USER_718	LOC_4907	1.2992150666920927,103.83871793746948	08:40	103
USER_718	LOC_4907	1.2992150666920927,103.83871793746948	08:54	102
USER_1423	LOC_2293	1.296558,103.856281	14:55	121
USER_1423	LOC_637	1.294075,103.856246	16:02	121
USER_1310	LOC_2486	1.306156,103.828115	21:09	115
USER_1310	LOC_3991	1.2544011203660779,103.8136339187622	20:48	97
USER_2139	LOC_4608	1.31938,103.843834	10:11	121
USER_2139	LOC_435	1.3116344719899675,103.91051619843282	19:25	102
USER_961	LOC_1596	1.3542070610655166,103.94526600837708	13:52	120
USER_2221	LOC_4450	1.288866,103.847027	19:54	107
USER_451	LOC_972	1.282188,103.858949	19:56	108
USER_1090	LOC_4505	1.2991292580674962,103.85539054870605	14:08	96
USER_718	LOC_4907	1.2992150666920927,103.83871793746948	08:38	110
USER_718	LOC_4907	1.2992150666920927,103.83871793746948	08:44	95
USER_1822	LOC_4518	1.2838458605885734,103.8589762562537	18:17	92
USER_511	LOC_2365	1.3076028456483761,103.78443002700806	21:44	94
USER_202	LOC_3176	1.2948449678050273,103.85094772349142	20:54	94
USER_1386	LOC_2496	1.299731,103.844913	16:13	95
USER_1476	LOC_2762	1.3967989914374799,103.74660015106201	21:54	121
USER_1476	LOC_1983	1.2749126466816718,103.84332162268917	13:33	117
USER_674	LOC_2614	1.3561698888933271,103.98703336715698	19:27	96
USER_1476	LOC_3279	1.2868800470996384,103.80805492401123	16:48	119
USER_106	LOC_380	1.2997513705297001,103.77578258514404	08:22	101
USER_129	LOC_1883	1.3047833261434834,103.8319377166476	20:24	101
USER_106	LOC_1238	1.4362368651330115,103.78626465797424	17:10	101
USER_106	LOC_380	1.2997513705297001,103.77578258514404	12:03	101
USER_270	LOC_2352	1.3384936555025502,103.69487643241882	16:08	95
USER_106	LOC_380	1.2997513705297001,103.77578258514404	08:24	96
USER_270	LOC_4919	1.3071738039251686,103.8331389427185	17:12	93
USER_270	LOC_4403	1.3378539874297368,103.69599661291868	16:08	95
USER_712	LOC_415	1.3013924595650668,103.9054673910141	18:21	64
USER_712	LOC_1569	1.2988033308784344,103.88264563058073	16:38	79
USER_218	LOC_391	1.332198,103.848033	13:14	65
USER_1882	LOC_3769	1.286279383748174,103.85283708572388	18:49	89
USER_58	LOC_2045	1.298424,103.855463	19:58	65
USER_218	LOC_521	1.3669493247552946,103.75004410743713	10:25	64
USER_58	LOC_4966	1.3009419646420206,103.83588552474976	19:05	70
USER_58	LOC_3933	1.3694055277629287,103.84894251823425	19:13	67
USER_273	LOC_3216	1.3505280953377055,103.72528195381165	17:28	90
USER_547	LOC_4105	1.3385365591365952,103.79305601119995	14:48	71
USER_837	LOC_5162	1.333784977109635,103.74183654785156	08:08	74
USER_837	LOC_5162	1.333784977109635,103.74183654785156	07:10	66
USER_123	LOC_871	1.3391554542837896,103.70607479772323	00:18	89
USER_123	LOC_3170	1.3692746004984162,103.84864909125106	19:55	86
USER_1962	LOC_5423	1.264827028998148,103.82014095783234	18:11	67
USER_2157	LOC_4922	1.3068091184027997,103.93471956253052	19:53	70
USER_1962	LOC_2113	1.264939229884546,103.82166828472484	18:25	71
USER_1962	LOC_5436	1.2638831212939852,103.82286071777344	11:07	72
USER_1962	LOC_2113	1.264939229884546,103.82166828472484	12:46	89
USER_1962	LOC_2113	1.264939229884546,103.82166828472484	18:18	75
USER_1962	LOC_2113	1.264939229884546,103.82166828472484	18:51	76
USER_1962	LOC_5378	1.278448,103.803935	18:26	78
USER_1962	LOC_5423	1.264827028998148,103.82014095783234	18:32	80
USER_1962	LOC_2113	1.264939229884546,103.82166828472484	13:28	81
USER_73	LOC_3909	1.293249,103.858305	10:59	70
USER_945	LOC_913	1.314725,103.816156	18:18	76
USER_336	LOC_1251	1.3003037633633492,103.84488701820374	18:18	76
USER_1444	LOC_3710	1.441557,103.82462	18:25	86
USER_1444	LOC_1496	1.4362261396675327,103.7863826751709	19:42	68
USER_2047	LOC_3597	1.354832916016495,103.98797254038077	11:40	86
USER_2047	LOC_3691	1.2796359999607891,103.84422696091715	15:49	77
USER_1761	LOC_5552	1.295141,103.858755	18:16	63
USER_590	LOC_2001	1.3728592238028199,103.94933223724365	08:54	66
USER_1892	LOC_1273	1.352035,103.8353751	17:49	61
USER_1892	LOC_4384	1.2810340625276089,103.8708897050916	11:32	65
USER_2047	LOC_3697	1.3046370932393956,103.8308322429657	14:34	64
USER_1110	LOC_1141	1.33765,103.962114	11:10	69
USER_3	LOC_1613	1.3030979039017219,103.83493065834045	16:12	75
USER_2209	LOC_2614	1.3561698888933271,103.98703336715698	21:52	62
USER_590	LOC_2001	1.3728592238028199,103.94933223724365	19:06	84
USER_632	LOC_3987	1.2868130087861702,103.85365515947342	16:17	86
USER_632	LOC_437	1.2915638141050982,103.84968516944355	18:14	86
USER_464	LOC_2357	1.2998586312835478,103.85137796401978	14:25	91
USER_1110	LOC_1141	1.33765,103.962114	11:10	69
USER_1097	LOC_166	1.35692069693126,103.98905038833618	05:45	91
USER_1097	LOC_3538	1.3457765366104077,103.71324419975281	19:46	79
USER_1097	LOC_3182	1.3114179866602045,103.79583657869881	23:05	62
USER_632	LOC_4397	1.3924223521940935,103.8949462662836	12:17	63
USER_2001	LOC_3170	1.3692746004984162,103.84864909125106	19:45	62
USER_2001	LOC_3170	1.3692746004984162,103.84864909125106	18:14	90
USER_1097	LOC_3182	1.3114179866602045,103.79583657869881	03:05	64
USER_2001	LOC_1445	1.263298,103.821517	19:47	65
USER_620	LOC_4376	1.3249322470690328,103.93007032419172	21:54	89
USER_620	LOC_4376	1.3249322470690328,103.93007032419172	15:35	89
USER_2001	LOC_3170	1.3692746004984162,103.84864909125106	18:22	83
USER_620	LOC_4376	1.3249322470690328,103.93007032419172	13:12	65
USER_1414	LOC_1500	1.4447635942370927,103.76816511154175	09:41	104
USER_1414	LOC_5197	1.2992794231586096,103.85432839393616	19:19	106
USER_620	LOC_4128	1.2889148402845452,103.84577868637375	21:04	75
USER_1414	LOC_4008	1.300872245182455,103.8530033826828	18:17	104
USER_2023	LOC_4634	1.321417949803675,103.84594917297363	12:15	96
USER_2023	LOC_435	1.3116344719899675,103.91051619843282	17:10	106
USER_2103	LOC_1843	1.3029931805720891,103.85171771736715	14:42	113
USER_76	LOC_1883	1.3047833261434834,103.8319377166476	11:16	96
USER_1723	LOC_4213	1.3772138769142435,103.89844670891762	18:55	112
USER_196	LOC_586	1.2517410053253042,103.82200241088867	13:09	121
USER_2045	LOC_927	1.2642478129476493,103.82305383682251	21:12	107
USER_2045	LOC_5339	1.2925501655661076,103.81072728111012	19:41	104
USER_2045	LOC_3126	1.3045566478269373,103.8306713104248	11:49	120
USER_1664	LOC_966	1.303008292961088,103.8530991878988	14:05	121
USER_1664	LOC_3755	1.2723460996779083,103.84270906448364	14:57	114
USER_1664	LOC_3755	1.2723460996779083,103.84270906448364	22:03	109
USER_1664	LOC_2113	1.264939229884546,103.82166828472484	17:46	119
USER_1664	LOC_3971	1.3101449163531378,103.85521620512009	21:40	96
USER_302	LOC_179	1.3031837123913104,103.83487701416016	17:26	119
USER_1717	LOC_2203	1.3005880042889193,103.8561201095581	18:12	94
USER_688	LOC_5362	1.2894198856566765,103.84895481842075	22:24	117
USER_688	LOC_5362	1.2894198856566765,103.84895481842075	23:56	116
USER_1459	LOC_180	1.282662,103.84452	16:07	106
USER_689	LOC_3971	1.3101449163531378,103.85521620512009	02:12	120
USER_1737	LOC_5053	1.3076964600756689,103.86287179404776	10:46	117
USER_2287	LOC_2419	1.3013388292213097,103.83859992027283	21:40	97
USER_2019	LOC_2376	1.2849713235143456,103.84411421902074	16:42	103
USER_423	LOC_4070	1.2825037823040593,103.84297728538513	19:02	114
USER_1140	LOC_4996	1.3396091497436304,103.98327827453613	09:05	93
USER_1255	LOC_5075	1.284173,103.848283	19:28	116
USER_402	LOC_4321	1.3336214066844472,103.77665430307388	13:18	95
USER_402	LOC_1333	1.3317250144924815,103.77390818815843	10:13	95
USER_402	LOC_494	1.3325965118040948,103.77309902814386	11:00	100
USER_402	LOC_1333	1.3317250144924815,103.77390818815843	09:39	93
USER_402	LOC_1333	1.3317250144924815,103.77390818815843	10:18	98
USER_402	LOC_1333	1.3317250144924815,103.77390818815843	10:18	98
USER_1140	LOC_4996	1.3396091497436304,103.98327827453613	23:41	120
USER_402	LOC_4321	1.3336214066844472,103.77665430307388	13:42	98
USER_385	LOC_4524	1.304804,103.824968	13:57	114
USER_385	LOC_1246	1.303102,103.834657	20:09	116
USER_2244	LOC_4458	1.3083965726429687,103.85088443756104	14:39	115
USER_592	LOC_3122	1.2933157169746559,103.85743975639343	20:11	110
USER_41	LOC_5162	1.333784977109635,103.74183654785156	07:40	94
USER_41	LOC_3837	1.335301220355651,103.74635422328991	16:57	120
USER_271	LOC_3028	1.2822725438269718,103.84421612459899	19:01	118
USER_1266	LOC_425	1.3387510772955606,103.70565891265869	12:17	112
USER_1523	LOC_4824	1.2665942979757858,103.81966475433578	22:04	100
USER_1308	LOC_3439	1.370917861114103,103.89245867729187	12:20	95
USER_2074	LOC_4834	1.2994215436830465,103.84752631187439	20:02	106
USER_2293	LOC_83	1.3526876008273852,103.94388790962056	18:08	116
USER_271	LOC_5197	1.2992794231586096,103.85432839393616	12:16	119
USER_2074	LOC_965	1.2946457533832458,103.85929584503174	17:23	121
USER_2293	LOC_83	1.3526876008273852,103.94388790962056	22:35	109
USER_2293	LOC_5048	1.3789943485561553,103.92105102539062	15:14	119
USER_2293	LOC_5048	1.3789943485561553,103.92105102539062	17:06	109
USER_2293	LOC_83	1.3526876008273852,103.94388790962056	17:07	109
USER_484	LOC_4620	1.3019144690527138,103.84072873273043	17:57	112
USER_134	LOC_2004	1.3463879115035189,103.93105030059814	12:31	111
USER_2199	LOC_3220	1.3026688614099653,103.87650489807129	18:34	109
USER_2293	LOC_4517	1.2847251028099038,103.8596047439074	16:21	99
USER_442	LOC_907	1.3202223323478655,103.84353675552175	19:24	105
USER_1975	LOC_23	1.3730737389203738,103.93210172653198	17:04	119
USER_1934	LOC_2047	1.3045030175505317,103.83060425519943	21:52	106
USER_484	LOC_5003	1.318089965409206,103.89266352839795	16:41	109
USER_1692	LOC_3484	1.303227,103.861307	16:24	96
USER_1401	LOC_179	1.3031837123913104,103.83487701416016	19:34	103
USER_1401	LOC_2541	1.2997084662268736,103.8444471359253	17:13	107
USER_442	LOC_3219	1.28314,103.858691	19:44	96
USER_701	LOC_756	1.3350839425660672,103.9598713561945	18:42	97
USER_2273	LOC_996	1.44292954576647,103.78608226776123	11:49	98
USER_2273	LOC_996	1.44292954576647,103.78608226776123	11:45	99
USER_2273	LOC_996	1.44292954576647,103.78608226776123	11:54	100
USER_2029	LOC_2874	1.306723310036897,103.86261641979218	08:24	96
USER_1	LOC_2554	1.284863533860418,103.86062622070312	09:18	120
USER_436	LOC_5162	1.333784977109635,103.74183654785156	14:19	92
USER_436	LOC_3837	1.335301220355651,103.74635422328991	15:59	92
USER_1388	LOC_4783	1.2773053972059423,103.81741595880462	17:02	104
USER_1388	LOC_4783	1.2773053972059423,103.81741595880462	17:13	120
USER_230	LOC_5267	1.255039,103.817589	14:01	93
USER_230	LOC_5267	1.255039,103.817589	14:08	101
USER_2056	LOC_4853	1.355632,103.986819	19:04	115
USER_2056	LOC_1438	1.3887440159946385,103.98732304573059	19:48	121
USER_2056	LOC_3862	1.311329073370462,103.856354757978	19:13	112
USER_2056	LOC_5475	1.3912645505499577,103.89862775802612	18:42	111
USER_436	LOC_179	1.3031837123913104,103.83487701416016	15:49	118
USER_436	LOC_2113	1.264939229884546,103.82166828472484	18:36	116
USER_436	LOC_2113	1.264939229884546,103.82166828472484	16:43	121
USER_2056	LOC_5475	1.3912645505499577,103.89862775802612	23:31	117
USER_1173	LOC_5162	1.333784977109635,103.74183654785156	07:52	99
USER_1383	LOC_978	1.300728,103.85433	18:18	101
USER_1971	LOC_1795	1.2863008537491152,103.84508798656078	12:23	117
USER_170	LOC_4742	1.3006416346486427,103.8448977470398	00:57	120
USER_2056	LOC_5475	1.3912645505499577,103.89862775802612	09:47	103
USER_2056	LOC_756	1.3350839425660672,103.9598713561945	14:59	94
USER_1383	LOC_3935	1.3113784096477825,103.79586696624756	15:04	101
USER_1383	LOC_978	1.300728,103.85433	16:28	118
USER_1295	LOC_2273	1.292129,103.855253	16:05	119
USER_1252	LOC_4296	1.28160895,103.84548	16:52	98
USER_1968	LOC_913	1.314725,103.816156	20:26	121
USER_1968	LOC_913	1.314725,103.816156	20:25	121
USER_238	LOC_1491	1.3304921146548923,103.85086297988892	19:22	100
USER_1971	LOC_1088	1.287267,103.848731	13:19	98
USER_1252	LOC_1088	1.287267,103.848731	20:59	99
USER_1252	LOC_63	1.2915327782381605,103.84523518458708	19:35	100
USER_1128	LOC_4648	1.398429289370782,103.88431549072266	08:52	104
USER_976	LOC_756	1.3350839425660672,103.9598713561945	19:14	97
USER_205	LOC_486	1.3852688916050278,103.74473333358765	12:31	106
USER_205	LOC_486	1.3852688916050278,103.74473333358765	17:44	105
USER_205	LOC_3170	1.3692746004984162,103.84864909125106	18:35	113
USER_205	LOC_3170	1.3692746004984162,103.84864909125106	17:57	107
USER_385	LOC_5529	1.3524372969071434,103.94443988800049	20:07	112
USER_385	LOC_4922	1.3068091184027997,103.93471956253052	06:26	104
USER_655	LOC_3569	1.3543786744909703,103.94516944885254	19:44	92
USER_1290	LOC_1002	1.330846070764968,103.74823093414307	15:19	96
USER_1349	LOC_1823	1.2859181255435221,103.8483433647692	13:13	98
USER_500	LOC_4975	1.2772694165461522,103.84813785552979	11:59	102
USER_1417	LOC_536	1.3385621363335403,103.83213301821318	18:21	99
USER_1417	LOC_536	1.3385621363335403,103.83213301821318	07:33	98
USER_976	LOC_2484	1.3344941760386333,103.96459705457913	12:42	93
USER_1241	LOC_4070	1.2825037823040593,103.84297728538513	07:34	114
USER_2052	LOC_3041	1.2911275910441806,103.85770797729492	18:38	115
USER_1402	LOC_3684	1.297713415341255,103.85175883769989	02:24	104
USER_64	LOC_1175	1.3641713454002702,103.86650562286377	18:59	118
USER_1457	LOC_5137	1.356363442150876,103.98927617205105	06:45	108
USER_362	LOC_3512	1.303489,103.765297	11:57	113
USER_362	LOC_5378	1.278448,103.803935	17:52	114
USER_679	LOC_4585	1.2995046707785431,103.84764432907104	19:45	119
USER_679	LOC_1999	1.2976061544963546,103.76333713531494	20:59	117
USER_1388	LOC_77	1.27389,103.845	21:12	109
USER_522	LOC_1982	1.279398,103.843856	13:23	111
USER_916	LOC_3857	1.3105203274201687,103.84676456451416	08:11	99
USER_916	LOC_153	1.3186452816987055,103.89410555362701	08:59	107
USER_2052	LOC_3346	1.305659979777759,103.83104400329022	11:04	96
USER_2052	LOC_3061	1.305741269627708,103.7905168476962	09:49	96
USER_2052	LOC_1516	1.305377,103.85343487	22:37	105
USER_2052	LOC_3346	1.305659979777759,103.83104400329022	20:10	110
USER_2108	LOC_214	1.3838901765835836,103.75212481121187	07:21	98
USER_2108	LOC_214	1.3838901765835836,103.75212481121187	07:29	99
USER_1636	LOC_2379	1.256031512119255,103.81886959075928	13:30	101
USER_2108	LOC_214	1.3838901765835836,103.75212481121187	07:22	98
USER_1550	LOC_5427	1.331402,103.94782	23:34	100
USER_639	LOC_5362	1.2894198856566765,103.84895481842075	00:19	108
USER_51	LOC_1377	1.4301126161589073,103.83657217025757	15:16	114
USER_51	LOC_1960	1.4295227139050959,103.83570313453674	15:15	114
USER_2108	LOC_90	1.2843433160908335,103.84305775165558	20:01	110
USER_2108	LOC_214	1.3838901765835836,103.75212481121187	08:05	110
USER_2108	LOC_214	1.3838901765835836,103.75212481121187	16:30	107
USER_2108	LOC_214	1.3838901765835836,103.75212481121187	08:47	109
USER_2108	LOC_214	1.3838901765835836,103.75212481121187	15:10	105
USER_2108	LOC_214	1.3838901765835836,103.75212481121187	14:46	95
USER_2108	LOC_214	1.3838901765835836,103.75212481121187	08:23	93
USER_2108	LOC_214	1.3838901765835836,103.75212481121187	11:06	103
USER_1729	LOC_3566	1.2963249984063325,103.85552245699536	13:25	118
USER_280	LOC_3608	1.2637376047431277,103.82254592758066	13:18	94
USER_871	LOC_5185	1.3216532143128115,103.87022719032234	12:16	108
USER_871	LOC_5185	1.3216532143128115,103.87022719032234	11:29	104
USER_2066	LOC_3768	1.3711216506416146,103.89244794845581	13:17	119
USER_2066	LOC_3768	1.3711216506416146,103.89244794845581	20:46	119
USER_2066	LOC_3768	1.3711216506416146,103.89244794845581	15:58	104
USER_1927	LOC_1002	1.330846070764968,103.74823093414307	13:25	118
USER_51	LOC_1960	1.4295227139050959,103.83570313453674	17:58	108
USER_1014	LOC_4336	1.425593,103.825625	23:12	102
USER_283	LOC_377	1.28559291117338,103.85408163070679	16:40	100
USER_283	LOC_3972	1.30134028551978,103.83683949066254	00:26	96
USER_933	LOC_2964	1.29618,103.85682	19:06	101
USER_2095	LOC_2624	1.29172,103.859253	20:29	121
USER_2095	LOC_4834	1.2994215436830465,103.84752631187439	22:40	94
USER_1803	LOC_1171	1.3071308997488136,103.79045963287354	14:38	102
USER_1478	LOC_2342	1.3493911543645971,103.8731575012207	21:26	118
USER_1478	LOC_2342	1.3493911543645971,103.8731575012207	21:05	92
USER_2061	LOC_2810	1.2864188234673675,103.82705569267273	11:18	98
USER_2061	LOC_2048	1.2862901291812636,103.82734086961639	09:51	98
USER_644	LOC_2987	1.28926,103.84664	17:26	117
USER_1572	LOC_744	1.3243783192960525,103.85092735290527	18:03	120
USER_1572	LOC_4280	1.357816303357407,103.75078439712524	12:29	101
USER_1478	LOC_2099	1.3321439094005239,103.84848117828369	20:46	101
USER_1585	LOC_1960	1.4295227139050959,103.83570313453674	09:14	104
USER_1585	LOC_1960	1.4295227139050959,103.83570313453674	09:24	94
USER_2132	LOC_381	1.282652,103.843602	21:57	98
USER_1394	LOC_3697	1.3046370932393956,103.8308322429657	13:51	95
USER_188	LOC_602	1.289129101200837,103.84692231181847	12:10	103
USER_188	LOC_602	1.289129101200837,103.84692231181847	12:10	105
USER_1585	LOC_1989	1.4298595636790956,103.83539025284226	10:35	98
USER_1585	LOC_1960	1.4295227139050959,103.83570313453674	20:13	120
USER_1069	LOC_3544	1.3058437741174254,103.82612228393555	13:22	99
USER_2108	LOC_214	1.3838901765835836,103.75212481121187	09:44	92
USER_475	LOC_2692	1.295258,103.859164	12:40	93
USER_1069	LOC_2613	1.2816217723920544,103.84225728632155	18:26	120
USER_2108	LOC_214	1.3838901765835836,103.75212481121187	11:30	112
USER_2108	LOC_214	1.3838901765835836,103.75212481121187	07:23	111
USER_2108	LOC_214	1.3838901765835836,103.75212481121187	16:07	118
USER_2108	LOC_214	1.3838901765835836,103.75212481121187	11:08	117
USER_1327	LOC_1865	1.2934444302059618,103.859703540802	17:57	109
USER_1327	LOC_1865	1.2934444302059618,103.859703540802	17:57	109
USER_644	LOC_5003	1.318089965409206,103.89266352839795	15:29	100
USER_1327	LOC_1865	1.2934444302059618,103.859703540802	20:22	110
USER_475	LOC_4135	1.2952946821842102,103.85901689529419	18:24	116
USER_475	LOC_1896	1.3117349573307928,103.79470470346476	21:29	107
USER_1327	LOC_1865	1.2934444302059618,103.859703540802	17:14	108
USER_1930	LOC_4104	1.3059783739609478,103.8306067457394	22:38	109
USER_1665	LOC_3970	1.3608248949688322,103.99014472961426	05:50	97
USER_1015	LOC_323	1.282731,103.843348	14:08	102
USER_1683	LOC_124	1.3406388362846504,103.8462495803833	13:23	109
USER_84	LOC_3833	1.284296,103.843147	18:50	115
USER_554	LOC_335	1.2830400896671716,103.86023998260498	10:33	103
USER_554	LOC_280	1.2843053385927334,103.86079944465665	20:50	104
USER_1015	LOC_323	1.282731,103.843348	14:08	102
USER_1015	LOC_323	1.282731,103.843348	14:23	113
USER_1675	LOC_1830	1.302622675699423,103.84037773396538	20:52	99
USER_1675	LOC_1830	1.302622675699423,103.84037773396538	20:01	103
USER_554	LOC_1921	1.4354539060201061,103.78664016723633	20:45	107
USER_554	LOC_1921	1.4354539060201061,103.78664016723633	16:46	116
USER_1117	LOC_4996	1.3396091497436304,103.98327827453613	16:50	100
USER_1686	LOC_49	1.3112475019684253,103.82650834848114	19:27	101
USER_868	LOC_554	1.3312958835094708,103.94812580704937	01:28	93
USER_1117	LOC_4996	1.3396091497436304,103.98327827453613	17:10	100
USER_1440	LOC_2614	1.3561698888933271,103.98703336715698	05:14	121
USER_1440	LOC_2614	1.3561698888933271,103.98703336715698	19:55	121
USER_962	LOC_3041	1.2911275910441806,103.85770797729492	21:16	119
USER_41	LOC_5162	1.333784977109635,103.74183654785156	07:36	94
USER_1083	LOC_1463	1.3131099978558842,103.86036872657891	21:57	103
USER_1083	LOC_5228	1.3115856326337039,103.856269829073	18:48	93
USER_1083	LOC_1439	1.311686389120856,103.8716371615176	19:25	100
USER_1440	LOC_2614	1.3561698888933271,103.98703336715698	22:43	118
USER_1083	LOC_2768	1.2846919156388656,103.85122776031494	12:17	116
USER_1083	LOC_2083	1.2647412192210585,103.82178783416748	15:56	106
USER_1083	LOC_59	1.279261,103.785993	20:45	97
USER_1083	LOC_2768	1.2846919156388656,103.85122776031494	12:23	103
USER_1683	LOC_579	1.3724945480588246,103.89371395111084	13:19	104
USER_1683	LOC_3768	1.3711216506416146,103.89244794845581	09:00	101
USER_1683	LOC_3768	1.3711216506416146,103.89244794845581	08:34	100
USER_1618	LOC_3427	1.314529,103.878346	21:06	96
USER_2042	LOC_3330	1.3206885828649697,103.70673179626465	20:56	109
USER_2042	LOC_4168	1.282271,103.8592529296875	20:30	110
USER_2318	LOC_1818	1.3032266166349913,103.8347053527832	14:07	104
USER_579	LOC_3972	1.30134028551978,103.83683949066254	23:56	99
USER_579	LOC_4916	1.294286,103.859629	20:29	107
USER_586	LOC_4242	1.2916748959446065,103.84513893970568	23:28	99
USER_2206	LOC_3752	1.292543437449751,103.86088371276855	09:51	102
USER_1289	LOC_1462	1.301081403555376,103.83856773376465	17:59	102
USER_478	LOC_2236	1.3045459217717452,103.83185148239136	12:50	113
USER_1537	LOC_5554	1.3027010395993701,103.90615403652191	12:45	111
USER_727	LOC_4849	1.3196841382499622,103.90286977550136	23:22	97
USER_727	LOC_3207	1.3338921475117742,103.95859633247643	13:08	97
USER_1927	LOC_1865	1.2934444302059618,103.859703540802	20:06	98
USER_1927	LOC_1865	1.2934444302059618,103.859703540802	19:21	93
USER_1927	LOC_3599	1.3334953770051627,103.95950317382812	18:15	103
USER_1927	LOC_1865	1.2934444302059618,103.859703540802	18:59	105
USER_1448	LOC_3913	1.3089035611595927,103.91187560718296	18:37	104
USER_1686	LOC_747	1.2855178282243065,103.85337084531784	17:54	114
USER_1185	LOC_4867	1.31125,103.843529	19:17	119
USER_410	LOC_5105	1.302156,103.904715	19:59	119
USER_925	LOC_2827	1.2846428322115284,103.86015396522438	12:25	101
USER_1929	LOC_3881	1.30603198,103.828182	17:49	121
USER_1616	LOC_4522	1.30366574304331,103.90083080148695	21:15	95
USER_111	LOC_1251	1.3003037633633492,103.84488701820374	20:58	105
USER_2148	LOC_540	1.3454869379233432,103.93186569213867	11:01	100
USER_2148	LOC_540	1.3454869379233432,103.93186569213867	10:55	99
USER_2148	LOC_540	1.3454869379233432,103.93186569213867	18:05	103
USER_2148	LOC_540	1.3454869379233432,103.93186569213867	10:11	102
USER_2148	LOC_540	1.3454869379233432,103.93186569213867	11:20	107
USER_2148	LOC_540	1.3454869379233432,103.93186569213867	10:59	97
USER_2148	LOC_540	1.3454869379233432,103.93186569213867	10:53	113
USER_2148	LOC_4376	1.3249322470690328,103.93007032419172	14:26	109
USER_934	LOC_1883	1.3047833261434834,103.8319377166476	20:34	93
USER_1066	LOC_231	1.3543250452968185,103.94364595413208	20:10	95
USER_924	LOC_1251	1.3003037633633492,103.84488701820374	19:08	104
USER_2163	LOC_1860	1.3003629214981003,103.86305298456514	21:24	106
USER_1134	LOC_5292	1.2636440503982898,103.82209874735965	19:06	95
USER_1134	LOC_3910	1.2934980607170796,103.85345935821533	18:02	92
USER_122	LOC_713	1.284236,103.816706	11:07	114
USER_949	LOC_3316	1.3769782309046976,103.9549758393058	19:09	115
USER_764	LOC_2827	1.2846428322115284,103.86015396522438	20:41	96
USER_1602	LOC_1533	1.38379947019024,103.77041816711426	12:25	103
USER_1169	LOC_1762	1.3767097672317512,103.9549970626831	21:03	99
USER_1046	LOC_3651	1.3693503643119798,103.84731295835947	17:48	119
USER_1602	LOC_4561	1.3000242561954154,103.83857180305658	21:20	119
USER_1602	LOC_499	1.376387995038254,103.77119064331055	14:34	119
USER_1602	LOC_499	1.376387995038254,103.77119064331055	18:13	107
USER_1602	LOC_499	1.376387995038254,103.77119064331055	21:55	119
USER_1280	LOC_1789	1.293660500277163,103.8319257314384	20:47	114
USER_1280	LOC_1789	1.293660500277163,103.8319257314384	19:45	108
USER_1280	LOC_1789	1.293660500277163,103.8319257314384	18:36	103
USER_1280	LOC_191	1.2801815701255839,103.84469389915466	00:22	100
USER_1221	LOC_1960	1.4295227139050959,103.83570313453674	20:19	99
USER_1221	LOC_2468	1.430494225927066,103.82936702410078	21:29	99
USER_1126	LOC_2148	1.3150857460583831,103.76519441341257	17:44	112
USER_797	LOC_3688	1.3503350299269141,103.84854555130005	21:30	108
USER_939	LOC_4953	1.29475837740194,103.86040091514587	20:19	103
USER_939	LOC_1698	1.3015445065796765,103.83852085237636	20:34	102
USER_1437	LOC_1251	1.3003037633633492,103.84488701820374	19:53	102
USER_1437	LOC_1251	1.3003037633633492,103.84488701820374	22:14	102
USER_939	LOC_5197	1.2992794231586096,103.85432839393616	19:37	92
USER_939	LOC_4953	1.29475837740194,103.86040091514587	21:39	117
USER_939	LOC_486	1.3852688916050278,103.74473333358765	19:58	115
USER_939	LOC_957	1.302328,103.836882	15:19	121
USER_972	LOC_3124	1.2882100868743749,103.8057804107666	12:59	112
USER_618	LOC_5054	1.4359172195093404,103.7858367898543	18:29	121
USER_911	LOC_5337	1.3521074770803427,103.93653273582458	18:10	94
USER_911	LOC_5337	1.3521074770803427,103.93653273582458	12:56	105
USER_911	LOC_5337	1.3521074770803427,103.93653273582458	12:49	116
USER_911	LOC_5337	1.3521074770803427,103.93653273582458	11:16	118
USER_1359	LOC_4585	1.2995046707785431,103.84764432907104	20:14	109
USER_523	LOC_2474	1.2874776170455269,103.82704045383007	19:09	117
USER_682	LOC_5563	1.2637045263493003,103.82302707250585	12:27	115
USER_972	LOC_4505	1.2991292580674962,103.85539054870605	17:10	96
USER_972	LOC_4505	1.2991292580674962,103.85539054870605	20:00	106
USER_972	LOC_4505	1.2991292580674962,103.85539054870605	18:45	106
USER_972	LOC_4505	1.2991292580674962,103.85539054870605	13:08	106
USER_972	LOC_239	1.2830615419593563,103.84371757507324	17:33	107
USER_972	LOC_2909	1.2914708266088921,103.84985983371735	17:21	108
USER_972	LOC_4505	1.2991292580674962,103.85539054870605	14:37	108
USER_1949	LOC_23	1.3730737389203738,103.93210172653198	15:16	121
USER_1949	LOC_23	1.3730737389203738,103.93210172653198	11:35	95
USER_513	LOC_2132	1.341673,103.690546	20:03	93
USER_2245	LOC_613	1.291116864932044,103.8348662853241	16:13	108
USER_1584	LOC_3970	1.3608248949688322,103.99014472961426	01:11	112
USER_1584	LOC_3970	1.3608248949688322,103.99014472961426	01:12	112
USER_791	LOC_776	1.282749,103.850212	19:08	97
USER_2032	LOC_2126	1.372576,103.893899	12:25	114
USER_505	LOC_2092	1.2947422882567174,103.85980010032654	17:23	106
USER_505	LOC_3970	1.3608248949688322,103.99014472961426	06:21	94
USER_124	LOC_2771	1.263443345996449,103.82235646247864	20:51	120
USER_505	LOC_5447	1.2978206761816138,103.85436058044434	18:40	110
USER_124	LOC_3966	1.427411,103.837436	13:10	119
USER_124	LOC_2632	1.3543309166666664,103.87057	08:38	97
USER_1258	LOC_1049	1.2935731434307411,103.83208751678467	22:53	121
USER_124	LOC_3834	1.3492088147251144,103.85001003742218	19:13	118
USER_304	LOC_4325	1.346957,103.932646	21:22	93
USER_1321	LOC_4911	1.2972200154170472,103.8518500328064	18:36	100
USER_646	LOC_4728	1.333044887886031,103.77634048461914	16:50	107
USER_646	LOC_4728	1.333044887886031,103.77634048461914	13:45	107
USER_646	LOC_4728	1.333044887886031,103.77634048461914	14:35	97
USER_646	LOC_4728	1.333044887886031,103.77634048461914	09:39	95
USER_646	LOC_795	1.3975819636124909,103.74711513519287	14:22	94
USER_646	LOC_795	1.3975819636124909,103.74711513519287	14:22	94
USER_646	LOC_3235	1.3619821499543723,103.85260661277937	12:12	104
USER_646	LOC_5099	1.396713,103.746427	20:18	94
USER_646	LOC_795	1.3975819636124909,103.74711513519287	22:54	100
USER_646	LOC_3360	1.2979493891840217,103.8454020023346	13:23	100
USER_646	LOC_795	1.3975819636124909,103.74711513519287	22:55	100
USER_646	LOC_795	1.3975819636124909,103.74711513519287	22:55	100
USER_646	LOC_4728	1.333044887886031,103.77634048461914	14:15	98
USER_646	LOC_795	1.3975819636124909,103.74711513519287	23:35	100
USER_1809	LOC_3414	1.2848099031674232,103.83238792419434	12:12	92
USER_2088	LOC_4281	1.4044678172348803,103.90231847763062	20:23	93
USER_431	LOC_5403	1.437455,103.78673	14:59	118
USER_277	LOC_4850	1.300701,103.836594	17:34	97
USER_1088	LOC_4336	1.425593,103.825625	00:04	100
USER_1088	LOC_4280	1.357816303357407,103.75078439712524	17:17	100
USER_705	LOC_3232	1.291459,103.849747	12:10	107
USER_705	LOC_4941	1.288008648808995,103.84872835378457	12:27	95
USER_705	LOC_1425	1.3023685316222549,103.8361644744873	19:22	95
USER_705	LOC_1425	1.3023685316222549,103.8361644744873	19:25	97
USER_705	LOC_5537	1.2855821850379234,103.85066986083984	18:37	93
USER_432	LOC_2664	1.29876457138051,103.85856628417969	09:29	92
USER_432	LOC_2664	1.29876457138051,103.85856628417969	14:38	118
USER_1055	LOC_3738	1.3244061321390246,103.92816995713078	18:23	105
USER_1209	LOC_88	1.294119,103.856272	21:42	100
USER_1321	LOC_668	1.294151,103.853396	19:40	112
USER_1271	LOC_2572	1.3789943485561553,103.84878158569336	12:33	113
USER_1271	LOC_2163	1.285456,103.84733775000001	14:17	116
USER_1271	LOC_2572	1.3789943485561553,103.84878158569336	22:46	117
USER_1271	LOC_3235	1.3619821499543723,103.85260661277937	22:43	117
USER_1271	LOC_2572	1.3789943485561553,103.84878158569336	00:12	102
USER_1271	LOC_784	1.3111441680021128,103.85512046310656	23:35	93
USER_1271	LOC_2163	1.285456,103.84733775000001	19:36	112
USER_1271	LOC_2572	1.3789943485561553,103.84878158569336	12:34	112
USER_1271	LOC_2572	1.3789943485561553,103.84878158569336	09:33	99
USER_1271	LOC_2572	1.3789943485561553,103.84878158569336	09:32	99
USER_1271	LOC_3235	1.3619821499543723,103.85260661277937	23:26	101
USER_1271	LOC_2572	1.3789943485561553,103.84878158569336	09:04	102
USER_665	LOC_5431	1.331736323786917,103.85057330131531	13:11	106
USER_1271	LOC_2572	1.3789943485561553,103.84878158569336	00:12	122
USER_1271	LOC_3235	1.3619821499543723,103.85260661277937	23:34	99
USER_1271	LOC_2163	1.285456,103.84733775000001	15:23	99
USER_601	LOC_5347	1.3113834033387015,103.77849163395639	16:32	93
USER_601	LOC_5352	1.4292331254704858,103.83547782897949	19:27	101
USER_1027	LOC_32	1.303005,103.85933876037296	11:24	102
USER_601	LOC_5347	1.3113834033387015,103.77849163395639	15:07	103
USER_2251	LOC_2614	1.3561698888933271,103.98703336715698	14:52	106
USER_282	LOC_399	1.3111311898233893,103.85656991144133	13:28	117
USER_601	LOC_5347	1.3113834033387015,103.77849163395639	07:58	98
USER_1522	LOC_821	1.2931440993227539,103.85324478149414	17:47	97
USER_1954	LOC_2918	1.3059892696912574,103.85104963419514	14:54	103
USER_1581	LOC_5380	1.3560411789205757,103.98581027984619	22:50	92
USER_282	LOC_3969	1.3121506834011256,103.83949041366577	14:00	97
USER_2054	LOC_4585	1.2995046707785431,103.84764432907104	18:18	97
USER_1271	LOC_2572	1.3789943485561553,103.84878158569336	12:33	118
USER_1271	LOC_712	1.291749705471064,103.86054039001465	15:34	118
USER_440	LOC_2926	1.263153862323751,103.82006664319053	09:48	103
USER_571	LOC_4082	1.335166,103.959692	13:20	100
USER_2047	LOC_3597	1.354832916016495,103.98797254038077	13:23	94
USER_212	LOC_1145	1.30483,103.831793	19:37	119
USER_1034	LOC_5519	1.3039329571732354,103.83321076418135	18:00	106
USER_1034	LOC_4107	1.293440942245645,103.85566400442212	22:17	94
USER_2047	LOC_3597	1.354832916016495,103.98797254038077	07:05	118
USER_2047	LOC_5510	1.301776,103.839063	15:56	118
USER_2047	LOC_4840	1.304626,103.81115	11:51	117
USER_2047	LOC_871	1.3391554542837896,103.70607479772323	09:33	116
USER_907	LOC_1144	1.2875826085187363,103.8034737110138	14:56	120
USER_907	LOC_1144	1.2875826085187363,103.8034737110138	15:34	120
USER_907	LOC_1144	1.2875826085187363,103.8034737110138	14:57	98
USER_1761	LOC_4891	1.308744,103.911199	00:29	120
USER_1387	LOC_871	1.3391554542837896,103.70607479772323	10:40	93
USER_590	LOC_2001	1.3728592238028199,103.94933223724365	08:56	105
USER_907	LOC_1144	1.2875826085187363,103.8034737110138	07:10	100
USER_907	LOC_1144	1.2875826085187363,103.8034737110138	19:30	96
USER_171	LOC_4256	1.3593876359857602,103.88521671295166	19:13	120
USER_171	LOC_2142	1.3404457700911885,103.70640993118286	18:28	101
USER_1387	LOC_5162	1.333784977109635,103.74183654785156	10:27	93
USER_1110	LOC_1141	1.33765,103.962114	10:44	114
USER_1097	LOC_3182	1.3114179866602045,103.79583657869881	03:48	96
USER_1097	LOC_3182	1.3114179866602045,103.79583657869881	00:25	115
USER_464	LOC_1254	1.4235398057748014,103.83790378454613	12:04	104
USER_632	LOC_4505	1.2991292580674962,103.85539054870605	13:09	104
USER_785	LOC_981	1.3009955949942251,103.87448787689209	20:40	121
USER_620	LOC_4075	1.29967,103.855844	13:14	100
USER_1609	LOC_4047	1.3295267795511432,103.77625465393066	20:32	100
USER_1609	LOC_1392	1.352775161073465,103.94493877887726	19:33	97
USER_1414	LOC_1453	1.350502,103.84830299999999	12:17	122
USER_2103	LOC_1843	1.3029931805720891,103.85171771736715	13:16	128
USER_1414	LOC_2200	1.3856871938849817,103.74471187591553	22:47	131
USER_1414	LOC_1500	1.4447635942370927,103.76816511154175	18:58	131
USER_1467	LOC_23	1.3730737389203738,103.93210172653198	19:23	94
USER_1399	LOC_2030	1.3333471279751743,103.73662399092099	09:32	119
USER_208	LOC_4969	1.347691104842771,103.68086993694305	17:37	112
USER_208	LOC_3644	1.3729410310776204,103.85472413226667	19:07	108
USER_1882	LOC_5254	1.2926721507202161,103.85805130004883	10:26	108
USER_208	LOC_4969	1.347691104842771,103.68086993694305	19:22	117
USER_1944	LOC_3016	1.3025401486481727,103.83721590042114	19:18	103
USER_1656	LOC_3970	1.3608248949688322,103.99014472961426	21:29	96
USER_218	LOC_521	1.3669493247552946,103.75004410743713	17:21	118
USER_1944	LOC_3927	1.3327640522020052,103.8477432370089	12:07	119
USER_330	LOC_849	1.3014246377707814,103.90500068664551	14:05	104
USER_330	LOC_2692	1.295258,103.859164	12:43	93
USER_1215	LOC_1883	1.3047833261434834,103.8319377166476	19:06	96
USER_1400	LOC_972	1.282188,103.858949	21:49	119
USER_1215	LOC_922	1.2881671823763388,103.80548000335693	22:18	108
USER_1215	LOC_134	1.3374210644075797,103.69705438613892	17:58	100
USER_273	LOC_871	1.3391554542837896,103.70607479772323	18:08	107
USER_1818	LOC_1067	1.4358400228764328,103.78614664077759	20:10	99
USER_123	LOC_2771	1.263443345996449,103.82235646247864	20:38	120
USER_123	LOC_871	1.3391554542837896,103.70607479772323	18:31	94
USER_2157	LOC_1158	1.30006,103.849938	16:02	100
USER_1962	LOC_5423	1.264827028998148,103.82014095783234	18:09	98
USER_1962	LOC_1416	1.2739121230576531,103.82563948631287	09:00	104
USER_1962	LOC_1352	1.3103058068173286,103.77621173858643	09:58	111
USER_239	LOC_5340	1.311851,103.797024	20:25	95
USER_2112	LOC_4162	1.293959283065895,103.8533627986908	12:57	99
USER_2112	LOC_327	1.34269935,103.953296	19:34	116
USER_1463	LOC_2515	1.3168420636679268,103.87923653441977	00:41	93
USER_73	LOC_4840	1.304626,103.81115	19:31	119
USER_73	LOC_673	1.398154,103.87313610000001	22:31	115
USER_1642	LOC_2330	1.317919,103.843894	21:11	118
USER_1444	LOC_1688	1.2992794231586096,103.85556221008301	22:10	95
USER_1233	LOC_179	1.3031837123913104,103.83487701416016	18:42	120
USER_796	LOC_3427	1.314529,103.878346	20:37	102
USER_68	LOC_5205	1.2996655619233346,103.85444641113281	19:14	118
USER_68	LOC_411	1.29948321862512,103.85455369949341	20:30	118
USER_68	LOC_915	1.299546,103.854448	21:02	121
USER_68	LOC_5205	1.2996655619233346,103.85444641113281	20:17	119
USER_54	LOC_3772	1.3067924075570727,103.83602443187715	18:35	119
USER_1347	LOC_456	1.3128049707000227,103.92561346292496	11:37	100
USER_2116	LOC_3802	1.2949921152645538,103.77363092298977	08:36	103
USER_2116	LOC_3802	1.2949921152645538,103.77363092298977	08:30	101
USER_1261	LOC_5083	1.4287236642469006,103.82648169994354	22:35	109
USER_1131	LOC_3810	1.3291289044133747,103.8698081655496	21:23	108
USER_472	LOC_658	1.3518366493842053,103.94358158111572	20:27	117
USER_1223	LOC_871	1.3391554542837896,103.70607479772323	18:27	105
USER_1336	LOC_3972	1.30134028551978,103.83683949066254	02:28	106
USER_1336	LOC_4082	1.335166,103.959692	14:24	100
USER_842	LOC_1870	1.3036556590317512,103.78082513809204	10:38	102
USER_374	LOC_4521	1.278771079946305,103.83880376815796	18:23	92
USER_6	LOC_557	1.314939447746537,103.89319896697998	18:23	100
USER_1988	LOC_3479	1.30418928041071,103.809634745121	22:31	115
USER_370	LOC_1238	1.4362368651330115,103.78626465797424	19:51	99
USER_370	LOC_5137	1.356363442150876,103.98927617205105	09:13	95
USER_2116	LOC_3857	1.3105203274201687,103.84676456451416	17:18	95
USER_114	LOC_22	1.2847396138671934,103.81415163899707	10:50	110
USER_1449	LOC_5439	1.3713361659149774,103.84704351425171	16:43	95
USER_1449	LOC_5439	1.3713361659149774,103.84704351425171	14:59	107
USER_1449	LOC_635	1.3113355055433844,103.82698059082031	12:28	96
USER_1449	LOC_5439	1.3713361659149774,103.84704351425171	16:43	95
USER_16	LOC_4940	1.3042563182643847,103.83251667022705	07:27	112
USER_16	LOC_4940	1.3042563182643847,103.83251667022705	16:34	113
USER_1699	LOC_3170	1.3692746004984162,103.84864909125106	20:48	106
USER_16	LOC_4527	1.3070021872153468,103.82818222045898	08:00	94
USER_190	LOC_5192	1.3015962548609594,103.85698914527893	15:33	119
USER_190	LOC_5192	1.3015962548609594,103.85698914527893	13:09	102
USER_274	LOC_2534	1.2890767425311862,103.86293407826092	19:00	106
USER_274	LOC_4879	1.289583,103.862844	19:03	106
USER_1221	LOC_1960	1.4295227139050959,103.83570313453674	13:24	104
USER_1221	LOC_1960	1.4295227139050959,103.83570313453674	19:24	101
USER_1765	LOC_1433	1.2962266379648533,103.77310468658861	12:09	100
USER_1765	LOC_2795	1.4415030626001744,103.82457733154297	21:55	96
USER_570	LOC_3972	1.30134028551978,103.83683949066254	19:03	116
USER_570	LOC_2679	1.2891110811660558,103.86255741119385	19:07	115
USER_780	LOC_1883	1.3047833261434834,103.8319377166476	22:58	97
USER_296	LOC_347	1.2978206761816138,103.82828950881958	13:06	100
USER_1710	LOC_1184	1.3910929397719975,103.99168968200684	22:15	120
USER_1710	LOC_4331	1.3534508892649553,103.94346088171005	23:10	98
USER_1710	LOC_4331	1.3534508892649553,103.94346088171005	21:25	104
USER_1710	LOC_4331	1.3534508892649553,103.94346088171005	21:25	104
USER_312	LOC_266	1.299344494307245,103.84529746072315	21:38	94
USER_312	LOC_3916	1.3584118357754151,103.88639460204067	03:39	106
USER_527	LOC_5221	1.3241852518281676,103.93006324768066	08:31	116
USER_527	LOC_312	1.2813453580162848,103.83912563323975	13:32	117
USER_780	LOC_2449	1.286008,103.827482	21:51	106
USER_780	LOC_5508	1.307393,103.78124930999999	15:25	107
USER_1154	LOC_4701	1.284764,103.850262	14:25	117
USER_264	LOC_89	1.2431170654571344,103.82753849029541	09:33	96
USER_1343	LOC_1263	1.2915566354928183,103.85603427886963	20:50	119
USER_167	LOC_2330	1.317919,103.843894	09:50	94
USER_167	LOC_1585	1.349743,103.850719	05:24	121
USER_1580	LOC_1242	1.3110909658082188,103.8267603988113	19:14	118
USER_770	LOC_1988	1.2841997104548175,103.85142330742907	01:51	111
USER_770	LOC_1988	1.2841997104548175,103.85142330742907	01:46	113
USER_770	LOC_1988	1.2841997104548175,103.85142330742907	01:21	116
USER_1549	LOC_2129	1.4325578380072914,103.77414018598367	12:44	98
USER_1417	LOC_536	1.3385621363335403,103.83213301821318	13:25	134
USER_1417	LOC_536	1.3385621363335403,103.83213301821318	17:30	139
USER_1417	LOC_536	1.3385621363335403,103.83213301821318	10:48	122
USER_1417	LOC_536	1.3385621363335403,103.83213301821318	10:26	136
USER_1080	LOC_1068	1.3732030208222992,103.93322602098186	16:29	124
USER_1043	LOC_1465	1.301178453827735,103.8390020540078	16:48	124
USER_350	LOC_4842	1.3009526907125557,103.83642196655273	12:14	126
USER_976	LOC_2484	1.3344941760386333,103.96459705457913	13:19	131
USER_500	LOC_4975	1.2772694165461522,103.84813785552979	09:43	136
USER_500	LOC_4975	1.2772694165461522,103.84813785552979	15:22	124
USER_1349	LOC_1823	1.2859181255435221,103.8483433647692	13:34	130
USER_1812	LOC_92	1.292012,103.844947	09:43	128
USER_1349	LOC_4385	1.3039559886659935,103.830885887146	13:11	133
USER_1349	LOC_1823	1.2859181255435221,103.8483433647692	12:09	132
USER_748	LOC_5086	1.2916018537415155,103.84948135015864	12:20	131
USER_1086	LOC_4162	1.293959283065895,103.8533627986908	19:01	126
USER_345	LOC_4281	1.4044678172348803,103.90231847763062	10:46	141
USER_2138	LOC_4996	1.3396091497436304,103.98327827453613	12:11	141
USER_667	LOC_5041	1.3046639083763008,103.83221626281738	14:57	126
USER_679	LOC_179	1.3031837123913104,103.83487701416016	16:53	142
USER_679	LOC_179	1.3031837123913104,103.83487701416016	17:15	134
USER_500	LOC_2934	1.3019600353018392,103.837002	15:02	125
USER_500	LOC_2934	1.3019600353018392,103.837002	14:58	125
USER_500	LOC_4975	1.2772694165461522,103.84813785552979	10:13	131
USER_230	LOC_5423	1.264827028998148,103.82014095783234	20:48	137
USER_1388	LOC_4783	1.2773053972059423,103.81741595880462	20:55	141
USER_2052	LOC_3288	1.3026009196500214,103.83621676938957	13:53	125
USER_2052	LOC_4801	1.3021432842579739,103.83738219738007	13:49	125
USER_1796	LOC_2004	1.3463879115035189,103.93105030059814	14:56	133
USER_64	LOC_661	1.318971,103.820125	09:54	140
USER_345	LOC_1237	1.4164911982994481,103.83281707763672	08:52	137
USER_345	LOC_1237	1.4164911982994481,103.83281707763672	18:59	127
USER_1767	LOC_5212	1.263211,103.8221150636673	23:04	127
USER_1098	LOC_1392	1.352775161073465,103.94493877887726	19:47	131
USER_1180	LOC_2372	1.305033196721847,103.83190874870837	19:33	139
USER_1173	LOC_4907	1.2992150666920927,103.83871793746948	09:05	135
USER_2029	LOC_1251	1.3003037633633492,103.84488701820374	10:28	134
USER_458	LOC_5009	1.3049213336761272,103.83282780647278	22:35	135
USER_458	LOC_3651	1.3693503643119798,103.84731295835947	18:16	126
USER_458	LOC_4262	1.3537378055432805,103.83420646190643	20:20	126
USER_1173	LOC_38	1.3506782573132619,103.87274980545044	15:38	126
USER_1173	LOC_5162	1.333784977109635,103.74183654785156	18:08	137
USER_2258	LOC_1052	1.3031944384523038,103.83480191230774	20:19	125
USER_1252	LOC_4296	1.28160895,103.84548	14:06	124
USER_1173	LOC_5162	1.333784977109635,103.74183654785156	17:42	124
USER_1173	LOC_5162	1.333784977109635,103.74183654785156	07:53	140
USER_1173	LOC_5162	1.333784977109635,103.74183654785156	07:53	138
USER_1173	LOC_5162	1.333784977109635,103.74183654785156	13:28	138
USER_270	LOC_3928	1.299755,103.849878	18:30	141
USER_106	LOC_1238	1.4362368651330115,103.78626465797424	12:57	145
USER_2208	LOC_3848	1.302175803986243,103.90534490420346	20:32	128
USER_2208	LOC_415	1.3013924595650668,103.9054673910141	20:32	128
USER_1252	LOC_63	1.2915327782381605,103.84523518458708	19:13	140
USER_1252	LOC_3923	1.3047099782876808,103.83206101841849	20:40	132
USER_1536	LOC_4342	1.2551519587997448,103.8127326965332	22:09	138
USER_1536	LOC_3151	1.3368179589092093,103.79408217613457	20:51	140
USER_1476	LOC_1983	1.2749126466816718,103.84332162268917	12:56	127
USER_816	LOC_3043	1.3022886,103.853029675	15:34	139
USER_2139	LOC_5519	1.3039329571732354,103.83321076418135	20:44	130
USER_674	LOC_2541	1.2997084662268736,103.8444471359253	21:08	142
USER_2027	LOC_5385	1.3725934206515886,103.94954791146893	18:06	137
USER_2027	LOC_5385	1.3725934206515886,103.94954791146893	19:05	135
USER_816	LOC_2567	1.2998800834337652,103.85594844818115	19:07	126
USER_816	LOC_483	1.3525016519900552,103.94490122795105	22:05	123
USER_961	LOC_4972	1.3198519558187438,103.84380340576172	13:21	123
USER_479	LOC_2072	1.2990970798325332,103.85530471801758	12:56	136
USER_2282	LOC_871	1.3391554542837896,103.70607479772323	18:19	137
USER_2282	LOC_1060	1.3394268093735489,103.70687127113342	19:17	137
USER_1451	LOC_2206	1.263542,103.821697	19:30	140
USER_1090	LOC_4505	1.2991292580674962,103.85539054870605	19:14	136
USER_479	LOC_1276	1.310493,103.796528	21:06	142
USER_1451	LOC_1049	1.2935731434307411,103.83208751678467	21:18	124
USER_1090	LOC_1463	1.3131099978558842,103.86036872657891	16:30	137
USER_1090	LOC_1463	1.3131099978558842,103.86036872657891	17:45	137
USER_1090	LOC_4505	1.2991292580674962,103.85539054870605	14:42	134
USER_1090	LOC_4505	1.2991292580674962,103.85539054870605	20:50	134
USER_718	LOC_4907	1.2992150666920927,103.83871793746948	08:27	124
USER_718	LOC_4907	1.2992150666920927,103.83871793746948	08:24	140
USER_718	LOC_4907	1.2992150666920927,103.83871793746948	08:26	136
USER_718	LOC_4907	1.2992150666920927,103.83871793746948	08:43	133
USER_718	LOC_4907	1.2992150666920927,103.83871793746948	08:10	127
USER_718	LOC_4907	1.2992150666920927,103.83871793746948	08:17	129
USER_718	LOC_4907	1.2992150666920927,103.83871793746948	08:36	123
USER_718	LOC_4907	1.2992150666920927,103.83871793746948	09:55	130
USER_588	LOC_1500	1.4447635942370927,103.76816511154175	22:44	141
USER_832	LOC_3342	1.3008506553270336,103.84008900985519	13:10	135
USER_718	LOC_4907	1.2992150666920927,103.83871793746948	08:16	125
USER_718	LOC_4907	1.2992150666920927,103.83871793746948	14:16	127
USER_1682	LOC_1999	1.2976061544963546,103.76333713531494	12:38	129
USER_1102	LOC_1339	1.3161836646805134,103.85033190250397	12:54	123
USER_1853	LOC_1357	1.3046476656053758,103.83370892993007	20:09	128
USER_1310	LOC_5120	1.2931067062914878,103.85309352610568	14:58	132
USER_2214	LOC_3408	1.2648699338856368,103.82015705108643	12:49	122
USER_2246	LOC_5226	1.3481737688655657,103.74347269535065	20:29	133
USER_2269	LOC_1883	1.3047833261434834,103.8319377166476	17:22	123
USER_2269	LOC_4858	1.2897975527933498,103.85573387145996	19:21	124
USER_1351	LOC_3364	1.3134712102974695,103.76454373212553	07:35	133
USER_1025	LOC_3970	1.3608248949688322,103.99014472961426	20:43	139
USER_1025	LOC_3970	1.3608248949688322,103.99014472961426	21:59	139
USER_329	LOC_597	1.28963666102232,103.84404480457306	12:38	128
USER_1496	LOC_293	1.3851480490239914,103.9013235507576	19:28	133
USER_63	LOC_4795	1.2568222972421816,103.81145176612372	13:20	123
USER_982	LOC_2811	1.311652,103.794509	21:01	124
USER_982	LOC_2811	1.311652,103.794509	21:11	131
USER_982	LOC_2811	1.311652,103.794509	21:16	126
USER_809	LOC_843	1.290954,103.840833	20:47	134
USER_65	LOC_2419	1.3013388292213097,103.83859992027283	13:47	138
USER_1508	LOC_2419	1.3013388292213097,103.83859992027283	18:18	126
USER_1508	LOC_2419	1.3013388292213097,103.83859992027283	19:23	126
USER_1115	LOC_483	1.3525016519900552,103.94490122795105	21:12	132
USER_1115	LOC_673	1.398154,103.87313610000001	22:49	131
USER_2189	LOC_692	1.3005665521447067,103.84178638458252	20:02	129
USER_2186	LOC_2334	1.2845363866156259,103.85095417499542	15:52	127
USER_2186	LOC_2334	1.2845363866156259,103.85095417499542	13:38	140
USER_1540	LOC_3580	1.319901,103.86189	19:43	130
USER_76	LOC_1729	1.2977673610734233,103.85431647889342	20:00	134
USER_1628	LOC_3998	1.3187257266582528,103.82012486457825	20:01	140
USER_1540	LOC_3142	1.3165054448210463,103.88294219970703	18:49	123
USER_1474	LOC_1851	1.318688,103.893908	10:17	131
USER_676	LOC_2074	1.2926105826432754,103.81056880053097	07:34	135
USER_1474	LOC_2614	1.3561698888933271,103.98703336715698	07:57	127
USER_1474	LOC_69	1.304972282430252,103.90324920415878	19:31	130
USER_2103	LOC_1843	1.3029931805720891,103.85171771736715	16:54	132
USER_2103	LOC_1843	1.3029931805720891,103.85171771736715	13:41	135
USER_2103	LOC_1843	1.3029931805720891,103.85171771736715	17:06	130
USER_2103	LOC_1843	1.3029931805720891,103.85171771736715	14:18	131
USER_2103	LOC_1843	1.3029931805720891,103.85171771736715	14:18	129
USER_2103	LOC_1843	1.3029931805720891,103.85171771736715	16:13	123
USER_2108	LOC_214	1.3838901765835836,103.75212481121187	07:38	132
USER_2108	LOC_214	1.3838901765835836,103.75212481121187	07:12	133
USER_2108	LOC_214	1.3838901765835836,103.75212481121187	10:04	135
USER_2108	LOC_214	1.3838901765835836,103.75212481121187	07:39	136
USER_414	LOC_224	1.3856013882951177,103.74443292617798	10:38	128
USER_414	LOC_3204	1.296195,103.85452151298523	20:03	134
USER_1930	LOC_2807	1.30490283279582,103.83204461060822	14:08	134
USER_644	LOC_981	1.3009955949942251,103.87448787689209	19:55	132
USER_1572	LOC_2175	1.299021,103.850647	12:37	126
USER_1572	LOC_2175	1.299021,103.850647	12:46	138
USER_1572	LOC_2175	1.299021,103.850647	12:29	134
USER_1722	LOC_3212	1.3443714463630507,103.68029594421387	08:46	126
USER_188	LOC_981	1.3009955949942251,103.87448787689209	14:41	138
USER_188	LOC_602	1.289129101200837,103.84692231181847	12:39	131
USER_188	LOC_602	1.289129101200837,103.84692231181847	12:33	133
USER_1585	LOC_1960	1.4295227139050959,103.83570313453674	09:47	127
USER_612	LOC_4924	1.3213618558582942,103.84419347890832	11:57	125
USER_612	LOC_5335	1.3505012806982264,103.8483738899231	21:22	125
USER_2000	LOC_4495	1.333484651074712,103.7770164012909	18:08	133
USER_2194	LOC_4811	1.3555692422952819,103.98679733276367	05:46	139
USER_1989	LOC_2113	1.264939229884546,103.82166828472484	11:30	134
USER_1989	LOC_351	1.3023685316222549,103.8349199295044	19:11	125
USER_399	LOC_1086	1.292547013030119,103.85671145995803	14:08	142
USER_2066	LOC_3768	1.3711216506416146,103.89244794845581	12:53	139
USER_1014	LOC_1974	1.4295606874498157,103.83514682769591	17:53	122
USER_283	LOC_4526	1.282245,103.847663	20:06	126
USER_1207	LOC_1086	1.292547013030119,103.85671145995803	10:36	128
USER_2053	LOC_1425	1.3023685316222549,103.8361644744873	23:51	129
USER_1636	LOC_415	1.3013924595650668,103.9054673910141	20:37	132
USER_1597	LOC_3076	1.2932652575399894,103.85890831181635	13:20	134
USER_2108	LOC_4342	1.2551519587997448,103.8127326965332	01:39	141
USER_1636	LOC_4340	1.3014353638392555,103.9140236377716	16:13	142
USER_182	LOC_435	1.3116344719899675,103.91051619843282	19:19	134
USER_2148	LOC_540	1.3454869379233432,103.93186569213867	10:09	130
USER_1407	LOC_5324	1.3322082650175526,103.77436637878418	13:40	131
USER_1407	LOC_5324	1.3322082650175526,103.77436637878418	13:58	136
USER_1539	LOC_2101	1.300820995810688,103.85105401317239	11:21	138
USER_545	LOC_5315	1.3426660303963707,103.9530873298645	16:55	128
USER_2148	LOC_540	1.3454869379233432,103.93186569213867	12:31	140
USER_2148	LOC_540	1.3454869379233432,103.93186569213867	11:55	135
USER_1537	LOC_649	1.2963398472172893,103.85549414752768	14:04	122
USER_1910	LOC_4324	1.3007311235697123,103.8509420617879	16:16	137
USER_231	LOC_5354	1.255314,103.822121	12:10	127
USER_231	LOC_1883	1.3047833261434834,103.8319377166476	14:08	140
USER_1910	LOC_4324	1.3007311235697123,103.8509420617879	15:34	129
USER_612	LOC_872	1.3540332472669911,103.94511733969927	21:08	137
USER_1910	LOC_4324	1.3007311235697123,103.8509420617879	16:16	137
USER_1910	LOC_4324	1.3007311235697123,103.8509420617879	12:58	125
USER_84	LOC_4168	1.282271,103.8592529296875	15:42	123
USER_1683	LOC_3768	1.3711216506416146,103.89244794845581	10:02	135
USER_1683	LOC_3768	1.3711216506416146,103.89244794845581	18:50	134
USER_1683	LOC_579	1.3724945480588246,103.89371395111084	11:34	138
USER_99	LOC_735	1.3545559447604871,103.98809195347016	07:16	130
USER_99	LOC_4966	1.3009419646420206,103.83588552474976	12:22	126
USER_554	LOC_3576	1.292413,103.859255	01:55	134
USER_790	LOC_1145	1.30483,103.831793	20:44	124
USER_822	LOC_1737	1.304753,103.83155	19:35	134
USER_99	LOC_4966	1.3009419646420206,103.83588552474976	13:58	134
USER_99	LOC_4966	1.3009419646420206,103.83588552474976	12:12	131
USER_99	LOC_4966	1.3009419646420206,103.83588552474976	18:01	140
USER_1407	LOC_5324	1.3322082650175526,103.77436637878418	17:51	131
USER_609	LOC_3035	1.4435789660177325,103.78520400241392	16:45	122
USER_609	LOC_2212	1.3493800438522026,103.74974865668771	12:07	124
USER_609	LOC_5347	1.3113834033387015,103.77849163395639	16:45	123
USER_2226	LOC_5127	1.2932084559435784,103.85298728942871	23:35	138
USER_2226	LOC_2592	1.403986162484913,103.90234303763837	00:12	140
USER_2226	LOC_2592	1.403986162484913,103.90234303763837	18:10	132
USER_2226	LOC_2710	1.289177,103.846299	16:21	132
USER_564	LOC_3059	1.2891838522262156,103.84464073199811	19:11	128
USER_1147	LOC_3605	1.3374854198865087,103.79320621490479	15:23	126
USER_340	LOC_1905	1.3658030981612173,103.85040986270981	15:31	123
USER_2226	LOC_5127	1.2932084559435784,103.85298728942871	19:54	123
USER_1627	LOC_38	1.3506782573132619,103.87274980545044	23:15	135
USER_1683	LOC_579	1.3724945480588246,103.89371395111084	12:29	126
USER_1683	LOC_3768	1.3711216506416146,103.89244794845581	19:07	130
USER_1683	LOC_579	1.3724945480588246,103.89371395111084	21:25	141
USER_41	LOC_5162	1.333784977109635,103.74183654785156	23:32	125
USER_41	LOC_640	1.291416,103.844609	20:02	125
USER_1950	LOC_905	1.3526196363043315,103.94537329673767	21:21	129
USER_1440	LOC_2614	1.3561698888933271,103.98703336715698	22:54	134
[truncated: 8,778 more rows]
