# Supplementary material for: Relational POI recommendation model combined with geographic information
Source: PLoS One. 2022 Apr 15;17(4):e0266340. doi: 10.1371/journal.pone.0266340 (PMC9012400; doi:10.1371/journal.pone.0266340)
Supplement: S1 File — (ZIP) [file pone.0266340.s001.zip › poidata/Gowalla/test.txt]

USER_42	LOC_20051	37.7615082532,-122.4257665873	20:51	0
USER_42	LOC_21920	37.7857173715,-122.3992462045	00:04	3
USER_41	LOC_12225	34.0301191667,-118.4670352833	17:59	14
USER_41	LOC_23230	34.0577193758,-118.4129605742	16:34	14
USER_41	LOC_9042	34.1017862336,-118.3221428642	19:13	15
USER_41	LOC_3736	34.05494915,-118.2559049	23:58	18
USER_41	LOC_12225	34.0301191667,-118.4670352833	17:05	18
USER_41	LOC_17944	37.775117273,-122.397902973	16:17	19
USER_41	LOC_12657	34.01750254,-118.28000009	20:35	20
USER_41	LOC_23594	34.0515216102,-118.4110951424	02:33	21
USER_41	LOC_9071	34.0293672667,-118.41144855	16:57	22
USER_41	LOC_14395	34.0576885,-118.3021411333	02:24	22
USER_41	LOC_10874	34.0578694333,-118.3010091333	02:23	22
USER_41	LOC_20760	34.0472223,-118.2997454	02:19	22
USER_41	LOC_23230	34.0577193758,-118.4129605742	16:53	24
USER_41	LOC_8280	34.0830732833,-118.2734911333	16:11	24
USER_41	LOC_7669	34.03004008,-118.42416131	16:40	25
USER_41	LOC_15611	34.0888442167,-118.2687598833	16:10	24
USER_41	LOC_1515	37.7118479187,-122.2118430236	18:03	26
USER_41	LOC_23117	37.71034324,-122.21212446	18:27	26
USER_41	LOC_991	37.8276986018,-122.4231702089	05:35	26
USER_41	LOC_4712	37.8280481643,-122.4241089821	05:43	26
USER_41	LOC_19906	37.7956031333,-122.3940420833	21:55	27
USER_41	LOC_5692	37.8000073833,-122.3979827333	23:34	27
USER_41	LOC_18547	37.7917780534,-122.3928880692	09:10	27
USER_41	LOC_1099	37.78982692,-122.39760303	09:12	27
USER_41	LOC_18198	37.7977866095,-122.4007000454	08:37	27
USER_41	LOC_20853	37.7907945539,-122.3950982094	09:08	27
USER_41	LOC_2776	37.79588705,-122.39487797	00:11	27
USER_41	LOC_11721	37.7959435,-122.3961454833	00:14	27
USER_41	LOC_6375	37.7944147847,-122.3959887028	20:44	28
USER_41	LOC_2220	37.7951569167,-122.3932980833	21:19	28
USER_41	LOC_20945	37.7298218333,-122.1942684667	16:14	28
USER_41	LOC_5472	34.196586832,-118.353457098	14:41	28
USER_41	LOC_19047	37.7827612667,-122.4007778167	19:14	28
USER_41	LOC_7960	37.7799376591,-122.4030531623	16:38	28
USER_41	LOC_14885	34.041211006,-118.4262813306	02:15	28
USER_41	LOC_23232	34.0384172333,-118.43163345	02:12	28
USER_41	LOC_15953	34.1963725833,-118.3515062	14:31	28
USER_41	LOC_8760	34.0421794,-118.42620706	02:16	28
USER_41	LOC_12225	34.0301191667,-118.4670352833	21:57	32
USER_41	LOC_23540	34.07359482,-118.4397634407	17:01	32
USER_41	LOC_9071	34.0293672667,-118.41144855	02:39	29
USER_41	LOC_15302	34.0297992437,-118.472170131	19:44	31
USER_41	LOC_13940	34.0990685167,-118.3374944	16:45	32
USER_41	LOC_18169	34.0979656844,-118.32935474	16:43	32
USER_41	LOC_10413	34.0855003532,-118.383202861	16:51	32
USER_41	LOC_13044	34.0982869833,-118.3416652333	16:45	32
USER_41	LOC_13268	34.0134272379,-118.4945547581	18:41	33
USER_41	LOC_9071	34.0293672667,-118.41144855	22:42	33
USER_41	LOC_22643	34.082758,-118.2246645333	22:58	33
USER_41	LOC_15737	34.0979473667,-118.3193339833	16:41	32
USER_41	LOC_21288	34.0988794,-118.2903139167	18:25	34
USER_41	LOC_4804	34.10029575,-118.2901354167	18:32	34
USER_41	LOC_4244	34.0954165333,-118.2963263167	18:43	34
USER_41	LOC_12231	34.0893426541,-118.2918045423	18:45	34
USER_41	LOC_12225	34.0301191667,-118.4670352833	20:39	36
USER_41	LOC_674	34.0263724167,-118.4555483167	02:43	35
USER_41	LOC_5771	34.09736605,-118.28784245	18:11	34
USER_41	LOC_5563	34.0973702,-118.2857553833	18:18	34
USER_41	LOC_5214	34.04941,-118.259551	15:58	37
USER_41	LOC_7669	34.03004008,-118.42416131	16:31	37
USER_41	LOC_12225	34.0301191667,-118.4670352833	00:54	36
USER_41	LOC_5609	34.06526175,-118.24666525	02:03	36
USER_41	LOC_22643	34.082758,-118.2246645333	02:24	37
USER_41	LOC_5944	34.08327115,-118.2262691167	02:23	37
USER_41	LOC_10974	34.0659105333,-118.23804415	02:20	37
USER_41	LOC_17809	34.0452192,-118.2663919667	02:14	37
USER_41	LOC_3736	34.05494915,-118.2559049	15:58	37
USER_41	LOC_5021	34.0826922833,-118.27195165	15:49	37
USER_41	LOC_15611	34.0888442167,-118.2687598833	15:48	37
USER_41	LOC_1916	34.1045223833,-118.2588312667	02:27	37
USER_41	LOC_20903	34.1704158333,-118.57022975	21:03	39
USER_41	LOC_17621	34.17373,-118.30147	16:17	39
USER_41	LOC_15953	34.1963725833,-118.3515062	00:35	39
USER_41	LOC_5472	34.196586832,-118.353457098	00:32	39
USER_41	LOC_12225	34.0301191667,-118.4670352833	20:09	38
USER_41	LOC_11793	34.0312695723,-118.4335184097	16:49	38
USER_41	LOC_10673	34.1611497333,-118.4696725333	21:09	39
USER_41	LOC_11917	34.1711924166,-118.4962069988	21:07	39
USER_41	LOC_7831	37.8385791833,-122.26160255	21:53	40
USER_41	LOC_13306	37.8321174333,-122.2642096167	22:05	40
USER_41	LOC_1878	37.8351813333,-122.2631956	21:10	40
USER_41	LOC_1837	37.8369558333,-122.2637642	21:25	40
USER_41	LOC_23117	37.71034324,-122.21212446	23:11	40
USER_41	LOC_1515	37.7118479187,-122.2118430236	23:20	40
USER_41	LOC_17011	37.7851430667,-122.2378446167	22:19	40
USER_41	LOC_11341	37.76805645,-122.2193349833	22:22	40
USER_41	LOC_11491	37.8793311595,-122.2693374753	05:33	41
USER_41	LOC_11462	37.8779105833,-122.2692006826	05:42	41
USER_41	LOC_20999	37.879760301,-122.2693251539	05:31	41
USER_41	LOC_3416	37.8780227908,-122.2692114115	05:31	41
USER_41	LOC_11499	37.8734009722,-122.2663521767	05:55	41
USER_41	LOC_16308	37.8961088167,-122.1030434667	20:42	40
USER_41	LOC_3416	37.8780227908,-122.2692114115	05:44	41
USER_41	LOC_4046	37.87596705,-122.2689313667	05:48	41
USER_41	LOC_22521	37.868764042,-122.2578442097	05:11	42
USER_41	LOC_2443	37.8690194612,-122.2567700512	05:10	42
USER_41	LOC_20859	37.8692468045,-122.2594106197	04:09	41
USER_41	LOC_22867	37.8663373,-122.2674541667	05:20	42
USER_41	LOC_17640	37.8691547701,-122.2678869872	04:52	41
USER_41	LOC_953	37.8696618083,-122.2680902481	04:51	41
USER_41	LOC_11488	37.8795957944,-122.2690866888	05:27	41
USER_41	LOC_10480	37.8709986167,-122.2684200333	05:06	41
USER_41	LOC_22175	37.8681035667,-122.25644565	04:20	42
USER_41	LOC_10448	37.8686512296,-122.25910498	04:18	42
USER_41	LOC_20942	37.8717537309,-122.2559022903	04:52	42
USER_41	LOC_2886	37.8718750667,-122.2581657833	04:31	42
USER_41	LOC_1541	37.8740501333,-122.2582299667	04:57	42
USER_41	LOC_2017	37.8758294215,-122.2586944699	04:56	42
USER_41	LOC_17287	37.870954,-122.25920935	05:08	42
USER_41	LOC_3648	37.8747941116,-122.2582519054	04:58	42
USER_41	LOC_4481	37.7964659833,-122.2629358833	16:37	43
USER_41	LOC_1878	37.8351813333,-122.2631956	16:41	43
USER_41	LOC_14392	37.8569179333,-122.2532743	20:22	43
USER_41	LOC_15153	37.8564588667,-122.2530280333	20:24	43
USER_41	LOC_3731	37.86581145,-122.25869435	03:46	42
USER_41	LOC_1609	37.8668419252,-122.2588325472	03:50	42
USER_41	LOC_10938	37.8677109014,-122.2590011067	03:57	42
USER_41	LOC_8589	37.8680540333,-122.2581402667	04:08	42
USER_41	LOC_5472	34.196586832,-118.353457098	14:51	43
USER_41	LOC_15953	34.1963725833,-118.3515062	14:51	43
USER_41	LOC_1515	37.7118479187,-122.2118430236	16:07	43
USER_41	LOC_23117	37.71034324,-122.21212446	16:12	43
USER_41	LOC_20945	37.7298218333,-122.1942684667	16:23	43
USER_41	LOC_22671	37.76062065,-122.2117849	16:28	43
USER_41	LOC_22898	37.7695443783,-122.2165381908	16:30	43
USER_41	LOC_12248	37.7694636333,-122.22304755	16:31	43
USER_41	LOC_7211	34.1782391868,-118.3081876728	21:24	47
USER_41	LOC_312	34.15243245,-118.3509823167	21:53	47
USER_41	LOC_21428	33.9547296837,-118.396125182	20:12	48
USER_41	LOC_21388	33.9574907333,-118.3946589	20:34	48
USER_41	LOC_9176	34.1021487078,-118.2918534108	00:21	48
USER_41	LOC_7211	34.1782391868,-118.3081876728	01:55	48
USER_41	LOC_18317	34.0593575167,-118.3898901333	23:41	49
USER_41	LOC_11637	34.061319,-118.308448	00:03	48
USER_41	LOC_9071	34.0293672667,-118.41144855	02:02	43
USER_41	LOC_18394	34.0519707819,-118.255685437	02:21	43
USER_41	LOC_11793	34.0312695723,-118.4335184097	02:24	45
USER_41	LOC_12225	34.0301191667,-118.4670352833	20:43	44
USER_41	LOC_22216	34.0045844,-118.4309620167	22:26	47
USER_41	LOC_3871	34.00452215,-118.4311475167	22:27	47
USER_41	LOC_21700	34.1566004333,-118.3967282333	22:01	47
USER_41	LOC_10673	34.1611497333,-118.4696725333	22:12	47
USER_41	LOC_12953	34.0428086,-118.3769474667	01:20	49
USER_41	LOC_3936	34.02174685,-118.4487160167	01:12	49
USER_41	LOC_17965	34.0854760328,-118.2746565342	15:58	50
USER_41	LOC_15611	34.0888442167,-118.2687598833	15:57	50
USER_41	LOC_1916	34.1045223833,-118.2588312667	02:17	50
USER_41	LOC_18381	34.0625346256,-118.238940239	02:06	50
USER_41	LOC_14375	34.0275978167,-118.39270465	17:11	51
USER_46	LOC_4911	37.786591218,-122.403858304	23:47	64
USER_41	LOC_11793	34.0312695723,-118.4335184097	18:36	49
USER_41	LOC_22365	34.0225378344,-118.3902382851	18:23	49
USER_41	LOC_8280	34.0830732833,-118.2734911333	16:30	49
USER_41	LOC_16925	34.06207728,-118.24878776	01:45	49
USER_41	LOC_3736	34.05494915,-118.2559049	01:40	49
USER_41	LOC_16000	34.0505562649,-118.2554673884	01:39	49
USER_41	LOC_5214	34.04941,-118.259551	01:38	49
USER_41	LOC_17809	34.0452192,-118.2663919667	01:33	49
USER_46	LOC_4911	37.786591218,-122.403858304	23:27	105
USER_46	LOC_4911	37.786591218,-122.403858304	20:44	104
USER_46	LOC_9878	37.78834305,-122.39529325	18:53	102
USER_46	LOC_19229	37.7870308167,-122.40119985	19:24	102
USER_46	LOC_4911	37.786591218,-122.403858304	19:31	113
USER_46	LOC_893	37.75988355,-122.51093095	03:22	112
USER_46	LOC_13236	37.7893447162,-122.4014818668	20:05	110
USER_46	LOC_4911	37.786591218,-122.403858304	20:37	110
USER_46	LOC_4911	37.786591218,-122.403858304	22:48	3
USER_46	LOC_4911	37.786591218,-122.403858304	16:24	88
USER_46	LOC_10936	37.7766187,-122.3900647833	00:24	86
USER_46	LOC_12266	37.8007900667,-122.4100112833	01:21	78
USER_46	LOC_7607	37.769873014,-122.4668392539	20:26	99
USER_46	LOC_4911	37.786591218,-122.403858304	19:22	97
USER_46	LOC_4911	37.786591218,-122.403858304	17:11	95
USER_46	LOC_4911	37.786591218,-122.403858304	16:28	91
USER_1145	LOC_827	37.8001429775,-122.4377219527	02:08	44
USER_1145	LOC_15907	37.77217395,-122.4187013167	15:46	57
USER_1151	LOC_5838	37.4331329,-122.1283716833	06:05	124
USER_1145	LOC_3472	37.768030913,-122.39257534	17:04	286
USER_1146	LOC_10440	37.75902125,-122.4145796167	21:15	219
USER_1143	LOC_13177	33.1364641331,-117.1747496724	21:51	82
USER_1146	LOC_6921	37.7826583333,-122.4063205667	19:35	130
USER_1146	LOC_6921	37.7826583333,-122.4063205667	20:23	131
USER_51	LOC_12904	37.7794153515,-122.4235334158	06:22	10
USER_51	LOC_12904	37.7794153515,-122.4235334158	05:41	118
USER_46	LOC_7494	37.7838079397,-122.402973175	16:54	113
USER_46	LOC_5642	37.7647256667,-122.5001455167	03:05	113
USER_51	LOC_12904	37.7794153515,-122.4235334158	08:01	13
USER_1151	LOC_12401	37.4329299279,-122.12867208	06:05	124
USER_51	LOC_12904	37.7794153515,-122.4235334158	04:37	12
USER_51	LOC_5456	37.7954141,-122.2764857833	20:42	121
USER_1113	LOC_14737	37.850699807,-122.2908506741	23:50	245
USER_1113	LOC_14775	37.7773544667,-122.2750437167	03:36	235
USER_1113	LOC_21592	37.4469223022,-122.160369873	21:22	157
USER_1113	LOC_704	37.7688843206,-122.2337985722	02:21	247
USER_1111	LOC_18830	37.7858259859,-122.4065190554	06:24	90
USER_1109	LOC_19835	36.1074733783,-115.1771664619	22:45	90
USER_1113	LOC_704	37.7688843206,-122.2337985722	03:59	213
USER_1113	LOC_18691	37.7720367,-122.2357187333	06:48	335
USER_1152	LOC_8562	33.6767760868,-117.886621356	22:58	113
USER_1137	LOC_14140	33.1269454667,-117.2545907333	23:33	202
USER_1109	LOC_11726	33.9177322388,-117.8879069474	15:44	121
USER_1152	LOC_5256	34.0836026,-118.3674908833	02:33	208
USER_1143	LOC_12855	33.0724543833,-117.26594195	00:01	166
USER_1143	LOC_15094	33.132322404,-117.2056138515	20:17	204
USER_1137	LOC_6916	32.7439437833,-117.1606355167	17:45	326
USER_1143	LOC_12855	33.0724543833,-117.26594195	23:49	167
USER_1087	LOC_13786	34.0484848308,-118.2478558871	23:09	275
USER_1087	LOC_12272	33.9435379571,-118.4071683884	19:15	275
USER_1087	LOC_12272	33.9435379571,-118.4071683884	19:12	275
USER_1094	LOC_7906	37.7792713741,-122.4192380905	05:41	231
USER_1115	LOC_11299	36.5796262829,-121.7546510696	21:53	186
USER_1092	LOC_2554	37.7948896822,-122.3958892856	18:45	17
USER_1092	LOC_22242	37.7666218333,-122.3994067	18:44	287
USER_1092	LOC_22833	37.7999182302,-122.441065225	02:14	24
USER_1113	LOC_13732	37.7809503598,-122.3960959911	03:20	167
USER_1113	LOC_21455	37.7657108951,-122.241332531	05:33	169
USER_1115	LOC_11299	36.5796262829,-121.7546510696	02:55	99
USER_1115	LOC_2613	37.2564625667,-122.0347595167	02:43	152
USER_1113	LOC_18691	37.7720367,-122.2357187333	03:28	160
USER_1113	LOC_5677	37.6705126333,-122.4676191333	23:24	162
USER_1113	LOC_7901	37.5798762167,-122.3466724333	04:16	253
USER_1113	LOC_13732	37.7809503598,-122.3960959911	06:37	167
USER_1293	LOC_2399	37.5576254164,-122.3823094368	14:24	117
USER_1293	LOC_2399	37.5576254164,-122.3823094368	14:03	284
USER_1293	LOC_17003	37.4247548,-122.1691849167	23:05	284
USER_1293	LOC_22364	37.4232074333,-122.1819518	23:14	284
USER_1293	LOC_17003	37.4247548,-122.1691849167	14:21	10
USER_1293	LOC_17003	37.4247548,-122.1691849167	22:53	10
USER_1293	LOC_17003	37.4247548,-122.1691849167	22:51	9
USER_1293	LOC_1034	37.7015723809,-122.4854832888	00:36	494
USER_1291	LOC_11326	37.759688872,-122.4271774292	00:10	30
USER_1291	LOC_11659	37.8196620833,-122.4785041667	01:13	30
USER_1095	LOC_9662	34.0484058,-118.4430689167	02:07	283
USER_1096	LOC_19365	37.7813357833,-122.3944219333	21:41	153
USER_1096	LOC_16547	37.7893183833,-122.3966682333	02:48	246
USER_1096	LOC_16547	37.7893183833,-122.3966682333	18:58	246
USER_1097	LOC_11686	37.8066646012,-122.4285936356	17:09	204
USER_1094	LOC_12665	37.7617457449,-121.4339393377	02:42	241
USER_1293	LOC_4757	36.09040975,-115.17575025	18:42	16
USER_1293	LOC_19383	36.12007892,-115.17193472	16:32	17
USER_1293	LOC_4547	37.4221823969,-122.2042644975	00:38	13
USER_1293	LOC_6540	37.4450956533,-122.16132719	23:43	272
USER_1293	LOC_8026	37.6816999833,-122.4877524333	02:30	13
USER_1293	LOC_19964	37.4203562667,-122.2046399	00:39	13
USER_1293	LOC_24204	37.4823612199,-122.2304695845	21:45	121
USER_1293	LOC_10929	37.7340796251,-122.4341136105	01:24	121
USER_1293	LOC_17533	37.4379919667,-122.1595076	14:44	119
USER_1293	LOC_19563	37.7002268833,-122.4823568333	16:23	132
USER_1293	LOC_19964	37.4203562667,-122.2046399	14:08	11
USER_1293	LOC_3768	37.3951575667,-122.08161645	20:05	119
USER_1293	LOC_23778	37.6300033657,-122.4664878845	23:10	11
USER_1293	LOC_2228	37.4380056,-122.15970295	19:21	11
USER_1293	LOC_19563	37.7002268833,-122.4823568333	15:36	118
USER_1293	LOC_8026	37.6816999833,-122.4877524333	03:47	118
USER_1293	LOC_818	37.7702968,-122.4457252833	15:51	41
USER_1293	LOC_14387	37.728270067,-122.476871078	23:34	38
USER_1293	LOC_2399	37.5576254164,-122.3823094368	23:11	36
USER_1293	LOC_14387	37.728270067,-122.476871078	16:41	33
USER_1293	LOC_13970	37.442913117,-122.170975233	23:20	134
USER_1293	LOC_19563	37.7002268833,-122.4823568333	16:52	281
USER_1293	LOC_19964	37.4203562667,-122.2046399	13:55	51
USER_1293	LOC_13499	37.7448928114,-122.4528677977	15:25	41
USER_1293	LOC_8016	37.76041745,-122.5090599	22:29	56
USER_1293	LOC_8376	37.4260732167,-122.14495365	20:23	289
USER_1293	LOC_1183	37.4441342333,-122.1715230833	14:33	134
USER_1293	LOC_13967	37.4429890333,-122.17168755	23:19	134
USER_1293	LOC_6803	37.4233925333,-122.1365118	19:52	393
USER_1293	LOC_11768	37.7761885333,-122.4084777	01:07	282
USER_1293	LOC_14619	37.7758196,-122.4090319833	01:09	282
USER_1293	LOC_19563	37.7002268833,-122.4823568333	16:14	56
USER_1293	LOC_11371	36.11150592,-115.17318469	05:16	17
USER_1293	LOC_22459	36.09523057,-115.17592918	17:40	18
USER_1293	LOC_15468	36.1219978,-115.1699239667	16:13	17
USER_1293	LOC_7619	36.1218608846,-115.1701068878	16:13	17
USER_1293	LOC_11376	36.1171028987,-115.1741945744	03:43	18
USER_1293	LOC_19964	37.4203562667,-122.2046399	14:10	273
USER_1293	LOC_18079	36.0914880222,-115.1745915413	16:02	18
USER_1293	LOC_1804	36.1184304226,-115.1771987378	04:10	18
USER_1293	LOC_19563	37.7002268833,-122.4823568333	15:12	26
USER_1293	LOC_17427	37.7717273167,-122.4710699667	17:50	27
USER_1293	LOC_16197	37.4215375406,-122.2057342529	14:10	273
USER_1293	LOC_11521	37.7688288667,-122.4984169	18:27	26
USER_1293	LOC_9102	37.869831197,-122.2674129903	01:22	29
USER_1293	LOC_8026	37.6816999833,-122.4877524333	02:40	31
USER_1293	LOC_3864	37.7889813,-122.3987058833	03:56	29
USER_1293	LOC_953	37.8696618083,-122.2680902481	03:00	29
USER_1293	LOC_19563	37.7002268833,-122.4823568333	03:04	75
USER_1293	LOC_6803	37.4233925333,-122.1365118	19:54	73
USER_1293	LOC_6803	37.4233925333,-122.1365118	20:43	77
USER_1293	LOC_8590	37.7139224505,-122.4504590034	01:27	76
USER_1293	LOC_2399	37.5576254164,-122.3823094368	23:12	304
USER_1293	LOC_11785	37.7894040668,-122.3894119263	01:07	303
USER_1293	LOC_2399	37.5576254164,-122.3823094368	23:34	82
USER_1293	LOC_3864	37.7889813,-122.3987058833	00:22	307
USER_1293	LOC_11659	37.8196620833,-122.4785041667	01:09	86
USER_1293	LOC_17151	37.8683861224,-122.2682281327	01:12	85
USER_1293	LOC_20680	37.7831295924,-122.4038743973	01:19	88
USER_1293	LOC_8434	37.4385998255,-122.1766006353	13:56	88
USER_1293	LOC_4547	37.4221823969,-122.2042644975	00:46	5
USER_1293	LOC_19964	37.4203562667,-122.2046399	00:47	5
USER_1293	LOC_8026	37.6816999833,-122.4877524333	01:10	97
USER_1293	LOC_3516	37.4214853,-122.2113103167	15:34	6
USER_1293	LOC_8016	37.76041745,-122.5090599	20:47	58
USER_1293	LOC_8350	37.7602741324,-122.5104010105	20:47	58
USER_1293	LOC_19563	37.7002268833,-122.4823568333	16:28	58
USER_1293	LOC_10675	37.7970002843,-122.4053654874	01:37	58
USER_1293	LOC_19964	37.4203562667,-122.2046399	14:12	61
USER_1293	LOC_7290	37.8050494167,-122.4599003667	20:03	62
USER_1293	LOC_17040	37.7668728347,-122.4559950829	13:48	62
USER_1293	LOC_14491	37.5658905,-122.3229455333	01:03	63
USER_1293	LOC_11659	37.8196620833,-122.4785041667	23:11	294
USER_1293	LOC_7530	37.5782847333,-122.3474407167	17:35	67
USER_1293	LOC_14491	37.5658905,-122.3229455333	01:39	68
USER_1293	LOC_929	37.4252568174,-122.1455227215	14:25	70
USER_1293	LOC_8016	37.76041745,-122.5090599	00:42	298
USER_1293	LOC_11521	37.7688288667,-122.4984169	23:57	299
USER_1293	LOC_19563	37.7002268833,-122.4823568333	15:23	71
USER_1293	LOC_20030	37.70311525,-121.8670051167	15:01	72
USER_1293	LOC_1034	37.7015723809,-122.4854832888	23:52	208
USER_1293	LOC_17427	37.7717273167,-122.4710699667	00:07	316
USER_1293	LOC_14300	37.78337264,-122.43974244	00:17	316
USER_1293	LOC_19563	37.7002268833,-122.4823568333	15:13	138
USER_1293	LOC_8026	37.6816999833,-122.4877524333	00:23	116
USER_1293	LOC_6652	37.7960125644,-122.4217097997	00:52	115
USER_1293	LOC_1034	37.7015723809,-122.4854832888	16:35	115
USER_1293	LOC_19563	37.7002268833,-122.4823568333	15:15	312
USER_1293	LOC_9459	37.4240078333,-122.1963976167	14:04	321
USER_1293	LOC_8251	37.7830445667,-122.46513605	02:27	320
USER_1293	LOC_19563	37.7002268833,-122.4823568333	15:43	320
USER_1293	LOC_20466	37.7359390259,-122.5053100586	00:19	319
USER_1293	LOC_6803	37.4233925333,-122.1365118	19:52	140
USER_1293	LOC_2805	37.44433405,-122.16162565	00:09	209
USER_1293	LOC_15544	37.7645327635,-122.4664583431	00:38	139
USER_1293	LOC_8026	37.6816999833,-122.4877524333	01:57	318
USER_1293	LOC_1149	37.7737818167,-122.41504235	02:35	102
USER_1293	LOC_21130	37.7630942667,-122.4084580667	02:16	102
USER_1293	LOC_16908	37.4218783676,-122.1378421783	20:40	102
USER_1293	LOC_6803	37.4233925333,-122.1365118	20:39	102
USER_1293	LOC_16826	37.6006922333,-122.3868310833	16:03	100
USER_1293	LOC_19964	37.4203562667,-122.2046399	14:07	101
USER_1293	LOC_8026	37.6816999833,-122.4877524333	01:01	97
USER_1293	LOC_16544	37.6016643833,-122.3913682333	22:25	100
USER_1293	LOC_12098	37.7639107167,-122.4775910333	00:42	112
USER_1293	LOC_19964	37.4203562667,-122.2046399	14:09	113
USER_1293	LOC_19964	37.4203562667,-122.2046399	14:10	110
USER_1293	LOC_9013	37.43799745,-122.15981025	14:23	112
USER_1293	LOC_1034	37.7015723809,-122.4854832888	00:01	106
USER_1293	LOC_5975	37.7595786,-122.4215290167	03:12	109
USER_1293	LOC_1528	37.7739817667,-122.4112717833	20:00	309
USER_1293	LOC_8251	37.7830445667,-122.46513605	03:19	310
USER_1293	LOC_22364	37.4232074333,-122.1819518	23:02	330
USER_1293	LOC_8026	37.6816999833,-122.4877524333	02:21	201
USER_1293	LOC_18740	37.753574021,-122.4185818191	04:30	202
USER_1293	LOC_19964	37.4203562667,-122.2046399	14:07	330
USER_1293	LOC_7326	37.7771759,-122.4640631667	02:20	328
USER_1293	LOC_8251	37.7830445667,-122.46513605	03:10	328
USER_1293	LOC_8909	37.7771418167,-122.4631618833	02:18	328
USER_1293	LOC_1982	37.7773315333,-122.4637199333	02:20	328
USER_1293	LOC_1478	37.7894634174,-122.4083375931	21:41	212
USER_1293	LOC_9765	37.7900536779,-122.406991193	22:20	212
USER_1293	LOC_9459	37.4240078333,-122.1963976167	15:14	144
USER_1293	LOC_21006	37.7862312667,-122.40858365	20:03	212
USER_1293	LOC_20063	37.4282893984,-122.1431382425	20:24	333
USER_1293	LOC_15424	37.75536515,-122.41964055	03:42	202
USER_1293	LOC_19563	37.7002268833,-122.4823568333	16:12	335
USER_1293	LOC_22837	37.7355066333,-122.5030088833	18:33	335
USER_1293	LOC_16976	37.776752824,-122.4032306671	00:26	142
USER_1293	LOC_22475	37.7819106801,-122.3967319118	00:23	142
USER_1293	LOC_19490	37.6993676167,-122.4816877667	13:18	143
USER_1293	LOC_19964	37.4203562667,-122.2046399	14:13	323
USER_1293	LOC_6357	37.7277131856,-122.4757364624	00:26	279
USER_1293	LOC_2437	37.7275895325,-122.4755050566	00:25	279
USER_1293	LOC_8016	37.76041745,-122.5090599	01:13	322
USER_1293	LOC_20156	37.43207325,-122.1475718333	14:16	142
USER_1293	LOC_18768	37.7870825833,-122.45939185	00:16	324
USER_1293	LOC_21095	37.7832128167,-122.4593668833	00:14	324
USER_1293	LOC_22364	37.4232074333,-122.1819518	23:07	325
USER_1293	LOC_19563	37.7002268833,-122.4823568333	15:28	328
USER_1293	LOC_10573	37.4480211736,-122.1587588764	20:44	324
USER_1293	LOC_5134	37.44774975,-122.1599412667	20:44	324
USER_1293	LOC_19563	37.7002268833,-122.4823568333	02:02	324
USER_1293	LOC_13249	37.8005433,-122.4385070667	01:07	324
USER_1265	LOC_8095	37.7948853167,-122.3927070667	19:02	315
USER_1265	LOC_8095	37.7948853167,-122.3927070667	18:54	139
USER_1244	LOC_1838	37.5913267478,-122.3475358823	02:01	255
USER_1265	LOC_15693	37.6163560649,-122.3861503601	06:49	114
USER_1265	LOC_15693	37.6163560649,-122.3861503601	00:37	143
USER_1265	LOC_19528	37.7909047743,-122.3958277702	03:38	325
USER_1265	LOC_15693	37.6163560649,-122.3861503601	13:35	279
USER_1265	LOC_15693	37.6163560649,-122.3861503601	15:52	142
USER_1294	LOC_3723	36.12850495,-115.1782443667	06:49	115
USER_1245	LOC_19510	38.3013339167,-122.2813852667	23:15	191
USER_1293	LOC_19563	37.7002268833,-122.4823568333	16:54	341
USER_1294	LOC_17311	36.10326182,-115.1727904	01:08	312
USER_1244	LOC_1838	37.5913267478,-122.3475358823	17:28	254
USER_1244	LOC_1838	37.5913267478,-122.3475358823	05:49	255
USER_1245	LOC_19928	37.7643876667,-122.4326708	05:02	194
USER_1244	LOC_1838	37.5913267478,-122.3475358823	17:53	253
USER_1293	LOC_2204	37.7899359167,-122.4622355667	02:46	274
USER_1293	LOC_21095	37.7832128167,-122.4593668833	05:39	274
USER_1293	LOC_5498	37.7724632667,-122.4672613167	05:43	274
USER_1293	LOC_17427	37.7717273167,-122.4710699667	05:44	274
USER_1293	LOC_6189	37.76805915,-122.5109849	21:20	341
USER_1293	LOC_9893	37.42392715,-122.1968394833	15:11	340
USER_1293	LOC_6803	37.4233925333,-122.1365118	21:24	340
USER_1293	LOC_1034	37.7015723809,-122.4854832888	04:23	275
USER_1293	LOC_19949	37.42697515,-122.1442450167	21:12	280
USER_1293	LOC_22364	37.4232074333,-122.1819518	23:57	280
USER_1293	LOC_9459	37.4240078333,-122.1963976167	00:02	213
USER_1293	LOC_8026	37.6816999833,-122.4877524333	02:05	144
USER_1293	LOC_11521	37.7688288667,-122.4984169	05:48	274
USER_1293	LOC_8438	37.78396725,-122.4073719833	23:46	336
USER_1293	LOC_204	37.4431065833,-122.1657389	15:13	280
USER_1293	LOC_929	37.4252568174,-122.1455227215	21:11	280
USER_1266	LOC_2774	37.786599697,-122.4017822742	05:02	112
USER_1266	LOC_20374	37.7899975706,-122.4004948139	01:25	112
USER_1266	LOC_16758	37.78368075,-122.4050760269	04:03	113
USER_1266	LOC_2774	37.786599697,-122.4017822742	03:23	113
USER_1266	LOC_22707	37.7857098167,-122.4298277	03:41	143
USER_1266	LOC_17002	37.7860549204,-122.405269146	04:04	326
USER_1266	LOC_2774	37.786599697,-122.4017822742	02:41	326
USER_1266	LOC_17002	37.7860549204,-122.405269146	03:03	327
USER_1266	LOC_16758	37.78368075,-122.4050760269	04:17	96
USER_1266	LOC_16758	37.78368075,-122.4050760269	05:02	100
USER_1266	LOC_2774	37.786599697,-122.4017822742	05:00	103
USER_1266	LOC_2774	37.786599697,-122.4017822742	05:19	311
USER_1266	LOC_2774	37.786599697,-122.4017822742	01:29	107
USER_1266	LOC_20954	37.7771513882,-122.3940896988	23:55	354
USER_1266	LOC_16758	37.78368075,-122.4050760269	05:19	354
USER_1266	LOC_2774	37.786599697,-122.4017822742	04:53	110
USER_1266	LOC_14784	37.7784672,-122.3932231667	00:15	17
USER_1265	LOC_12266	37.8007900667,-122.4100112833	22:30	353
USER_1266	LOC_2774	37.786599697,-122.4017822742	03:51	135
USER_1266	LOC_17002	37.7860549204,-122.405269146	04:27	135
USER_1266	LOC_22707	37.7857098167,-122.4298277	02:24	74
USER_1266	LOC_16758	37.78368075,-122.4050760269	04:31	300
USER_1266	LOC_2774	37.786599697,-122.4017822742	21:05	90
USER_1266	LOC_11002	37.7873052265,-122.4032949785	04:15	302
USER_1265	LOC_17472	37.37067282,-121.93147045	21:55	213
USER_1265	LOC_8923	37.3664565757,-121.9263339043	21:56	213
USER_1265	LOC_15693	37.6163560649,-122.3861503601	01:16	158
USER_1265	LOC_8210	39.26713167,-120.1283097267	02:13	216
USER_1265	LOC_15693	37.6163560649,-122.3861503601	21:42	165
USER_1265	LOC_15693	37.6163560649,-122.3861503601	01:47	344
USER_1265	LOC_12224	37.798704571,-122.407296896	23:02	353
USER_1265	LOC_3758	37.3499570333,-121.9937234167	22:08	188
USER_1242	LOC_15693	37.6163560649,-122.3861503601	16:19	13
USER_1183	LOC_344	32.6797563833,-117.1786954167	02:37	301
USER_1241	LOC_7476	37.4443257833,-122.1619457333	01:45	365
USER_1242	LOC_10993	37.3945769833,-122.0808653667	05:08	10
USER_1241	LOC_22844	38.2585535249,-122.053899765	21:17	145
USER_1241	LOC_9591	37.4596945333,-122.1943285333	00:37	214
USER_1241	LOC_12688	37.4164882333,-122.1299792333	14:59	335
USER_1241	LOC_12437	37.7174387,-122.2072836	22:13	145
USER_1241	LOC_22787	37.4530148858,-122.1811437607	00:57	330
USER_1241	LOC_20720	37.4435347406,-122.1682369709	00:48	348
USER_1241	LOC_7974	37.4381084565,-122.1602010727	01:48	325
USER_1241	LOC_13182	37.4539127667,-122.18001425	00:59	330
USER_1241	LOC_8262	37.4343105,-122.1557447	01:08	324
USER_1241	LOC_18458	37.4382106822,-122.1604371071	01:49	325
USER_1241	LOC_2911	37.4278596287,-122.1437966824	22:01	279
USER_1241	LOC_7907	37.77790545,-122.39157915	04:41	323
USER_1241	LOC_2599	37.4273132,-122.1702962167	04:02	112
USER_1241	LOC_5085	37.7842007289,-122.4331321578	03:59	304
USER_1241	LOC_19839	37.6180557408,-122.3868155479	08:13	61
USER_1241	LOC_4978	37.41708795,-122.1312512	18:48	291
USER_1241	LOC_11659	37.8196620833,-122.4785041667	22:42	41
USER_1241	LOC_8378	32.73537265,-117.1513650333	19:31	31
USER_1241	LOC_463	32.735234217,-117.153892867	19:32	31
USER_1241	LOC_11447	32.73504195,-117.1505207	19:34	31
USER_1241	LOC_15779	32.7547257667,-117.2160257333	00:42	30
USER_1239	LOC_17422	33.9461902696,-118.4011816978	18:19	226
USER_1239	LOC_17422	33.9461902696,-118.4011816978	18:20	226
USER_1239	LOC_17422	33.9461902696,-118.4011816978	18:21	226
USER_1239	LOC_17422	33.9461902696,-118.4011816978	15:46	218
USER_1239	LOC_12740	33.9461553,-118.4009242	15:47	218
USER_1238	LOC_3218	37.44735965,-122.1603056333	22:43	159
USER_1238	LOC_18581	37.44678345,-122.1600368	20:14	350
USER_1203	LOC_4034	37.7902498167,-122.4073827	06:06	124
USER_1203	LOC_19653	37.7653570333,-122.4500239167	20:16	178
USER_1203	LOC_10284	37.7773888296,-122.3951518536	20:41	372
USER_1203	LOC_19653	37.7653570333,-122.4500239167	01:05	373
USER_1203	LOC_10973	37.7581288833,-122.38825095	21:40	230
USER_1203	LOC_17212	37.75965585,-122.4349438167	03:26	243
USER_1203	LOC_9472	37.77683035,-122.4380633667	06:55	154
USER_1203	LOC_10284	37.7773888296,-122.3951518536	23:01	158
USER_1203	LOC_2533	37.7688508667,-122.4291332	18:23	325
USER_1203	LOC_19653	37.7653570333,-122.4500239167	23:06	341
USER_1203	LOC_10973	37.7581288833,-122.38825095	20:23	278
USER_1203	LOC_22369	37.7770411473,-122.4228215218	05:46	222
USER_1203	LOC_1945	37.7650832705,-122.4389791489	01:31	101
USER_1203	LOC_15068	36.9670369,-122.0080726667	23:01	310
USER_1203	LOC_10973	37.7581288833,-122.38825095	18:22	109
USER_1203	LOC_17212	37.75965585,-122.4349438167	02:58	313
USER_1203	LOC_10385	37.7435414,-122.4121678	15:58	0
USER_1180	LOC_9115	34.0357578475,-118.2327890977	03:01	311
USER_1203	LOC_5076	37.7866668701,-122.4209060669	02:24	304
USER_1203	LOC_15068	36.9670369,-122.0080726667	23:50	68
USER_1182	LOC_440	37.431719719,-122.201668806	02:43	153
USER_1182	LOC_19653	37.7653570333,-122.4500239167	16:59	348
USER_1180	LOC_11326	37.759688872,-122.4271774292	21:35	86
USER_1182	LOC_11751	37.44523895,-122.1638138333	22:32	154
USER_1182	LOC_19151	37.7898512167,-122.40192315	19:36	116
USER_1182	LOC_16197	37.4215375406,-122.2057342529	20:11	1
USER_1182	LOC_19894	37.4278012605,-122.1433591605	21:06	324
USER_1182	LOC_22487	37.7896378586,-122.4037929812	01:01	319
USER_1183	LOC_3512	38.6069648667,-122.8694405667	19:25	312
USER_1183	LOC_1018	32.7070090903,-117.157087326	01:38	302
USER_1182	LOC_440	37.431719719,-122.201668806	02:44	0
USER_1182	LOC_11009	37.4631242,-122.4311362167	01:11	11
USER_1208	LOC_8236	37.4479079167,-122.1597719167	22:43	323
USER_1208	LOC_19644	37.7826046833,-122.4076080167	21:29	330
USER_1208	LOC_13841	37.32024655,-121.95077425	23:06	100
USER_1208	LOC_8236	37.4479079167,-122.1597719167	21:47	346
USER_1208	LOC_13980	37.413435648,-122.125837246	20:59	300
USER_1208	LOC_12507	37.6191712,-122.39941489	00:22	80
USER_1208	LOC_6380	37.4431003116,-122.1713590622	21:36	294
USER_1208	LOC_23196	36.9820179333,-122.0218075167	22:06	394
USER_1208	LOC_245	37.3796167303,-122.1160722548	16:33	367
USER_1208	LOC_9459	37.4240078333,-122.1963976167	20:45	130
USER_1208	LOC_5255	37.6141838226,-122.389690876	18:24	265
USER_1208	LOC_879	38.68352145,-120.0662557667	21:30	355
USER_1208	LOC_17224	37.4535173937,-122.1823775768	18:57	339
USER_1208	LOC_16046	37.78197025,-122.3884433167	01:24	274
USER_1208	LOC_13195	37.7950845504,-122.4016427994	23:55	336
USER_1208	LOC_17749	37.5630004993,-122.2763621807	00:39	337
USER_1208	LOC_8236	37.4479079167,-122.1597719167	01:20	122
USER_1208	LOC_10324	37.4050911667,-122.11106955	00:31	160
USER_1208	LOC_9917	37.4007027,-122.1135477167	01:44	158
USER_1208	LOC_11445	37.7879542018,-122.4075329304	04:12	244
USER_1208	LOC_8349	37.3773276591,-122.1155905724	17:53	243
USER_1208	LOC_245	37.3796167303,-122.1160722548	17:03	232
USER_1208	LOC_9917	37.4007027,-122.1135477167	01:23	231
USER_1208	LOC_245	37.3796167303,-122.1160722548	15:26	222
USER_1208	LOC_12272	33.9435379571,-118.4071683884	16:44	175
USER_1208	LOC_7004	37.4028711667,-122.10840295	02:37	171
USER_1208	LOC_8349	37.3773276591,-122.1155905724	01:38	170
USER_1208	LOC_7004	37.4028711667,-122.10840295	02:37	170
USER_1208	LOC_12967	37.7673923411,-122.3908771622	16:42	388
USER_1208	LOC_8614	37.4257337667,-122.1451050833	15:49	168
USER_1208	LOC_23797	37.3797958,-122.1146311	21:33	253
USER_1208	LOC_245	37.3796167303,-122.1160722548	21:52	252
USER_1201	LOC_9240	37.7761422535,-122.3940145969	20:04	273
USER_1201	LOC_23221	37.5800602167,-122.3471048167	02:34	27
USER_1201	LOC_1835	37.7513378048,-122.2011208534	00:38	33
USER_1201	LOC_8487	37.4269115833,-122.1443653	01:59	39
USER_1203	LOC_4505	37.7516238,-122.4308108	22:45	188
USER_1201	LOC_22101	37.5802285833,-122.3437942833	22:43	12
USER_1201	LOC_21209	37.7832313449,-122.4037456512	22:03	13
USER_1201	LOC_21209	37.7832313449,-122.4037456512	16:45	13
USER_1207	LOC_16870	37.7958789833,-122.3937889333	01:26	65
USER_1207	LOC_2782	37.4210892904,-122.2129413766	19:49	66
USER_1207	LOC_8210	39.26713167,-120.1283097267	15:49	294
USER_1207	LOC_2905	37.4865696833,-122.233308	15:32	283
USER_1201	LOC_8421	37.3769242341,-121.921043854	17:28	281
USER_1201	LOC_8421	37.3769242341,-121.921043854	15:58	133
USER_1201	LOC_21209	37.7832313449,-122.4037456512	20:06	0
USER_1201	LOC_8487	37.4269115833,-122.1443653	01:57	1
USER_1207	LOC_2905	37.4865696833,-122.233308	15:36	77
USER_1207	LOC_2905	37.4865696833,-122.233308	16:32	74
USER_1207	LOC_2905	37.4865696833,-122.233308	15:22	306
USER_1207	LOC_2905	37.4865696833,-122.233308	15:50	79
USER_1207	LOC_2782	37.4210892904,-122.2129413766	22:58	70
USER_1207	LOC_2905	37.4865696833,-122.233308	15:19	68
USER_1207	LOC_4133	37.7765153806,-122.4249941111	01:51	300
USER_1207	LOC_8095	37.7948853167,-122.3927070667	19:43	72
USER_1207	LOC_16657	37.486311,-122.23119485	15:12	354
USER_1207	LOC_2905	37.4865696833,-122.233308	15:41	107
USER_1208	LOC_8614	37.4257337667,-122.1451050833	15:33	289
USER_1207	LOC_2905	37.4865696833,-122.233308	16:08	109
USER_1207	LOC_7188	37.7938806635,-122.4025145173	19:41	91
USER_1207	LOC_16657	37.486311,-122.23119485	15:28	89
USER_1207	LOC_2905	37.4865696833,-122.233308	17:05	104
USER_1207	LOC_16657	37.486311,-122.23119485	20:33	92
USER_1381	LOC_7116	37.756988083,-122.4166420424	03:17	207
USER_1361	LOC_17422	33.9461902696,-118.4011816978	17:18	355
USER_1377	LOC_15212	34.0465272333,-118.4640865833	04:10	347
USER_1381	LOC_11307	37.7719274835,-122.4039709568	16:21	206
USER_1361	LOC_14509	34.00646025,-118.4881632667	17:03	158
USER_1361	LOC_17422	33.9461902696,-118.4011816978	14:22	251
USER_1361	LOC_14509	34.00646025,-118.4881632667	20:19	224
USER_1361	LOC_20526	34.058543795,-118.4069752693	19:42	351
USER_1360	LOC_6166	37.7884374933,-122.4140238762	21:14	230
USER_1360	LOC_13019	37.7426422637,-122.4848353497	04:14	156
USER_1360	LOC_16702	37.7713909153,-122.4133446397	04:35	229
USER_1360	LOC_17622	37.7713793667,-122.4143394333	03:42	229
USER_1359	LOC_23863	36.08848387,-115.17635816	01:17	118
USER_1359	LOC_22181	37.7626650667,-122.39608225	03:19	286
USER_1360	LOC_11387	37.4448394667,-122.16142415	23:58	249
USER_1360	LOC_2542	37.7957175833,-122.4036358418	07:38	251
USER_1359	LOC_11333	37.8029008599,-122.4484419823	23:12	54
USER_1359	LOC_970	37.7916593559,-122.4106121063	03:47	21
USER_1359	LOC_21294	37.7876320058,-122.4214375019	06:45	21
USER_1359	LOC_13541	37.772436001,-122.404114064	20:46	19
USER_1358	LOC_10237	37.761835,-122.422918	04:47	375
USER_1358	LOC_8216	37.7566691942,-122.4209654331	01:52	15
USER_1359	LOC_15126	37.7860486118,-122.3973618489	19:33	290
USER_1359	LOC_9447	37.7763264,-122.4239661833	03:58	56
USER_1357	LOC_8907	37.759211314,-122.4214405765	17:16	131
USER_1357	LOC_23615	37.7596465333,-122.4215313	22:49	130
USER_1357	LOC_20447	37.7525140167,-122.41354955	01:16	319
USER_1357	LOC_15693	37.6163560649,-122.3861503601	02:10	63
USER_1357	LOC_8907	37.759211314,-122.4214405765	20:57	151
USER_1357	LOC_8907	37.759211314,-122.4214405765	20:48	224
USER_1357	LOC_8907	37.759211314,-122.4214405765	22:28	220
USER_1357	LOC_4679	37.7539038755,-122.418680191	23:12	220
USER_1208	LOC_12272	33.9435379571,-118.4071683884	14:44	390
USER_1204	LOC_20416	37.5635820667,-122.32450205	22:01	284
USER_1204	LOC_20416	37.5635820667,-122.32450205	23:15	117
USER_1204	LOC_20416	37.5635820667,-122.32450205	20:38	11
USER_1204	LOC_3472	37.768030913,-122.39257534	18:10	286
USER_1204	LOC_14503	37.4860821,-122.2279862	21:02	17
USER_1204	LOC_20416	37.5635820667,-122.32450205	17:19	24
USER_1204	LOC_10160	37.4258275871,-122.144933939	17:34	33
USER_1204	LOC_19478	37.6006216167,-122.3821467	19:34	281
USER_1204	LOC_10160	37.4258275871,-122.144933939	16:53	56
USER_1204	LOC_10160	37.4258275871,-122.144933939	16:53	56
USER_1204	LOC_10160	37.4258275871,-122.144933939	16:38	58
USER_1204	LOC_20416	37.5635820667,-122.32450205	21:15	64
USER_1204	LOC_10346	37.7625581824,-122.3970274823	20:09	65
USER_1204	LOC_10160	37.4258275871,-122.144933939	17:42	136
USER_1204	LOC_10160	37.4258275871,-122.144933939	16:59	67
USER_1204	LOC_10160	37.4258275871,-122.144933939	17:54	75
USER_1204	LOC_20416	37.5635820667,-122.32450205	23:17	74
USER_1204	LOC_10160	37.4258275871,-122.144933939	17:36	86
USER_1204	LOC_20416	37.5635820667,-122.32450205	23:44	84
USER_1204	LOC_7710	33.8868920759,-118.408446886	02:45	379
USER_1204	LOC_20416	37.5635820667,-122.32450205	21:22	88
USER_1204	LOC_10346	37.7625581824,-122.3970274823	02:33	97
USER_1204	LOC_12345	37.5655172667,-122.3227155333	15:38	96
USER_1204	LOC_10160	37.4258275871,-122.144933939	16:58	354
USER_1204	LOC_20416	37.5635820667,-122.32450205	20:41	101
USER_1204	LOC_10160	37.4258275871,-122.144933939	17:09	312
USER_1204	LOC_24061	37.3909595167,-122.0947408333	01:54	112
USER_1206	LOC_19487	37.6171452333,-122.3864945667	19:20	243
USER_1206	LOC_10909	37.3247339833,-122.034644	18:54	112
USER_1377	LOC_5948	32.7076139456,-117.1638894081	19:01	296
USER_1377	LOC_2708	32.715521826,-117.1612501144	01:08	136
USER_8695	LOC_21253	37.4320087414,-122.2015553713	01:26	117
USER_8697	LOC_11218	37.7767146635,-122.4249726534	00:31	5
USER_8697	LOC_13427	37.78588245,-122.4038454	20:28	5
USER_8697	LOC_11515	37.7700023476,-122.4469506741	21:09	88
USER_8697	LOC_11623	37.7953388902,-122.3937249184	15:21	87
USER_8699	LOC_8883	36.7624473667,-121.7531028333	07:28	242
USER_8699	LOC_11645	36.80300095,-121.78770785	23:07	385
USER_8699	LOC_3630	37.37452805,-122.0552467667	20:52	240
USER_8699	LOC_9374	37.3801177043,-122.0724608194	21:26	240
USER_8699	LOC_3834	37.38730955,-122.05498245	21:32	240
USER_8699	LOC_3835	37.3920571833,-122.0706892833	21:35	240
USER_8699	LOC_2746	37.3917751,-122.0735451333	21:38	240
USER_8699	LOC_14183	37.3924003833,-122.0728800333	21:40	240
USER_8699	LOC_3835	37.3920571833,-122.0706892833	21:43	240
USER_8699	LOC_11099	37.3526494833,-122.0513170333	01:40	239
USER_8699	LOC_541	37.31077265,-122.0318406	01:54	239
USER_8695	LOC_15303	37.8707900167,-122.2591128833	23:17	143
USER_8695	LOC_15303	37.8707900167,-122.2591128833	16:42	143
USER_8695	LOC_17257	37.7638110422,-122.4332928658	02:43	91
USER_8695	LOC_3859	34.0987249958,-118.3265982444	04:45	114
USER_8695	LOC_22879	37.81303072,-122.24707684	05:34	71
USER_8695	LOC_1906	37.4487585333,-122.1584795	02:15	305
USER_8695	LOC_17224	37.4535173937,-122.1823775768	18:09	63
USER_8695	LOC_4371	37.781272585,-122.399969101	21:42	71
USER_8695	LOC_14707	34.0831002333,-118.3386644833	19:02	46
USER_8695	LOC_18880	37.7995614167,-122.4006181167	01:38	134
USER_8695	LOC_17224	37.4535173937,-122.1823775768	20:15	33
USER_8695	LOC_8478	37.7815501667,-122.40456485	02:52	43
USER_8695	LOC_22165	37.7618010638,-122.4216667825	02:58	22
USER_8695	LOC_21253	37.4320087414,-122.2015553713	02:44	32
USER_8695	LOC_23358	37.426615702,-122.1727752686	17:10	285
USER_8695	LOC_11985	37.74767825,-122.4264130333	22:47	15
USER_8699	LOC_8923	37.3664565757,-121.9263339043	00:22	340
USER_8699	LOC_11645	36.80300095,-121.78770785	00:19	337
USER_8699	LOC_22029	37.7870512014,-122.4012672901	06:22	364
USER_8699	LOC_19223	37.7860374667,-122.4024125	17:43	364
USER_8699	LOC_19372	36.9632443,-122.0015506333	03:47	346
USER_1352	LOC_12898	37.8081627167,-122.4313395	03:29	204
USER_8699	LOC_18204	37.3777634333,-122.0295130333	19:49	334
USER_8699	LOC_9234	36.986390937,-121.9649278048	04:16	395
USER_1357	LOC_20447	37.7525140167,-122.41354955	01:16	185
USER_1357	LOC_11623	37.7953388902,-122.3937249184	19:13	182
USER_1352	LOC_12898	37.8081627167,-122.4313395	13:33	204
USER_1352	LOC_9479	38.6929917756,-121.5927772106	04:45	317
USER_1357	LOC_15693	37.6163560649,-122.3861503601	05:22	123
USER_1357	LOC_11583	37.7537670833,-122.4164330333	20:35	250
USER_1357	LOC_16527	37.7617194167,-122.4193929833	06:19	254
USER_1357	LOC_5255	37.6141838226,-122.389690876	04:05	124
USER_8699	LOC_8923	37.3664565757,-121.9263339043	17:36	239
USER_8699	LOC_13192	37.2226467166,-121.9842281682	02:12	239
USER_8699	LOC_199	37.2277867833,-121.9819461833	02:07	239
USER_8699	LOC_21949	37.2283618,-121.9811706	02:07	239
USER_8699	LOC_8923	37.3664565757,-121.9263339043	20:49	358
USER_8699	LOC_16756	36.97062195,-122.0265328333	02:04	369
USER_8699	LOC_3630	37.37452805,-122.0552467667	20:59	229
USER_8699	LOC_8923	37.3664565757,-121.9263339043	07:27	233
USER_8699	LOC_21436	37.3764048667,-122.02990935	23:34	130
USER_8699	LOC_23267	36.95892545,-122.0484997167	03:08	356
USER_8699	LOC_18290	36.6070549833,-121.8567184333	17:04	219
USER_8699	LOC_8923	37.3664565757,-121.9263339043	04:33	219
USER_8699	LOC_12256	37.79762505,-122.4065995167	06:15	364
USER_8699	LOC_19223	37.7860374667,-122.4024125	01:06	383
USER_8699	LOC_3630	37.37452805,-122.0552467667	20:22	355
USER_8699	LOC_18349	37.3763402089,-122.0303007608	23:35	130
USER_8242	LOC_8848	37.7833246179,-122.4232506752	00:40	118
USER_8242	LOC_22038	37.7787749486,-122.4167620421	00:42	118
USER_8242	LOC_11360	37.3718457167,-122.0393816	04:56	118
USER_8242	LOC_5148	37.4448380124,-122.1610271931	05:20	118
USER_8242	LOC_5975	37.7595786,-122.4215290167	22:19	285
USER_8242	LOC_20447	37.7525140167,-122.41354955	22:21	285
USER_8242	LOC_1147	37.7816286833,-122.4362825333	00:37	118
USER_8242	LOC_21637	37.7793674833,-122.42110575	00:39	118
USER_8689	LOC_5148	37.4448380124,-122.1610271931	03:59	408
USER_8689	LOC_5148	37.4448380124,-122.1610271931	09:15	224
USER_8689	LOC_15054	37.4451652544,-122.1613278377	01:58	104
USER_8689	LOC_5148	37.4448380124,-122.1610271931	17:35	82
USER_8242	LOC_298	37.4440027,-122.1594036	05:25	118
USER_8242	LOC_19964	37.4203562667,-122.2046399	05:37	118
USER_8242	LOC_6924	38.3700643667,-121.9608795833	22:00	284
USER_8242	LOC_22876	37.7708159333,-122.4411726167	03:50	10
USER_8239	LOC_4904	38.9603036542,-119.9414567564	02:37	17
USER_8239	LOC_8195	37.7831858833,-122.3981536833	01:45	5
USER_8242	LOC_4994	37.8763331667,-122.2508918	04:42	11
USER_8242	LOC_9189	37.8106815167,-122.2448322667	19:35	119
USER_8244	LOC_11627	37.784698261,-122.4076884985	20:03	281
USER_8244	LOC_11627	37.784698261,-122.4076884985	00:58	281
USER_8244	LOC_7458	37.7865382244,-122.4077260494	02:08	49
USER_8244	LOC_11627	37.784698261,-122.4076884985	01:39	54
USER_8242	LOC_20226	37.7956478667,-122.3939052333	21:09	285
USER_8242	LOC_20631	37.7977550745,-122.3960101604	21:06	285
USER_8242	LOC_10607	37.7590554833,-122.41157525	21:49	285
USER_8242	LOC_15412	37.7595107484,-122.421233654	21:43	285
USER_8242	LOC_5536	37.7882338167,-122.3875991667	20:53	285
USER_8242	LOC_13528	37.7899020612,-122.3899242939	20:53	285
USER_8242	LOC_11630	37.7914988833,-122.3900985667	21:04	285
USER_8242	LOC_12996	37.79010665,-122.3894655333	21:04	285
USER_8692	LOC_11326	37.759688872,-122.4271774292	05:23	301
USER_8692	LOC_1187	37.7826547457,-122.4099683762	03:20	51
USER_8692	LOC_18063	37.7925638466,-122.4026952885	05:41	310
USER_8692	LOC_11326	37.759688872,-122.4271774292	01:36	80
USER_8692	LOC_9843	34.0588637794,-117.590918541	05:58	209
USER_8692	LOC_6507	37.7665671,-122.46714155	22:44	312
USER_8692	LOC_15372	37.786564024,-122.4147896621	10:31	359
USER_8692	LOC_616	37.8027410789,-122.4136436878	03:02	395
USER_8695	LOC_13698	37.84067425,-122.2512041667	07:58	145
USER_8695	LOC_7537	36.08483469,-115.14705836	00:59	144
USER_8695	LOC_20620	34.0299763447,-118.3838113465	03:24	148
USER_8695	LOC_23358	37.426615702,-122.1727752686	22:47	341
USER_8695	LOC_11985	37.74767825,-122.4264130333	01:19	356
USER_8695	LOC_15226	37.7872153167,-122.4337242833	07:17	218
USER_8695	LOC_7990	34.0841971167,-118.33847005	21:11	225
USER_8695	LOC_8338	37.8462146627,-122.2520506382	04:48	219
USER_8690	LOC_22820	37.7839436084,-122.4046576023	22:06	172
USER_8690	LOC_22256	37.7866314932,-122.3999583721	22:05	172
USER_8690	LOC_19408	37.7799522833,-122.3942427167	21:07	172
USER_8690	LOC_5669	37.780697925,-122.3934962638	21:07	172
USER_8690	LOC_728	37.77960855,-122.39513925	21:03	172
USER_8690	LOC_21209	37.7832313449,-122.4037456512	20:08	172
USER_8689	LOC_5148	37.4448380124,-122.1610271931	01:11	45
USER_8689	LOC_5148	37.4448380124,-122.1610271931	00:20	74
USER_8692	LOC_13734	37.7770878167,-122.40837105	18:46	224
USER_8692	LOC_11855	37.75671195,-122.41872295	20:25	231
USER_8692	LOC_11326	37.759688872,-122.4271774292	00:40	263
USER_8692	LOC_4237	37.7668654833,-122.4290227833	03:53	402
USER_8692	LOC_21065	37.7674440833,-122.4294269833	03:53	402
USER_8692	LOC_646	34.0563732,-118.2767440167	19:36	200
USER_8690	LOC_1737	37.7876574423,-122.4032306671	22:23	172
USER_8690	LOC_11813	37.7894316225,-122.4017769098	22:18	172
USER_8269	LOC_6695	37.78246735,-122.38804595	23:24	204
USER_8269	LOC_17692	37.7626919667,-122.3960423333	01:21	209
USER_8269	LOC_2956	37.6460307,-122.4058555	22:20	140
USER_8269	LOC_11445	37.7879542018,-122.4075329304	00:35	276
USER_8269	LOC_3218	37.44735965,-122.1603056333	20:24	381
USER_8269	LOC_19644	37.7826046833,-122.4076080167	21:33	116
USER_8269	LOC_12272	33.9435379571,-118.4071683884	05:24	207
USER_8269	LOC_7522	34.0178781688,-118.5013246536	06:02	207
USER_8269	LOC_10742	37.6202645752,-122.388097533	22:53	144
USER_8269	LOC_11665	37.8026295919,-122.4024474621	21:15	331
USER_8269	LOC_10742	37.6202645752,-122.388097533	06:12	280
USER_8269	LOC_18299	37.7951612333,-122.4007166833	17:40	280
USER_8269	LOC_16320	37.8006736167,-122.4383276	00:56	323
USER_8269	LOC_2554	37.7948896822,-122.3958892856	01:40	321
USER_8269	LOC_4984	37.4467968667,-122.1606367	04:38	326
USER_8269	LOC_9841	37.3310153,-121.8880332	01:26	324
USER_8269	LOC_12272	33.9435379571,-118.4071683884	02:08	65
USER_8269	LOC_20756	37.4223555227,-122.0880496502	17:07	2
USER_8269	LOC_14483	37.4465432785,-122.160964043	04:32	308
USER_8269	LOC_12272	33.9435379571,-118.4071683884	03:36	83
USER_8269	LOC_16221	36.108491907,-115.153031279	03:59	290
USER_8269	LOC_12908	36.1075321932,-115.1519479296	01:14	290
USER_8269	LOC_19353	37.3818011759,-122.0121649113	01:57	291
USER_8269	LOC_19600	37.3212981167,-121.947861	04:11	126
USER_8269	LOC_21221	37.42958315,-122.25509225	15:05	5
USER_8269	LOC_3218	37.44735965,-122.1603056333	04:48	99
USER_8269	LOC_17459	36.500617981,-121.9376144409	00:17	102
USER_8269	LOC_24035	37.7973572667,-122.44823725	19:53	377
USER_8269	LOC_7522	34.0178781688,-118.5013246536	08:03	84
USER_8269	LOC_12272	33.9435379571,-118.4071683884	04:50	84
USER_8269	LOC_3218	37.44735965,-122.1603056333	05:29	85
USER_8269	LOC_19644	37.7826046833,-122.4076080167	16:00	3
USER_8269	LOC_21221	37.42958315,-122.25509225	15:43	29
USER_8269	LOC_20756	37.4223555227,-122.0880496502	02:22	28
USER_8269	LOC_7736	37.78329315,-122.4075285833	20:19	28
USER_8269	LOC_19644	37.7826046833,-122.4076080167	20:20	28
USER_8269	LOC_9823	33.8452929667,-116.5445145	01:00	121
USER_8269	LOC_3849	37.3879463333,-121.9635878333	20:45	119
USER_8269	LOC_6695	37.78246735,-122.38804595	17:17	11
USER_8268	LOC_9116	37.7680941238,-122.3931884766	20:44	305
USER_8269	LOC_12425	37.41948005,-122.2350368333	17:39	125
USER_8269	LOC_22524	36.12673419,-115.16682344	06:05	281
USER_8269	LOC_2837	37.4478885333,-122.15970335	04:00	50
USER_8269	LOC_14685	37.4287872167,-122.2513936333	19:18	44
USER_8269	LOC_17831	37.4445658167,-122.1629589833	01:46	42
USER_8269	LOC_14528	37.8031799634,-122.4030116053	17:07	42
USER_8269	LOC_8657	37.4446419298,-122.1627486855	04:18	33
USER_8269	LOC_9372	37.7868723167,-122.3973153333	02:22	31
USER_8244	LOC_11627	37.784698261,-122.4076884985	03:50	266
USER_8244	LOC_24168	37.7994562,-122.4020105	03:00	215
USER_8244	LOC_1997	37.3314799167,-122.0306735	23:41	7
USER_8244	LOC_11627	37.784698261,-122.4076884985	16:52	89
USER_8244	LOC_22820	37.7839436084,-122.4046576023	00:49	4
USER_8244	LOC_23692	37.7885849252,-122.3982979542	01:58	5
USER_8244	LOC_11627	37.784698261,-122.4076884985	02:38	86
USER_8244	LOC_4020	37.784740967,-122.404134133	00:48	88
USER_8268	LOC_694	37.3934565907,-122.0789891481	05:20	50
USER_8268	LOC_9116	37.7680941238,-122.3931884766	18:00	2
USER_8244	LOC_11627	37.784698261,-122.4076884985	03:28	216
USER_8244	LOC_22231	37.7831635099,-122.4076187611	00:54	216
USER_8244	LOC_22820	37.7839436084,-122.4046576023	03:11	384
USER_8244	LOC_11627	37.784698261,-122.4076884985	20:18	129
USER_8244	LOC_11627	37.784698261,-122.4076884985	17:39	384
USER_8244	LOC_22820	37.7839436084,-122.4046576023	17:07	384
USER_8267	LOC_10573	37.4480211736,-122.1587588764	21:20	363
USER_8267	LOC_10573	37.4480211736,-122.1587588764	18:43	348
USER_8267	LOC_20947	39.1917862889,-120.2483224869	20:53	337
USER_8267	LOC_9523	37.4209045039,-122.0928226076	02:14	334
USER_8267	LOC_10573	37.4480211736,-122.1587588764	17:39	340
USER_8267	LOC_1606	39.19569355,-120.2369566167	19:37	337
USER_8267	LOC_10573	37.4480211736,-122.1587588764	19:02	343
USER_8267	LOC_11974	37.4234717131,-122.2210550308	21:06	343
USER_8267	LOC_10573	37.4480211736,-122.1587588764	17:39	365
USER_8267	LOC_10573	37.4480211736,-122.1587588764	22:52	214
USER_8267	LOC_20947	39.1917862889,-120.2483224869	22:03	368
USER_8267	LOC_7883	37.7898445548,-122.3999722293	22:21	367
USER_8267	LOC_21592	37.4469223022,-122.160369873	20:26	357
USER_8267	LOC_11974	37.4234717131,-122.2210550308	19:56	350
USER_8267	LOC_10573	37.4480211736,-122.1587588764	00:21	227
USER_8267	LOC_9523	37.4209045039,-122.0928226076	20:38	224
USER_8269	LOC_15869	37.80062684,-122.4313670397	02:59	161
USER_8269	LOC_11623	37.7953388902,-122.3937249184	00:23	165
USER_8269	LOC_18830	37.7858259859,-122.4065190554	22:25	167
USER_8269	LOC_11445	37.7879542018,-122.4075329304	22:19	167
USER_8269	LOC_647	37.7846473858,-122.4067175388	03:24	168
USER_8269	LOC_10671	37.7614107118,-122.4241733551	03:39	257
USER_8269	LOC_18267	37.7842234243,-122.4032306671	03:52	388
USER_8269	LOC_21221	37.42958315,-122.25509225	15:59	262
USER_8269	LOC_9084	37.7880847333,-122.3982718667	02:24	174
USER_8269	LOC_16071	37.7816717682,-122.4047724126	23:08	362
USER_8264	LOC_12272	33.9435379571,-118.4071683884	02:47	152
USER_8264	LOC_9694	34.09806585,-118.3673599167	07:45	239
USER_8267	LOC_20947	39.1917862889,-120.2483224869	17:27	56
USER_8267	LOC_1193	37.7986016833,-122.4355383	18:55	103
USER_8267	LOC_11903	37.4191867667,-122.2122015167	20:12	276
USER_8267	LOC_20719	37.39014605,-122.0816000167	03:01	346
USER_8269	LOC_21221	37.42958315,-122.25509225	16:40	151
USER_8269	LOC_3117	37.7975219374,-122.432590127	04:31	234
USER_8269	LOC_11623	37.7953388902,-122.3937249184	23:19	230
USER_8269	LOC_3198	37.8060503294,-122.4239976694	23:36	230
USER_8269	LOC_16441	37.78619105,-122.4519878667	01:43	243
USER_8269	LOC_1533	37.7861087333,-122.4526515833	01:53	243
USER_8269	LOC_6947	37.4481337833,-122.1595358833	03:49	235
USER_8269	LOC_14483	37.4465432785,-122.160964043	03:41	151
USER_8269	LOC_2837	37.4478885333,-122.15970335	01:36	157
USER_8269	LOC_14685	37.4287872167,-122.2513936333	02:33	155
USER_8269	LOC_11855	37.75671195,-122.41872295	03:17	245
USER_8269	LOC_18267	37.7842234243,-122.4032306671	20:57	245
USER_8269	LOC_14572	37.7954668725,-122.4613682485	03:31	161
USER_8269	LOC_14883	37.7989741,-122.4597242	03:33	161
USER_8269	LOC_13499	37.7448928114,-122.4528677977	18:09	160
USER_8269	LOC_21221	37.42958315,-122.25509225	16:05	371
USER_8269	LOC_10671	37.7614107118,-122.4241733551	05:38	274
USER_8269	LOC_2837	37.4478885333,-122.15970335	05:18	383
USER_8269	LOC_12272	33.9435379571,-118.4071683884	14:36	339
USER_8269	LOC_12272	33.9435379571,-118.4071683884	16:54	274
USER_8269	LOC_3218	37.44735965,-122.1603056333	05:57	218
USER_8269	LOC_21082	37.3908474833,-122.0807946	19:42	205
USER_8269	LOC_3250	34.6088381167,-120.1818323333	18:53	266
USER_8269	LOC_9980	37.44571935,-122.16187365	02:51	217
USER_8269	LOC_18863	37.8286649667,-122.2670889833	02:09	361
USER_8269	LOC_14572	37.7954668725,-122.4613682485	19:43	225
USER_8269	LOC_11502	37.4486284451,-122.1590799093	21:00	224
USER_8269	LOC_4984	37.4467968667,-122.1606367	04:24	224
USER_8269	LOC_3218	37.44735965,-122.1603056333	03:46	229
USER_8269	LOC_15313	37.5029361167,-122.2438645333	03:10	229
USER_8269	LOC_21137	37.7864788714,-122.403563261	00:19	226
USER_8269	LOC_21221	37.42958315,-122.25509225	16:35	227
USER_8318	LOC_12642	37.3830396754,-122.0776963234	00:32	251
USER_8318	LOC_22471	37.3927768437,-121.9762764135	20:55	123
USER_8318	LOC_16426	37.3895351333,-121.98504545	20:50	123
USER_8318	LOC_20826	37.38891465,-121.98371895	20:49	123
USER_8318	LOC_24119	37.7848580441,-122.4068401241	03:56	371
USER_8318	LOC_15134	37.7849695949,-122.4070286751	03:54	371
USER_8318	LOC_3954	37.6139594559,-122.3891973495	01:00	371
USER_8318	LOC_15366	37.3207466959,-121.9935849309	00:16	161
USER_8318	LOC_17188	37.315907741,-121.9783448613	23:57	159
USER_8318	LOC_12911	37.3894289453,-121.983910203	21:22	371
USER_8318	LOC_301	37.7854294074,-122.4162644061	04:22	371
USER_8318	LOC_9187	37.7850894167,-122.4079104146	03:59	371
USER_8318	LOC_20608	37.7433190833,-122.4211709833	06:06	156
USER_8318	LOC_20826	37.38891465,-121.98371895	17:52	158
USER_8318	LOC_24091	37.3912318228,-121.9821453094	17:52	158
USER_8318	LOC_12361	37.2898881102,-121.9904065132	00:14	249
USER_8318	LOC_20185	37.7535778669,-122.4186735371	06:52	245
USER_8318	LOC_14476	37.687951,-122.4721	03:14	370
USER_8318	LOC_17594	37.6874967347,-122.4700069427	00:44	153
USER_8318	LOC_5876	37.3235923,-121.9350243667	20:51	153
USER_8318	LOC_1874	37.7860888366,-122.408144474	21:59	370
USER_8318	LOC_5266	37.7881256564,-122.410133176	05:59	243
USER_8318	LOC_16828	37.8077919908,-122.4183046818	21:25	370
USER_8318	LOC_5997	37.785842944,-122.4078226089	21:58	370
USER_8318	LOC_12368	37.6180982322,-122.3877167702	07:25	151
USER_8318	LOC_18830	37.7858259859,-122.4065190554	22:49	151
USER_8318	LOC_23788	37.6130372,-122.3853062667	16:25	243
USER_8318	LOC_4489	37.6208091333,-122.3867297173	07:25	151
USER_8318	LOC_1870	37.7268791167,-122.4414253167	22:25	227
USER_8318	LOC_18830	37.7858259859,-122.4065190554	02:40	226
USER_8318	LOC_1267	37.7619424322,-122.4161067153	06:13	230
USER_8318	LOC_18830	37.7858259859,-122.4065190554	09:21	230
USER_8318	LOC_11960	37.7856197667,-122.4010475	17:49	225
USER_8318	LOC_14665	37.7824215609,-122.3925822973	04:16	225
USER_8318	LOC_18830	37.7858259859,-122.4065190554	20:08	224
USER_8318	LOC_785	37.7853732667,-122.4005968167	17:51	225
USER_8318	LOC_18830	37.7858259859,-122.4065190554	00:35	222
USER_8318	LOC_4691	37.751248597,-122.4334126367	21:20	223
USER_8318	LOC_5348	37.7378109167,-122.4689679167	04:56	219
USER_8318	LOC_14629	37.7767409167,-122.4250736333	04:27	369
USER_8318	LOC_11558	37.727645874,-122.4763717651	05:47	219
USER_8318	LOC_5348	37.7378109167,-122.4689679167	04:57	219
USER_8318	LOC_14476	37.687951,-122.4721	00:22	131
USER_8318	LOC_18830	37.7858259859,-122.4065190554	01:18	356
USER_8318	LOC_5876	37.3235923,-121.9350243667	21:35	355
USER_8318	LOC_9784	37.4060225853,-121.9791151272	19:18	368
USER_8318	LOC_1870	37.7268791167,-122.4414253167	00:58	277
USER_8318	LOC_10276	37.7620375,-122.4182724833	04:12	148
USER_8318	LOC_22825	37.7713380749,-122.4238085747	04:58	277
USER_8318	LOC_2541	37.76872335,-122.42923395	05:21	277
USER_8318	LOC_5876	37.3235923,-121.9350243667	20:54	382
USER_8318	LOC_20361	37.3235280333,-122.0190413667	21:25	382
USER_8318	LOC_10684	37.7783132208,-122.4028582947	05:32	341
USER_8318	LOC_18846	37.7851900529,-122.4051725864	22:45	212
USER_8318	LOC_1870	37.7268791167,-122.4414253167	23:13	335
USER_8318	LOC_1578	37.32653375,-122.00995025	22:15	331
USER_8275	LOC_16826	37.6006922333,-122.3868310833	03:39	265
USER_8275	LOC_16826	37.6006922333,-122.3868310833	01:59	144
USER_8275	LOC_20051	37.7615082532,-122.4257665873	00:41	335
USER_8275	LOC_13879	37.7696970351,-122.4595355988	20:57	202
USER_8267	LOC_22799	37.4926349,-122.2290636	23:03	249
USER_8267	LOC_18340	37.6210640719,-122.389755249	22:42	242
USER_8267	LOC_9523	37.4209045039,-122.0928226076	21:28	237
USER_8267	LOC_21592	37.4469223022,-122.160369873	20:44	234
USER_8318	LOC_11612	37.764415248,-122.4664308326	17:33	174
USER_8318	LOC_6658	37.7594428916,-122.4215018749	16:58	174
USER_8318	LOC_12343	37.7599211333,-122.42150165	16:57	174
USER_8318	LOC_12917	37.7487434833,-122.4226489167	20:58	175
USER_8318	LOC_22571	37.8023377167,-122.3733680833	22:12	391
USER_8318	LOC_11498	37.8802711382,-122.268294096	21:39	391
USER_8318	LOC_953	37.8696618083,-122.2680902481	21:31	391
USER_8318	LOC_11494	37.8737439664,-122.268717885	21:20	391
USER_8318	LOC_1991	37.767915328,-122.4533129448	22:40	262
USER_8318	LOC_10061	37.7361728432,-122.4800169468	22:26	262
USER_8318	LOC_9664	37.7328806817,-122.5029659271	22:18	262
USER_8318	LOC_4338	37.7832213833,-122.46450145	01:32	263
USER_8318	LOC_9213	37.7828464667,-122.4662319167	01:31	263
USER_8318	LOC_9238	37.7829050667,-122.4668305667	01:21	263
USER_8318	LOC_15809	37.7638508833,-122.4771847833	01:15	263
USER_8318	LOC_15522	37.7637543333,-122.4664063833	17:33	174
USER_8318	LOC_14476	37.687951,-122.4721	06:45	261
USER_8318	LOC_11278	37.7464683236,-122.4193027772	20:49	261
USER_8318	LOC_17025	37.7651383999,-122.4042753875	23:44	262
USER_8318	LOC_13715	37.7569505,-122.4206716	23:51	262
USER_8318	LOC_22024	37.7980941818,-122.406835556	23:23	262
USER_8318	LOC_12190	37.7958440667,-122.4036169	23:27	262
USER_8318	LOC_15869	37.80062684,-122.4313670397	23:10	262
USER_8318	LOC_2281	37.8035991,-122.4142610167	23:15	262
USER_8318	LOC_11857	37.7608082,-122.4339337	06:31	172
USER_8318	LOC_16681	37.7799338,-122.4073827	04:22	268
USER_8318	LOC_6542	37.7619705131,-122.4348914623	06:25	172
USER_8318	LOC_4386	37.76054475,-122.4348572	06:31	172
USER_8318	LOC_10319	37.7612701,-122.43484765	06:22	172
USER_8318	LOC_13269	37.7623988431,-122.4352937937	06:23	172
USER_8318	LOC_5538	37.7616866833,-122.43489025	06:21	172
USER_8318	LOC_4689	37.7614631215,-122.4350651607	06:21	172
USER_8318	LOC_11390	37.4210591561,-122.2129515533	22:17	389
USER_8318	LOC_11390	37.4210591561,-122.2129515533	22:16	389
USER_8318	LOC_19964	37.4203562667,-122.2046399	22:22	389
USER_8318	LOC_3872	37.42108625,-122.2126151667	22:17	389
USER_8318	LOC_8681	37.7833129667,-122.460664	03:34	389
USER_8318	LOC_19234	37.7845241305,-122.4087839137	04:56	268
USER_8318	LOC_14409	37.4234035493,-122.2203522921	21:58	389
USER_8318	LOC_6	37.588943427,-122.4131374061	21:38	389
USER_8318	LOC_22053	37.7848282333,-122.4318330167	04:54	170
USER_8318	LOC_18610	37.78580965,-122.4302329	04:46	170
USER_8318	LOC_23857	37.7760760896,-122.4312815222	05:57	170
USER_8318	LOC_14186	37.7856781833,-122.4306726	04:55	170
USER_8318	LOC_5876	37.3235923,-121.9350243667	23:59	389
USER_8318	LOC_5105	37.42637585,-122.1766684833	22:30	389
USER_8318	LOC_14186	37.7856781833,-122.4306726	04:45	170
USER_8318	LOC_7408	37.7589199667,-122.4170644333	21:02	259
USER_8318	LOC_351	37.7586015333,-122.25063865	22:01	170
USER_8318	LOC_7553	37.7650239004,-122.2418367863	22:25	170
USER_8318	LOC_6008	37.76204145,-122.4193895167	05:17	388
USER_8318	LOC_7014	37.7650415833,-122.3964500333	05:44	388
USER_8318	LOC_3777	37.7770836333,-122.4381744833	06:04	170
USER_8318	LOC_17674	37.77035235,-122.4460387167	06:13	170
USER_8318	LOC_20407	37.7697884167,-122.4455089667	06:15	170
USER_8318	LOC_22571	37.8023377167,-122.3733680833	21:27	170
USER_8318	LOC_9026	37.3270864,-122.0055187833	16:50	165
USER_8318	LOC_11772	37.7527112667,-122.4093208333	19:00	124
USER_8318	LOC_10473	37.7526873018,-122.4095429911	19:00	124
USER_8318	LOC_14476	37.687951,-122.4721	03:19	344
USER_8318	LOC_13715	37.7569505,-122.4206716	23:15	169
USER_8318	LOC_19683	37.7903009983,-122.4017113501	21:47	255
USER_8318	LOC_22701	37.7663447404,-122.4290205212	07:13	253
USER_8318	LOC_3652	37.7634143167,-122.48007315	05:20	165
USER_8318	LOC_14476	37.687951,-122.4721	04:22	529
USER_8318	LOC_11709	37.8085792,-122.4101400333	21:38	435
USER_8318	LOC_19149	37.8024744833,-122.4021148667	21:03	435
USER_8318	LOC_20761	37.8020238833,-122.4037671	20:55	435
USER_8318	LOC_8536	37.7643642,-122.47142215	05:37	424
USER_8318	LOC_19964	37.4203562667,-122.2046399	20:56	428
USER_8318	LOC_15218	37.7603501667,-122.5049837667	04:01	429
USER_8318	LOC_15218	37.7603501667,-122.5049837667	04:01	429
USER_8318	LOC_11760	37.7527671808,-122.4083375931	01:14	419
USER_8318	LOC_8668	37.7417278167,-122.5053262667	22:14	422
USER_8318	LOC_9664	37.7328806817,-122.5029659271	22:10	422
USER_8318	LOC_10061	37.7361728432,-122.4800169468	21:46	422
USER_8318	LOC_7005	37.7783519,-122.3967289333	21:04	401
USER_8318	LOC_16319	37.7773582833,-122.3931241	21:03	401
USER_8318	LOC_9548	37.7786438646,-122.393682003	21:00	401
USER_8318	LOC_15628	37.7646295116,-122.394631505	22:48	417
USER_8301	LOC_454	37.7714519667,-122.4077319833	21:55	118
USER_8318	LOC_7250	37.3311352667,-122.0317769	20:45	457
USER_8301	LOC_17720	37.7824215609,-122.3925822973	02:11	20
USER_8301	LOC_21377	37.7585008984,-122.4196411293	15:36	20
USER_8318	LOC_10276	37.7620375,-122.4182724833	20:44	451
USER_8318	LOC_10930	37.73314475,-122.4339151333	22:08	450
USER_8318	LOC_10930	37.73314475,-122.4339151333	04:33	452
USER_8318	LOC_10276	37.7620375,-122.4182724833	19:39	451
USER_8318	LOC_6988	37.7656939324,-122.4104404449	21:04	444
USER_8318	LOC_7014	37.7650415833,-122.3964500333	21:12	444
USER_8318	LOC_1870	37.7268791167,-122.4414253167	19:28	524
USER_8318	LOC_12478	37.4439811667,-122.1633338833	22:36	447
USER_8318	LOC_11630	37.7914988833,-122.3900985667	22:05	444
USER_8318	LOC_12268	37.8011870333,-122.4102902333	20:31	435
USER_8318	LOC_7009	37.77600645,-122.38756655	21:45	444
USER_8318	LOC_7003	37.77712225,-122.39061355	21:54	444
USER_8301	LOC_9402	37.78203535,-122.4209733167	19:57	378
USER_8301	LOC_8423	37.7588576247,-122.4212551117	00:35	307
USER_8301	LOC_21880	37.61467,-122.3851	00:46	73
USER_8301	LOC_621	37.6421074833,-122.4264659333	03:19	137
USER_8301	LOC_14039	33.541468183,-117.783754483	18:29	58
USER_8301	LOC_14213	37.7719417976,-122.4316174612	00:41	299
USER_8301	LOC_3213	33.8113385183,-117.9214417934	20:02	291
USER_8301	LOC_19409	33.8105109333,-117.914392	17:46	291
USER_8301	LOC_23517	37.61566805,-122.3932706	21:15	290
USER_8301	LOC_1456	33.81369495,-117.91831965	00:41	393
USER_8301	LOC_11633	37.8323650333,-122.4788904167	21:23	133
USER_8301	LOC_11686	37.8066646012,-122.4285936356	20:53	133
USER_8301	LOC_5145	37.7852734167,-122.4189848167	04:45	41
USER_8301	LOC_20051	37.7615082532,-122.4257665873	00:31	281
USER_8301	LOC_12825	37.7551816167,-122.4228495167	04:08	38
USER_8301	LOC_8423	37.7588576247,-122.4212551117	00:57	40
USER_8300	LOC_20573	37.754750119,-122.420636665	17:21	56
USER_8300	LOC_20573	37.754750119,-122.420636665	15:18	0
USER_8300	LOC_11445	37.7879542018,-122.4075329304	23:12	134
USER_8300	LOC_11686	37.8066646012,-122.4285936356	20:58	133
USER_8300	LOC_18129	37.7613213167,-122.43070955	19:55	288
USER_8300	LOC_11686	37.8066646012,-122.4285936356	00:24	54
USER_8300	LOC_11361	37.8005003833,-122.4074578167	00:51	54
USER_8300	LOC_12266	37.8007900667,-122.4100112833	00:52	54
USER_8300	LOC_12260	37.8006505833,-122.4108695833	00:53	54
USER_8300	LOC_12256	37.79762505,-122.4065995167	00:53	54
USER_8300	LOC_14085	37.760537074,-122.4104833603	19:09	47
USER_8300	LOC_10483	37.7525708333,-122.4142331333	18:49	39
USER_8301	LOC_20733	37.77838825,-122.39355325	03:13	89
USER_8301	LOC_8387	37.7021771324,-122.46910737	03:57	7
USER_8301	LOC_5042	37.7652375333,-122.4196905833	06:35	87
USER_8301	LOC_21377	37.7585008984,-122.4196411293	21:46	82
USER_8318	LOC_5027	37.7913445,-122.4214580333	22:02	178
USER_8318	LOC_14229	37.7954745377,-122.423593998	20:47	178
USER_8318	LOC_5008	37.7911078667,-122.42233	20:46	178
USER_8318	LOC_23005	37.7794851167,-122.42033985	04:50	180
USER_8318	LOC_8049	37.7616577299,-122.4194029051	04:28	180
USER_8318	LOC_12553	37.7252686667,-122.4629838167	23:41	181
USER_8318	LOC_2879	37.7812556258,-122.4024260044	04:27	181
USER_8318	LOC_5797	37.7827870833,-122.4066638833	04:20	181
USER_8318	LOC_11384	37.87039875,-122.2677898333	21:19	391
USER_8318	LOC_14476	37.687951,-122.4721	02:27	391
USER_8318	LOC_21071	37.7375736866,-122.4696428278	23:24	177
USER_8318	LOC_7633	37.7818407155,-122.4100327492	23:56	178
USER_8318	LOC_19223	37.7860374667,-122.4024125	23:46	178
USER_8318	LOC_6360	37.7267999167,-122.4770122333	22:58	178
USER_8318	LOC_6960	37.72794405,-122.47721895	22:58	178
USER_8318	LOC_18591	37.7707516167,-122.4170234	22:13	178
USER_8318	LOC_2541	37.76872335,-122.42923395	23:20	183
USER_8318	LOC_11630	37.7914988833,-122.3900985667	07:50	182
USER_8318	LOC_8257	37.7661708252,-122.429113583	23:03	183
USER_8318	LOC_16492	37.7664851667,-122.4288030667	23:03	183
USER_8318	LOC_10930	37.73314475,-122.4339151333	06:58	183
USER_8318	LOC_583	37.76144325,-122.4269923667	23:02	183
USER_8318	LOC_14186	37.7856781833,-122.4306726	02:15	183
USER_8318	LOC_3637	37.7868237333,-122.4332285333	02:23	183
USER_8318	LOC_16012	37.7933011713,-122.3935660167	08:47	182
USER_8318	LOC_17592	37.70669375,-122.42066095	23:22	182
USER_8318	LOC_10338	37.7931380917,-122.3962925528	08:46	182
USER_8318	LOC_7732	37.793032,-122.3961502	08:46	182
USER_8318	LOC_19536	37.8027066,-122.4033498	08:34	182
USER_8318	LOC_10880	37.8034984938,-122.4034130573	08:36	182
USER_8318	LOC_12650	37.80109875,-122.4091607333	07:58	182
USER_8318	LOC_20761	37.8020238833,-122.4037671	08:33	182
USER_8318	LOC_6623	37.7713024667,-122.4049971167	03:58	407
USER_8318	LOC_18830	37.7858259859,-122.4065190554	03:52	407
USER_8318	LOC_4683	37.7891718978,-122.4029954525	20:06	188
USER_8318	LOC_2743	37.7932715451,-122.3946454962	19:25	188
USER_8318	LOC_8894	37.7549149167,-122.4234159167	19:18	191
USER_8318	LOC_7198	37.7848932823,-122.4049580097	03:50	191
USER_8318	LOC_14840	37.7762297833,-122.4244872167	19:52	191
USER_8318	LOC_5561	37.7735302833,-122.42579775	19:23	191
USER_8318	LOC_15628	37.7646295116,-122.394631505	19:58	184
USER_8318	LOC_17025	37.7651383999,-122.4042753875	19:53	184
USER_8318	LOC_5085	37.7842007289,-122.4331321578	02:14	183
USER_8318	LOC_5085	37.7842007289,-122.4331321578	02:13	183
USER_8318	LOC_1870	37.7268791167,-122.4414253167	22:01	187
USER_8318	LOC_19243	37.78045006,-122.3967933655	20:06	188
USER_8318	LOC_14476	37.687951,-122.4721	06:50	184
USER_8318	LOC_12553	37.7252686667,-122.4629838167	00:37	186
USER_8318	LOC_1870	37.7268791167,-122.4414253167	20:06	196
USER_8318	LOC_18830	37.7858259859,-122.4065190554	20:37	374
USER_8318	LOC_14476	37.687951,-122.4721	04:46	270
USER_8318	LOC_12833	37.7537184833,-122.4196408833	20:41	193
USER_8318	LOC_19407	37.7796105662,-122.3903560638	00:08	416
USER_8318	LOC_15244	37.8065490723,-122.2703933716	20:30	411
USER_8318	LOC_16527	37.7617194167,-122.4193929833	04:55	410
USER_8318	LOC_4857	37.7779718299,-122.3930999637	19:09	409
USER_8318	LOC_16984	37.7605354667,-122.3880600833	18:47	408
USER_8318	LOC_16970	37.7680241546,-122.4580791593	03:35	191
USER_8318	LOC_6711	37.7734181,-122.4388601667	03:39	191
USER_8318	LOC_8332	37.77548915,-122.4152561333	03:46	191
USER_8318	LOC_14192	37.7554648333,-122.42070195	20:42	193
USER_8318	LOC_13715	37.7569505,-122.4206716	20:43	193
USER_8318	LOC_12826	37.7539359667,-122.4209198833	20:50	193
USER_8318	LOC_16979	37.7608036833,-122.3884677833	18:46	408
USER_8153	LOC_9346	37.422134968,-122.1037942641	00:25	49
USER_8153	LOC_8136	37.42191125,-122.0962649167	20:31	49
USER_8153	LOC_9346	37.422134968,-122.1037942641	00:40	134
USER_8153	LOC_9346	37.422134968,-122.1037942641	02:24	51
USER_8153	LOC_11623	37.7953388902,-122.3937249184	18:36	47
USER_8153	LOC_6640	37.7958197167,-122.3937842667	18:48	47
USER_8153	LOC_292	37.3947958,-122.0777647167	00:48	48
USER_8153	LOC_11721	37.7959435,-122.3961454833	18:25	47
USER_8153	LOC_392	37.3258252978,-122.0143273439	02:33	63
USER_8153	LOC_3109	37.3739156,-122.0535985333	01:55	127
USER_8153	LOC_292	37.3947958,-122.0777647167	01:28	65
USER_8153	LOC_7624	37.3230993667,-122.0380210833	01:50	63
USER_8153	LOC_392	37.3258252978,-122.0143273439	18:12	56
USER_8153	LOC_8896	37.4044912,-122.111631	19:40	289
USER_8153	LOC_3109	37.3739156,-122.0535985333	00:48	291
USER_8153	LOC_3776	37.40325898,-122.097036595	00:52	393
USER_8153	LOC_14837	35.64164519,-120.68642783	20:55	69
USER_8153	LOC_1021	36.9644105954,-122.0152652264	20:51	70
USER_8153	LOC_23613	36.96432298,-122.01798593	18:35	70
USER_8153	LOC_2293	37.3915628667,-122.0728781	00:58	70
USER_8153	LOC_2064	37.3917660333,-122.08027815	01:45	297
USER_8153	LOC_14262	36.8544811333,-121.6331174333	00:38	297
USER_8153	LOC_19497	35.57615947,-121.11426222	19:38	283
USER_8153	LOC_23378	34.4232666333,-119.70469235	04:02	67
USER_8153	LOC_292	37.3947958,-122.0777647167	00:21	90
USER_8153	LOC_3139	37.39488,-122.077845	00:21	90
USER_8153	LOC_3925	37.4262445167,-122.1466552333	20:30	97
USER_8153	LOC_14721	37.50404775,-122.1212184167	01:33	99
USER_8153	LOC_15838	37.4428713,-122.169967764	02:44	300
USER_8153	LOC_13697	37.4189680833,-122.1101383	00:24	378
USER_8153	LOC_14721	37.50404775,-122.1212184167	23:20	87
USER_8153	LOC_9346	37.422134968,-122.1037942641	01:16	5
USER_8153	LOC_18830	37.7858259859,-122.4065190554	01:21	111
USER_8153	LOC_10524	37.7845117184,-122.4022395909	01:56	111
USER_8153	LOC_14721	37.50404775,-122.1212184167	17:45	354
USER_8153	LOC_5643	37.8357762514,-122.2922730446	01:40	108
USER_8153	LOC_14721	37.50404775,-122.1212184167	02:23	108
USER_8153	LOC_9346	37.422134968,-122.1037942641	23:57	107
USER_8153	LOC_3863	37.38786245,-122.0889815833	19:40	309
USER_8153	LOC_292	37.3947958,-122.0777647167	01:12	100
USER_8153	LOC_9505	37.3785080167,-122.0691116167	00:45	209
USER_8153	LOC_3768	37.3951575667,-122.08161645	02:17	139
USER_8153	LOC_14721	37.50404775,-122.1212184167	19:44	138
USER_8153	LOC_17368	37.44508635,-122.1633680833	01:31	380
USER_8153	LOC_2293	37.3915628667,-122.0728781	19:56	116
USER_8153	LOC_11474	37.4866230173,-122.2332469566	01:35	312
USER_8153	LOC_20996	37.7834178908,-122.4051189423	16:54	113
USER_8153	LOC_20996	37.7834178908,-122.4051189423	17:41	112
USER_8153	LOC_8621	37.0221835667,-121.5640369667	20:59	328
USER_8153	LOC_9346	37.422134968,-122.1037942641	00:57	201
USER_8153	LOC_17597	37.4185209833,-122.10945535	19:47	325
USER_8153	LOC_13697	37.4189680833,-122.1101383	19:44	325
USER_8153	LOC_2293	37.3915628667,-122.0728781	01:23	395
USER_8153	LOC_3109	37.3739156,-122.0535985333	18:37	323
USER_8153	LOC_14721	37.50404775,-122.1212184167	20:05	320
USER_8153	LOC_14721	37.50404775,-122.1212184167	18:31	346
USER_8153	LOC_22229	37.4225855167,-122.09612985	22:28	335
USER_8153	LOC_9346	37.422134968,-122.1037942641	15:46	335
USER_8153	LOC_3092	37.3879092333,-122.06856685	00:25	203
USER_8153	LOC_8896	37.4044912,-122.111631	23:43	334
USER_8153	LOC_15581	37.3868161876,-122.067707777	17:28	332
USER_8153	LOC_9346	37.422134968,-122.1037942641	00:25	332
USER_8153	LOC_19190	37.3894540833,-122.0838162667	00:36	329
USER_8153	LOC_21516	37.4176370833,-122.1094288333	15:55	331
USER_8300	LOC_7259	33.8120650319,-117.9190063477	19:19	291
USER_8300	LOC_7259	33.8120650319,-117.9190063477	15:48	393
USER_8300	LOC_1544	33.6500759333,-117.5831398	22:10	59
USER_8300	LOC_14039	33.541468183,-117.783754483	18:31	58
USER_8300	LOC_10163	37.7614446392,-122.4239587784	17:50	127
USER_8300	LOC_10608	37.7573797667,-122.4095996	22:43	60
USER_8300	LOC_10163	37.7614446392,-122.4239587784	16:04	283
USER_8300	LOC_280	37.7553443517,-122.421183878	15:38	296
USER_8300	LOC_14192	37.7554648333,-122.42070195	02:32	298
USER_8300	LOC_8839	37.7801971436,-122.483039856	02:36	68
USER_8300	LOC_2796	37.7686793176,-122.4130046368	21:48	137
USER_8300	LOC_2796	37.7686793176,-122.4130046368	21:35	75
USER_8300	LOC_933	37.7816647651,-122.394207716	22:06	306
USER_8300	LOC_280	37.7553443517,-122.421183878	16:30	2
USER_8300	LOC_8387	37.7021771324,-122.46910737	04:05	82
USER_8300	LOC_280	37.7553443517,-122.421183878	16:16	82
USER_8300	LOC_20407	37.7697884167,-122.4455089667	22:35	84
USER_8300	LOC_13540	37.809167,-122.4123544	03:35	86
USER_8300	LOC_12611	37.8735902349,-122.4558444103	02:48	86
USER_8300	LOC_16870	37.7958789833,-122.3937889333	20:51	87
USER_8300	LOC_16255	37.7650724333,-122.41906535	04:18	87
USER_8300	LOC_11526	37.7795577,-122.39790915	03:45	3
USER_8300	LOC_8387	37.7021771324,-122.46910737	04:09	7
USER_8300	LOC_280	37.7553443517,-122.421183878	17:00	91
USER_8300	LOC_13024	32.9929212167,-117.2720514667	03:42	102
USER_8300	LOC_280	37.7553443517,-122.421183878	16:10	111
USER_8303	LOC_11445	37.7879542018,-122.4075329304	01:32	204
USER_8303	LOC_11445	37.7879542018,-122.4075329304	16:21	371
USER_8303	LOC_21137	37.7864788714,-122.403563261	03:41	371
USER_8303	LOC_19223	37.7860374667,-122.4024125	03:40	371
USER_8338	LOC_20680	37.7831295924,-122.4038743973	23:25	7
USER_8338	LOC_9000	37.4162669803,-122.1514122571	19:40	7
USER_8343	LOC_21209	37.7832313449,-122.4037456512	01:40	311
USER_8343	LOC_15693	37.6163560649,-122.3861503601	21:43	311
USER_8343	LOC_15693	37.6163560649,-122.3861503601	17:00	46
USER_8343	LOC_15693	37.6163560649,-122.3861503601	21:10	43
USER_8322	LOC_15663	37.48581635,-122.2291767333	22:48	55
USER_8322	LOC_14016	37.4235763746,-122.197692575	15:51	0
USER_8322	LOC_20998	38.9535567667,-119.9465605	02:22	16
USER_8343	LOC_15693	37.6163560649,-122.3861503601	17:23	108
USER_8157	LOC_20573	37.754750119,-122.420636665	02:30	28
USER_8157	LOC_13216	37.7513158645,-122.4318983585	02:24	18
USER_8324	LOC_14124	36.1134757157,-115.1749134064	01:37	337
USER_8324	LOC_9672	36.07615941,-115.14535999	20:51	337
USER_8155	LOC_19631	37.7616566856,-122.4240231514	21:12	67
USER_8155	LOC_21024	37.8001960647,-122.4123466013	03:42	297
USER_8155	LOC_13001	37.4272142167,-122.1440163167	01:53	60
USER_8157	LOC_6211	37.4430577204,-122.1647393703	23:17	209
USER_8153	LOC_6014	37.8027551893,-122.4137225327	05:12	132
USER_8153	LOC_11466	37.8083207137,-122.4157217145	04:36	132
USER_8155	LOC_1392	38.4887444833,-122.45018005	22:05	72
USER_8155	LOC_21024	37.8001960647,-122.4123466013	03:32	371
USER_8153	LOC_392	37.3258252978,-122.0143273439	16:32	375
USER_8153	LOC_13238	36.4783271833,-121.7287137167	20:37	16
USER_8153	LOC_3109	37.3739156,-122.0535985333	01:16	14
USER_8153	LOC_13697	37.4189680833,-122.1101383	20:58	15
USER_8153	LOC_9346	37.422134968,-122.1037942641	00:12	29
USER_8153	LOC_3925	37.4262445167,-122.1466552333	01:08	30
USER_8153	LOC_3776	37.40325898,-122.097036595	01:12	53
USER_8153	LOC_11572	37.89691735,-122.0599583333	00:08	287
USER_8153	LOC_256	37.3689378793,-122.080013752	16:47	43
USER_8153	LOC_11761	37.7961564833,-122.3957594667	23:54	47
USER_8153	LOC_6771	37.7803852,-122.47894005	02:27	38
USER_8153	LOC_7512	37.4657023,-122.2248084333	00:34	39
USER_8199	LOC_11260	33.5580615902,-117.6684236526	23:59	30
USER_8199	LOC_6699	32.7431848623,-117.1815758944	23:56	27
USER_8199	LOC_9687	33.4299080003,-117.6172229648	23:55	26
USER_8199	LOC_14301	33.7842676,-117.8923428333	18:20	25
USER_8199	LOC_8654	33.8117820043,-117.9220962524	19:19	25
USER_8199	LOC_21192	33.81175154,-117.91908198	20:36	25
USER_8199	LOC_12324	33.6151898833,-117.875685	00:23	24
USER_8199	LOC_4768	33.6168350844,-117.8779363632	00:54	24
USER_8199	LOC_15790	33.8015697333,-117.91678615	03:21	273
USER_8199	LOC_13694	33.8137698667,-117.9180142	07:00	273
USER_8199	LOC_21959	33.5447513,-117.7826221167	15:39	19
USER_8199	LOC_21959	33.5447513,-117.7826221167	15:15	16
USER_8199	LOC_9687	33.4299080003,-117.6172229648	22:06	375
USER_8199	LOC_9687	33.4299080003,-117.6172229648	04:19	272
USER_8199	LOC_20920	33.5706564753,-117.7046792207	02:32	286
USER_8199	LOC_16771	33.4630869053,-117.5982892513	16:45	12
USER_8199	LOC_13007	34.1392518496,-118.2110317958	00:40	117
USER_8199	LOC_11260	33.5580615902,-117.6684236526	00:09	118
USER_8175	LOC_13419	33.5583108452,-117.6707345222	02:11	46
USER_8199	LOC_9687	33.4299080003,-117.6172229648	21:50	117
USER_8175	LOC_21959	33.5447513,-117.7826221167	16:41	42
USER_8175	LOC_18594	33.8065023658,-117.9191994667	02:44	44
USER_8175	LOC_7259	33.8120650319,-117.9190063477	21:39	39
USER_8175	LOC_14127	33.5590857379,-117.6694801088	02:17	41
USER_8175	LOC_7259	33.8120650319,-117.9190063477	19:19	25
USER_8175	LOC_18594	33.8065023658,-117.9191994667	17:41	33
USER_8175	LOC_20142	33.6782853667,-117.8866508333	20:14	287
USER_8175	LOC_13419	33.5583108452,-117.6707345222	20:26	23
USER_8175	LOC_21959	33.5447513,-117.7826221167	15:19	19
USER_8175	LOC_7259	33.8120650319,-117.9190063477	06:02	273
USER_8175	LOC_7259	33.8120650319,-117.9190063477	00:24	52
USER_8175	LOC_21959	33.5447513,-117.7826221167	15:16	16
USER_8199	LOC_8562	33.6767760868,-117.886621356	18:10	136
USER_8199	LOC_21880	37.61467,-122.3851	21:57	136
USER_8199	LOC_21880	37.61467,-122.3851	22:48	295
USER_8199	LOC_17604	32.7145108119,-117.1612286568	23:28	295
USER_8199	LOC_2640	37.89629965,-122.0599038333	18:58	135
USER_8199	LOC_22522	33.5439968518,-117.7835655212	22:48	292
USER_8199	LOC_21959	33.5447513,-117.7826221167	20:44	66
USER_8199	LOC_11922	33.5444106167,-117.7822753167	19:15	65
USER_8199	LOC_24013	34.1013398709,-118.3399146795	02:50	291
USER_8199	LOC_21959	33.5447513,-117.7826221167	00:25	55
USER_8199	LOC_11905	33.4552370162,-117.6647973061	21:31	60
USER_8199	LOC_16345	34.055806101,-118.2357430458	22:40	58
USER_8199	LOC_21959	33.5447513,-117.7826221167	23:36	48
USER_8199	LOC_16325	34.0572516667,-118.2380802	18:05	47
USER_8199	LOC_11260	33.5580615902,-117.6684236526	01:33	281
USER_8199	LOC_21959	33.5447513,-117.7826221167	23:15	50
USER_8199	LOC_2593	33.5582740674,-117.6706571218	04:25	41
USER_8199	LOC_2593	33.5582740674,-117.6706571218	23:54	44
USER_8199	LOC_21959	33.5447513,-117.7826221167	20:22	45
USER_8199	LOC_16345	34.055806101,-118.2357430458	19:22	47
USER_8199	LOC_14309	33.81353,-117.9188807	21:41	39
USER_8199	LOC_11878	33.8724822177,-117.9247140884	00:11	39
USER_8199	LOC_21959	33.5447513,-117.7826221167	19:18	40
USER_8199	LOC_11260	33.5580615902,-117.6684236526	04:27	41
USER_8199	LOC_12884	33.80007655,-117.9118526	01:11	38
USER_8199	LOC_2375	33.8051831333,-117.9224151167	23:13	39
USER_8199	LOC_10358	33.807618253,-117.920600738	22:57	39
USER_8199	LOC_3659	33.8117285833,-117.9202423167	22:03	39
USER_8199	LOC_16299	33.59384415,-117.6577050833	15:56	30
USER_8199	LOC_6183	33.81062358,-117.91917908	23:49	33
USER_8199	LOC_7584	33.8087469333,-117.9199291833	16:35	33
USER_8199	LOC_22522	33.5439968518,-117.7835655212	19:21	37
USER_8153	LOC_9346	37.422134968,-122.1037942641	01:31	228
USER_8153	LOC_9346	37.422134968,-122.1037942641	02:39	227
USER_8153	LOC_13697	37.4189680833,-122.1101383	20:57	149
USER_8153	LOC_9346	37.422134968,-122.1037942641	16:44	223
USER_8153	LOC_3109	37.3739156,-122.0535985333	01:43	238
USER_8153	LOC_11454	37.37794265,-122.0761956667	04:33	238
USER_8153	LOC_9195	37.39813804,-122.07865869	04:07	152
USER_8153	LOC_9346	37.422134968,-122.1037942641	20:48	237
USER_8153	LOC_8274	37.3939267333,-122.0967717833	21:34	359
USER_8153	LOC_9346	37.422134968,-122.1037942641	01:12	220
USER_8153	LOC_9346	37.422134968,-122.1037942641	01:24	357
USER_8153	LOC_8417	37.3822297891,-122.0017361641	02:46	350
USER_8153	LOC_7595	37.3805417875,-122.0718061924	02:28	221
USER_8153	LOC_7942	37.3918029381,-122.0814836025	21:28	221
USER_8153	LOC_11474	37.4866230173,-122.2332469566	02:52	359
USER_8153	LOC_9346	37.422134968,-122.1037942641	20:39	359
USER_8153	LOC_9346	37.422134968,-122.1037942641	01:34	214
USER_8153	LOC_13697	37.4189680833,-122.1101383	21:35	384
USER_8153	LOC_1941	37.3940914958,-122.0796231577	04:36	342
USER_8153	LOC_2064	37.3917660333,-122.08027815	03:26	342
USER_8153	LOC_9346	37.422134968,-122.1037942641	01:22	217
USER_8153	LOC_9346	37.422134968,-122.1037942641	01:22	218
USER_8153	LOC_21294	37.7876320058,-122.4214375019	05:10	384
USER_8153	LOC_1102	37.3846720333,-122.0824086167	04:45	216
USER_8153	LOC_13697	37.4189680833,-122.1101383	02:21	144
USER_8153	LOC_9346	37.422134968,-122.1037942641	23:27	213
USER_8153	LOC_21516	37.4176370833,-122.1094288333	16:49	144
USER_8153	LOC_11423	37.4176447167,-122.1093834667	16:49	144
USER_8153	LOC_3925	37.4262445167,-122.1466552333	22:33	275
USER_8153	LOC_13697	37.4189680833,-122.1101383	20:55	340
USER_8153	LOC_17774	37.3808206,-122.07446295	22:00	336
USER_8153	LOC_2293	37.3915628667,-122.0728781	19:52	336
USER_8187	LOC_12831	37.75604555,-122.4211683167	02:34	209
USER_8187	LOC_15693	37.6163560649,-122.3861503601	22:50	209
USER_8179	LOC_11163	37.7816439949,-122.3892156344	18:42	124
USER_8179	LOC_12499	37.7948217317,-122.3996686935	22:32	396
USER_8182	LOC_11727	37.7715110333,-122.4351862833	22:42	138
USER_8182	LOC_6791	38.2993271266,-122.2853154742	05:12	314
USER_8175	LOC_13007	34.1392518496,-118.2110317958	00:44	117
USER_8175	LOC_23890	33.6519763588,-117.7453923225	02:21	284
USER_8153	LOC_14721	37.50404775,-122.1212184167	23:01	249
USER_8153	LOC_14721	37.50404775,-122.1212184167	04:44	158
USER_8153	LOC_8136	37.42191125,-122.0962649167	21:20	166
USER_8153	LOC_22571	37.8023377167,-122.3733680833	22:08	159
USER_8150	LOC_1443	37.7866060562,-122.4045181274	23:50	121
USER_8153	LOC_23247	37.3756736508,-122.0637273788	01:08	166
USER_8150	LOC_16409	37.7874907699,-122.3989918242	20:50	17
USER_8150	LOC_452	37.7815050922,-122.3940478699	21:16	16
USER_8153	LOC_12230	37.3883491,-122.0889099333	01:11	154
USER_8153	LOC_8102	37.4498435833,-122.1190223833	20:17	247
USER_8153	LOC_3092	37.3879092333,-122.06856685	04:34	247
USER_8153	LOC_2293	37.3915628667,-122.0728781	03:07	247
USER_8153	LOC_3139	37.39488,-122.077845	02:04	247
USER_8153	LOC_1941	37.3940914958,-122.0796231577	01:14	247
USER_8153	LOC_13697	37.4189680833,-122.1101383	21:02	155
USER_8153	LOC_12339	37.3924173167,-122.0728189333	19:29	156
USER_8153	LOC_17393	37.6171821042,-122.3940717944	07:17	242
USER_8153	LOC_15457	37.4071413,-122.0691976167	18:20	243
USER_8153	LOC_15581	37.3868161876,-122.067707777	18:19	243
USER_8153	LOC_23247	37.3756736508,-122.0637273788	18:15	243
USER_8153	LOC_20679	37.4144248167,-122.0785966333	23:28	244
USER_8153	LOC_17368	37.44508635,-122.1633680833	19:48	244
USER_8153	LOC_9505	37.3785080167,-122.0691116167	18:06	244
USER_8153	LOC_22229	37.4225855167,-122.09612985	21:05	153
USER_8199	LOC_11593	37.85737155,-122.2670210167	20:48	410
USER_8199	LOC_15576	37.8494668,-122.2521471833	20:39	410
USER_8199	LOC_11491	37.8793311595,-122.2693374753	20:57	410
USER_8199	LOC_11462	37.8779105833,-122.2692006826	20:56	410
USER_8199	LOC_11499	37.8734009722,-122.2663521767	21:46	410
USER_8199	LOC_11008	37.88044095,-122.2680258667	21:05	410
USER_8199	LOC_11922	33.5444106167,-117.7822753167	16:50	392
USER_8199	LOC_11922	33.5444106167,-117.7822753167	17:24	373
USER_8202	LOC_11627	37.784698261,-122.4076884985	19:35	252
USER_8202	LOC_13732	37.7809503598,-122.3960959911	02:48	167
USER_8202	LOC_15693	37.6163560649,-122.3861503601	01:08	166
USER_8202	LOC_13732	37.7809503598,-122.3960959911	21:20	252
USER_8199	LOC_9973	37.8349373864,-122.2922515869	21:40	464
USER_8199	LOC_6338	36.2538945574,-120.2372181416	01:36	509
USER_8199	LOC_17720	37.7824215609,-122.3925822973	22:30	430
USER_8199	LOC_18666	37.8308987667,-122.2858713833	21:56	464
USER_8199	LOC_23473	33.6898699687,-117.8879209291	01:04	248
USER_8199	LOC_8562	33.6767760868,-117.886621356	03:15	246
USER_8199	LOC_1572	34.07020205,-118.2601593833	21:04	370
USER_8199	LOC_9175	34.0854538187,-118.275128603	21:09	370
USER_8199	LOC_8987	34.1339866491,-118.3217588067	23:32	370
USER_8199	LOC_12638	33.9866823414,-118.3937242848	04:04	386
USER_8199	LOC_13902	33.5015697143,-117.6642930508	00:12	241
USER_8199	LOC_5415	33.6775987651,-117.8866818396	01:15	241
USER_8199	LOC_11260	33.5580615902,-117.6684236526	13:53	269
USER_8199	LOC_521	33.8053970333,-117.920277	02:49	263
USER_8199	LOC_2375	33.8051831333,-117.9224151167	03:43	263
USER_8199	LOC_3659	33.8117285833,-117.9202423167	05:09	263
USER_8199	LOC_11922	33.5444106167,-117.7822753167	21:02	172
USER_8199	LOC_347	33.5439744966,-117.7890264988	05:21	268
USER_8199	LOC_11922	33.5444106167,-117.7822753167	00:02	388
USER_8199	LOC_3223	33.8075810167,-117.9180271333	00:36	123
USER_8195	LOC_17559	37.7758210167,-122.3944315833	05:03	368
USER_8195	LOC_22940	37.7756928026,-122.3942506313	02:18	218
USER_8195	LOC_13175	37.8034892658,-122.4021656953	03:44	356
USER_8195	LOC_13218	37.8065395833,-122.40457455	23:55	219
USER_8195	LOC_8376	37.4260732167,-122.14495365	21:40	384
USER_8195	LOC_24054	37.4254983167,-122.1455788167	21:34	384
USER_8195	LOC_21183	37.776422099,-122.3943257332	20:07	384
USER_8195	LOC_22940	37.7756928026,-122.3942506313	05:10	368
USER_8195	LOC_9728	32.7344884833,-117.1766387667	03:01	224
USER_8195	LOC_9033	32.71863389,-117.16635167	04:30	149
USER_8195	LOC_15711	32.7354870066,-117.150349617	04:10	149
USER_8195	LOC_14435	32.7323464833,-117.14675165	04:06	149
USER_8195	LOC_1814	37.7837655432,-122.4048614502	23:06	369
USER_8195	LOC_22940	37.7756928026,-122.3942506313	19:52	223
USER_8195	LOC_22940	37.7756928026,-122.3942506313	18:17	224
USER_8195	LOC_3763	32.7288989333,-117.1942434833	03:50	224
USER_8195	LOC_8942	37.7634972225,-122.4218559265	02:51	267
USER_8195	LOC_19057	37.7616405333,-122.4242806333	18:33	266
USER_8195	LOC_2039	37.7872366052,-122.4103991365	19:10	365
USER_8195	LOC_22960	37.6004933833,-122.3816970333	19:36	215
USER_8195	LOC_12034	37.7648997141,-122.4321615074	22:30	341
USER_8202	LOC_15693	37.6163560649,-122.3861503601	14:41	255
USER_8195	LOC_4647	37.7618076006,-122.4216853386	20:34	355
USER_8195	LOC_24103	37.7688119333,-122.4268720167	20:40	278
USER_8195	LOC_14129	37.7798649333,-122.3945738167	04:05	367
USER_8195	LOC_13755	37.78210885,-122.3926331333	06:10	365
USER_8195	LOC_8376	37.4260732167,-122.14495365	21:40	384
USER_8195	LOC_2666	37.4288308995,-122.1427237988	23:51	384
USER_8195	LOC_9849	37.7873947193,-122.40997435	19:01	365
USER_8195	LOC_412	37.7880972764,-122.4105347546	19:03	365
USER_8195	LOC_17584	37.781628727,-122.3939502239	06:45	365
USER_8195	LOC_22940	37.7756928026,-122.3942506313	07:45	365
USER_8199	LOC_20920	33.5706564753,-117.7046792207	19:53	103
USER_8199	LOC_21959	33.5447513,-117.7826221167	01:07	309
USER_8199	LOC_12259	34.1014109427,-118.3232527971	02:02	100
USER_8199	LOC_11260	33.5580615902,-117.6684236526	23:23	101
USER_8199	LOC_21959	33.5447513,-117.7826221167	17:01	313
USER_8199	LOC_4681	33.7004392167,-117.98835265	20:17	138
USER_8199	LOC_15874	34.1691523,-118.60565015	06:21	108
USER_8199	LOC_7150	33.7227334402,-117.7935326099	05:25	111
USER_8199	LOC_20920	33.5706564753,-117.7046792207	18:06	317
USER_8199	LOC_10731	33.5759359,-117.7269528833	21:10	207
USER_8199	LOC_803	33.6945647833,-117.8888262	19:21	315
USER_8199	LOC_11260	33.5580615902,-117.6684236526	02:43	316
USER_8199	LOC_345	33.8064517333,-117.92010265	22:43	320
USER_8199	LOC_8654	33.8117820043,-117.9220962524	18:14	320
USER_8199	LOC_21959	33.5447513,-117.7826221167	17:55	207
USER_8199	LOC_3223	33.8075810167,-117.9180271333	22:44	320
USER_8199	LOC_11260	33.5580615902,-117.6684236526	00:19	81
USER_8199	LOC_18970	33.8521976333,-117.8466585833	23:35	72
USER_8199	LOC_23617	34.0977540333,-118.3624055833	16:02	283
USER_8199	LOC_16299	33.59384415,-117.6577050833	20:11	296
USER_8199	LOC_21959	33.5447513,-117.7826221167	16:41	87
USER_8199	LOC_11905	33.4552370162,-117.6647973061	20:12	87
USER_8199	LOC_8562	33.6767760868,-117.886621356	17:35	86
USER_8199	LOC_3318	33.8086724,-117.9222035833	20:16	86
USER_8199	LOC_11260	33.5580615902,-117.6684236526	04:23	89
USER_8199	LOC_11878	33.8724822177,-117.9247140884	20:11	5
USER_8199	LOC_11905	33.4552370162,-117.6647973061	00:54	88
USER_8199	LOC_13061	33.698654362,-117.8262555599	03:16	87
USER_8199	LOC_21959	33.5447513,-117.7826221167	16:24	345
USER_8199	LOC_11910	33.8827904833,-118.02446735	23:38	345
USER_8199	LOC_4864	34.1018166932,-118.3085420837	00:55	8
USER_8199	LOC_16406	33.6067828403,-117.6898315774	03:12	89
USER_8199	LOC_21959	33.5447513,-117.7826221167	00:04	382
USER_8199	LOC_11260	33.5580615902,-117.6684236526	04:21	349
USER_8199	LOC_19721	33.6153027988,-117.8746908903	04:05	355
USER_8199	LOC_16883	33.5362633,-117.7779216	01:08	355
USER_8199	LOC_759	33.6307539587,-117.7176475525	21:54	384
USER_8199	LOC_193	33.8154175,-117.9191185667	01:11	219
USER_8199	LOC_21959	33.5447513,-117.7826221167	18:48	205
USER_8199	LOC_18544	37.7215860978,-122.4474549294	02:39	205
USER_8199	LOC_15626	37.7623352299,-122.4146461487	02:33	205
USER_8199	LOC_15609	37.7871868641,-122.3977214098	02:26	205
USER_8199	LOC_18864	37.80458895,-122.2945486667	21:19	220
USER_8199	LOC_10338	37.7931380917,-122.3962925528	21:11	220
USER_8199	LOC_22522	33.5439968518,-117.7835655212	00:23	223
USER_8199	LOC_22522	33.5439968518,-117.7835655212	04:53	227
USER_8199	LOC_22522	33.5439968518,-117.7835655212	01:06	233
USER_8199	LOC_22522	33.5439968518,-117.7835655212	00:39	236
USER_8199	LOC_15578	33.6886387624,-117.8955316544	23:18	346
USER_8199	LOC_5415	33.6775987651,-117.8866818396	02:33	320
USER_8199	LOC_11260	33.5580615902,-117.6684236526	04:40	329
USER_8199	LOC_21959	33.5447513,-117.7826221167	18:02	346
USER_8199	LOC_22522	33.5439968518,-117.7835655212	00:48	202
USER_8199	LOC_11260	33.5580615902,-117.6684236526	00:01	330
USER_8199	LOC_11260	33.5580615902,-117.6684236526	23:10	203
USER_8199	LOC_2593	33.5582740674,-117.6706571218	23:20	203
USER_8199	LOC_23206	34.1459745467,-118.1518650055	00:37	334
USER_8199	LOC_21959	33.5447513,-117.7826221167	00:25	203
USER_8199	LOC_15884	33.6493876333,-117.7427601	02:39	335
USER_8199	LOC_14034	34.1448,-118.1489005	00:01	334
USER_8199	LOC_2593	33.5582740674,-117.6706571218	23:31	339
USER_8199	LOC_3735	33.6894415866,-117.8949453087	02:29	336
USER_8199	LOC_22522	33.5439968518,-117.7835655212	23:21	214
USER_8199	LOC_8043	33.8145668474,-117.9185267556	03:43	340
USER_8194	LOC_11300	37.7845696311,-122.4064631118	03:21	226
USER_8194	LOC_19838	37.7796131667,-122.3948539833	20:30	227
USER_8194	LOC_15628	37.7646295116,-122.394631505	05:10	226
USER_8194	LOC_18852	37.7707401809,-122.3992824554	05:09	226
USER_8194	LOC_19838	37.7796131667,-122.3948539833	02:11	227
USER_8194	LOC_10284	37.7773888296,-122.3951518536	02:27	228
USER_8194	LOC_10284	37.7773888296,-122.3951518536	02:17	227
USER_8194	LOC_15452	37.7794492667,-122.3948575833	02:11	227
USER_8194	LOC_21823	32.7124616678,-117.158203125	04:16	361
USER_8194	LOC_23443	32.7113422916,-117.1599733829	04:08	361
USER_8194	LOC_12971	32.7124616678,-117.1575593948	04:20	361
USER_8194	LOC_19098	32.7124797221,-117.1584606171	04:17	361
USER_8194	LOC_13661	37.7755053,-122.3950217667	02:33	225
USER_8194	LOC_9926	37.7642436023,-122.4018895626	05:11	226
USER_8194	LOC_14952	32.7126602653,-117.1564328671	04:07	361
USER_8194	LOC_5255	37.6141838226,-122.389690876	03:43	225
USER_8194	LOC_18551	37.7825105951,-122.4011278152	23:57	230
USER_8194	LOC_11369	37.7643013,-122.42629765	03:16	150
USER_8194	LOC_23991	37.79236515,-122.4015108	01:22	229
USER_8194	LOC_4611	37.7916423991,-122.4024260044	01:23	229
USER_8194	LOC_19377	37.77949465,-122.3936319667	02:48	231
USER_8194	LOC_8094	37.7787715306,-122.3925387436	02:50	231
USER_8194	LOC_22822	37.7855207387,-122.3969757557	04:38	231
USER_8194	LOC_2350	37.7850967823,-122.4069857597	05:04	231
USER_8194	LOC_8860	37.7901517962,-122.4341330237	02:59	229
USER_8194	LOC_14096	37.787411376,-122.4151378076	04:04	229
USER_8194	LOC_2517	37.7884981167,-122.4158458167	04:04	229
USER_8194	LOC_15452	37.7794492667,-122.3948575833	02:24	228
USER_8194	LOC_17246	37.7878863712,-122.4178647995	01:35	229
USER_8194	LOC_17927	37.7895866167,-122.4210410167	01:37	229
USER_8194	LOC_2577	37.7892458333,-122.4237227333	01:40	229
USER_8194	LOC_11990	37.7882150163,-122.4337194199	01:43	229
USER_8194	LOC_13229	37.7816592333,-122.3964909833	21:18	365
USER_8194	LOC_24137	37.7819325,-122.3932669833	06:11	365
USER_8194	LOC_20913	37.78169268,-122.39272665	06:10	365
USER_8194	LOC_19838	37.7796131667,-122.3948539833	02:56	365
USER_8194	LOC_19018	37.7784229687,-122.3966596635	17:55	367
USER_8194	LOC_15452	37.7794492667,-122.3948575833	04:10	367
USER_8194	LOC_19838	37.7796131667,-122.3948539833	04:09	367
USER_8194	LOC_8614	37.4257337667,-122.1451050833	21:45	384
USER_8194	LOC_20886	37.7615709167,-122.4238493	18:24	266
USER_8194	LOC_13905	37.76125764,-122.42299062	18:23	266
USER_8194	LOC_17507	37.7632214667,-122.4221101167	03:26	267
USER_8194	LOC_6988	37.7656939324,-122.4104404449	21:52	215
USER_8194	LOC_7740	37.7660254599,-122.4072712245	21:49	215
USER_8194	LOC_22960	37.6004933833,-122.3816970333	19:35	215
USER_8194	LOC_8094	37.7787715306,-122.3925387436	02:47	215
USER_8194	LOC_11149	37.7785675455,-122.3925447464	02:47	215
USER_8194	LOC_16682	37.7845369667,-122.4043283167	23:07	369
USER_8194	LOC_23298	37.7771898667,-122.3926745667	17:55	357
USER_8194	LOC_526	32.7179231,-117.1617782	15:37	149
USER_8194	LOC_16529	37.7832308206,-122.4029166674	23:04	369
USER_8194	LOC_19231	32.734845,-117.1461832833	04:02	149
USER_8194	LOC_21738	32.7187973667,-117.1544641333	04:14	149
USER_8194	LOC_20847	32.7313264585,-117.1523022652	03:43	149
USER_8194	LOC_18585	32.7267054052,-117.1538794041	03:53	149
USER_8194	LOC_4760	37.7597935667,-122.42364275	21:38	216
USER_8194	LOC_5970	37.4257090833,-122.1453592333	21:36	384
USER_8194	LOC_11201	37.7848372395,-122.394587527	22:05	130
USER_8194	LOC_11326	37.759688872,-122.4271774292	20:09	216
USER_8194	LOC_11149	37.7785675455,-122.3925447464	01:56	217
USER_8194	LOC_1241	37.7857459,-122.3932671	22:04	130
USER_8194	LOC_6961	37.7796177333,-122.3980131667	02:48	350
USER_8194	LOC_12460	37.78252615,-122.4018503	07:05	356
USER_8195	LOC_12763	37.7765544974,-122.3957130588	06:52	239
USER_8195	LOC_2158	37.7873325978,-122.4067702417	06:50	239
USER_8195	LOC_21183	37.776422099,-122.3943257332	06:53	239
USER_8195	LOC_3167	37.7868180304,-122.406899929	06:52	239
USER_8195	LOC_22940	37.7756928026,-122.3942506313	06:54	239
USER_8195	LOC_17559	37.7758210167,-122.3944315833	06:53	239
USER_8195	LOC_22771	37.7667556,-122.3995597333	19:17	239
USER_8195	LOC_6339	37.7786184249,-122.3965358734	17:55	239
USER_8195	LOC_7428	37.7657795,-122.3978657833	19:17	239
USER_8195	LOC_10859	37.76814025,-122.3976812667	19:17	239
USER_8195	LOC_15983	37.7844438846,-122.4034130573	02:36	238
USER_8195	LOC_22940	37.7756928026,-122.3942506313	19:25	239
USER_8195	LOC_12902	37.7871730859,-122.4035981297	04:18	238
USER_8195	LOC_16529	37.7832308206,-122.4029166674	04:17	238
USER_8195	LOC_21183	37.776422099,-122.3943257332	07:51	238
USER_8195	LOC_17559	37.7758210167,-122.3944315833	07:51	238
USER_8194	LOC_19057	37.7616405333,-122.4242806333	18:36	266
USER_8194	LOC_4647	37.7618076006,-122.4216853386	02:38	355
USER_8194	LOC_5321	37.7647835634,-122.4239973561	02:48	355
USER_8194	LOC_16527	37.7617194167,-122.4193929833	05:20	355
USER_8194	LOC_19966	37.78528555,-122.4065145333	02:58	349
USER_8194	LOC_3601	37.7884775167,-122.4034764667	03:06	349
USER_8194	LOC_24085	37.7606209,-122.4216849833	05:40	349
USER_8194	LOC_7334	37.7860759,-122.4016196	02:34	148
USER_8194	LOC_14173	37.7859863193,-122.4014166929	02:36	148
USER_8194	LOC_16136	37.7696946833,-122.4254022	20:41	278
USER_8195	LOC_17559	37.7758210167,-122.3944315833	09:59	351
USER_8195	LOC_2350	37.7850967823,-122.4069857597	04:05	241
USER_8195	LOC_22940	37.7756928026,-122.3942506313	08:10	241
USER_8195	LOC_17559	37.7758210167,-122.3944315833	07:15	240
USER_8195	LOC_21183	37.776422099,-122.3943257332	07:19	240
USER_8195	LOC_22940	37.7756928026,-122.3942506313	07:28	240
USER_8195	LOC_22940	37.7756928026,-122.3942506313	05:14	229
USER_8195	LOC_724	37.7760566582,-122.391653754	05:09	229
USER_8195	LOC_181	37.78787035,-122.4340658833	03:55	229
USER_8195	LOC_24078	37.7906433669,-122.4041836661	01:22	229
USER_8195	LOC_21183	37.776422099,-122.3943257332	02:35	225
USER_8195	LOC_15126	37.7860486118,-122.3973618489	02:11	226
USER_8195	LOC_19533	37.7841725487,-122.3944330215	02:08	226
USER_8195	LOC_17584	37.781628727,-122.3939502239	21:35	229
USER_8195	LOC_20860	32.7471086447,-117.1594471063	02:34	149
USER_8195	LOC_17165	32.7478592027,-117.1580529213	20:51	361
USER_8195	LOC_8454	33.8628419017,-117.8780254338	19:42	225
USER_8195	LOC_22940	37.7756928026,-122.3942506313	02:37	225
USER_8195	LOC_13794	32.7285304333,-117.1536482333	03:53	149
USER_8195	LOC_15703	32.7318651,-117.14993305	03:45	149
USER_8195	LOC_20847	32.7313264585,-117.1523022652	03:43	149
USER_8195	LOC_15876	32.7452744833,-117.159725	02:36	149
USER_8195	LOC_17584	37.781628727,-122.3939502239	03:45	152
USER_8195	LOC_15975	37.7843336545,-122.4030804634	19:48	237
USER_8195	LOC_22940	37.7756928026,-122.3942506313	07:52	238
USER_8195	LOC_19374	37.7814778333,-122.3924510833	03:23	152
USER_8195	LOC_1106	37.7867720133,-122.4002853341	22:02	237
USER_8195	LOC_22256	37.7866314932,-122.3999583721	22:03	237
USER_8195	LOC_15983	37.7844438846,-122.4034130573	19:49	237
USER_8195	LOC_305	37.78510681,-122.4004165917	20:02	237
USER_8195	LOC_12376	37.7853872667,-122.3962812	04:41	231
USER_8195	LOC_22940	37.7756928026,-122.3942506313	20:42	231
USER_8195	LOC_9475	37.7856648834,-122.396696806	04:39	231
USER_8195	LOC_12600	37.7854652763,-122.3963356522	04:41	231
USER_8195	LOC_15242	37.7804718018,-122.400352478	23:55	230
USER_8195	LOC_1259	37.7818984667,-122.3988797167	23:57	230
USER_8195	LOC_16645	37.7776229167,-122.3924006	02:44	230
USER_8195	LOC_12491	37.78165005,-122.4007749833	23:53	230
USER_8194	LOC_17580	37.7774119333,-122.3944544667	21:07	246
USER_8194	LOC_7241	37.77779995,-122.4050250167	21:55	246
USER_8194	LOC_6961	37.7796177333,-122.3980131667	22:45	246
USER_8194	LOC_17580	37.7774119333,-122.3944544667	20:37	245
USER_8223	LOC_2385	37.7766805667,-122.4143265833	23:27	246
USER_8220	LOC_15693	37.6163560649,-122.3861503601	19:23	280
USER_8193	LOC_14784	37.7784672,-122.3932231667	04:37	304
USER_8193	LOC_14063	37.8079106624,-122.2701179981	04:02	47
USER_8223	LOC_1443	37.7866060562,-122.4045181274	04:26	179
USER_8223	LOC_12272	33.9435379571,-118.4071683884	00:54	177
USER_8223	LOC_12272	33.9435379571,-118.4071683884	00:17	165
USER_8223	LOC_12272	33.9435379571,-118.4071683884	05:12	123
USER_8227	LOC_9018	37.4441734,-122.1613075833	02:09	222
USER_8227	LOC_23815	37.8000694507,-122.442111969	01:35	208
USER_8223	LOC_12272	33.9435379571,-118.4071683884	06:25	182
USER_8223	LOC_12272	33.9435379571,-118.4071683884	20:32	362
USER_8231	LOC_22419	33.8520248333,-117.9967918333	01:22	380
USER_8231	LOC_4121	33.8409014879,-117.9418623811	23:52	381
USER_8231	LOC_13643	32.7537691709,-117.2129226233	15:52	116
USER_8231	LOC_15081	33.8172855333,-117.9151309	15:41	380
USER_8231	LOC_11677	33.8116014,-117.9200138167	02:44	381
USER_8231	LOC_21730	33.8116371473,-117.9206585884	02:43	381
USER_8231	LOC_2256	33.8112114892,-117.9208275676	02:49	381
USER_8231	LOC_3901	33.8114815333,-117.9207477167	02:46	381
USER_8231	LOC_8043	33.8145668474,-117.9185267556	22:55	313
USER_8231	LOC_15825	33.8127581112,-117.9189741611	17:14	313
USER_8231	LOC_1930	33.8081783353,-117.9200255871	01:21	381
USER_8231	LOC_1035	33.8149073492,-117.9185339453	22:55	313
USER_8231	LOC_1930	33.8081783353,-117.9200255871	19:51	314
USER_8231	LOC_1261	33.8028293817,-117.9246282578	19:49	314
USER_8231	LOC_14309	33.81353,-117.9188807	16:50	313
USER_8231	LOC_15081	33.8172855333,-117.9151309	02:53	313
USER_8194	LOC_6961	37.7796177333,-122.3980131667	00:25	242
USER_8194	LOC_1045	37.7785845,-122.396863	00:28	242
USER_8194	LOC_17580	37.7774119333,-122.3944544667	06:24	243
USER_8194	LOC_16668	37.7788813013,-122.3938429356	17:14	243
USER_8194	LOC_1045	37.7785845,-122.396863	06:19	243
USER_8194	LOC_10284	37.7773888296,-122.3951518536	06:21	243
USER_8194	LOC_23077	37.7825105951,-122.3910319805	05:53	243
USER_8194	LOC_15452	37.7794492667,-122.3948575833	06:16	243
USER_8194	LOC_19407	37.7796105662,-122.3903560638	04:39	243
USER_8194	LOC_1353	37.7796019,-122.3900099333	04:40	243
USER_8194	LOC_17580	37.7774119333,-122.3944544667	02:35	243
USER_8194	LOC_23298	37.7771898667,-122.3926745667	04:31	243
USER_8194	LOC_1045	37.7785845,-122.396863	02:22	243
USER_8194	LOC_10284	37.7773888296,-122.3951518536	02:33	243
USER_8194	LOC_7610	37.7836334871,-122.3993445904	21:00	244
USER_8194	LOC_6961	37.7796177333,-122.3980131667	02:19	243
USER_8194	LOC_10284	37.7773888296,-122.3951518536	17:42	244
USER_8194	LOC_13661	37.7755053,-122.3950217667	02:28	244
USER_8194	LOC_7010	37.77942505,-122.3936489167	02:19	244
USER_8194	LOC_19377	37.77949465,-122.3936319667	02:19	244
USER_8194	LOC_8680	37.7785348,-122.39298265	20:14	386
USER_8194	LOC_7010	37.77942505,-122.3936489167	20:11	386
USER_8194	LOC_19377	37.77949465,-122.3936319667	17:56	386
USER_8194	LOC_11149	37.7785675455,-122.3925447464	17:55	386
USER_8194	LOC_19407	37.7796105662,-122.3903560638	06:05	386
USER_8194	LOC_23764	37.779970151,-122.3902354637	06:04	386
USER_8194	LOC_20913	37.78169268,-122.39272665	02:40	386
USER_8194	LOC_24137	37.7819325,-122.3932669833	02:34	386
USER_8194	LOC_22322	37.7822998006,-122.3924743943	02:29	386
USER_8194	LOC_16668	37.7788813013,-122.3938429356	17:46	370
USER_8194	LOC_11149	37.7785675455,-122.3925447464	17:44	370
USER_8194	LOC_10284	37.7773888296,-122.3951518536	20:38	245
USER_8194	LOC_6961	37.7796177333,-122.3980131667	02:17	240
USER_8194	LOC_10284	37.7773888296,-122.3951518536	02:22	240
USER_8194	LOC_11149	37.7785675455,-122.3925447464	17:39	240
USER_8194	LOC_11149	37.7785675455,-122.3925447464	17:39	240
USER_8194	LOC_15452	37.7794492667,-122.3948575833	02:08	239
USER_8194	LOC_19018	37.7784229687,-122.3966596635	02:10	239
USER_8194	LOC_1045	37.7785845,-122.396863	02:11	239
USER_8194	LOC_23298	37.7771898667,-122.3926745667	02:16	239
USER_8194	LOC_9482	37.7846474313,-122.4064289206	05:51	351
USER_8194	LOC_10524	37.7845117184,-122.4022395909	01:14	241
USER_8194	LOC_12764	37.785102377,-122.4004902459	01:15	241
USER_8194	LOC_785	37.7853732667,-122.4005968167	01:16	241
USER_8194	LOC_15983	37.7844438846,-122.4034130573	01:17	241
USER_8194	LOC_14173	37.7859863193,-122.4014166929	01:17	241
USER_8194	LOC_4538	37.7941326167,-122.4014373167	02:42	241
USER_8194	LOC_21408	37.7850331886,-122.4044162035	03:50	241
USER_8194	LOC_10319	37.7612701,-122.43484765	01:11	351
USER_8194	LOC_564	37.7610120833,-122.4334310667	01:10	351
USER_8194	LOC_17729	37.7613558667,-122.4349540167	01:45	351
USER_8194	LOC_5538	37.7616866833,-122.43489025	01:43	351
USER_8194	LOC_23008	37.7866187747,-122.4018546939	03:23	351
USER_8194	LOC_3584	37.7672219667,-122.4290778	02:36	351
USER_8194	LOC_11300	37.7845696311,-122.4064631118	05:40	351
USER_8194	LOC_3291	37.7867078039,-122.4016320705	03:24	351
USER_8194	LOC_17580	37.7774119333,-122.3944544667	00:31	242
USER_8194	LOC_10284	37.7773888296,-122.3951518536	00:30	242
USER_8194	LOC_765	37.7681529,-122.4098729833	00:42	351
USER_8194	LOC_19377	37.77949465,-122.3936319667	00:39	242
USER_8194	LOC_5047	37.7697309587,-122.4203646183	00:45	351
USER_8194	LOC_16102	37.7690884,-122.41581685	00:45	351
USER_8194	LOC_22657	37.7643224,-122.4334118	00:49	351
USER_8194	LOC_4366	37.77106615,-122.4202289667	00:46	351
USER_8194	LOC_19838	37.7796131667,-122.3948539833	17:37	233
USER_8194	LOC_19838	37.7796131667,-122.3948539833	03:05	232
USER_8194	LOC_10284	37.7773888296,-122.3951518536	17:33	233
USER_8194	LOC_19018	37.7784229687,-122.3966596635	17:35	233
USER_8194	LOC_18474	37.7577846233,-122.4243758619	17:46	232
USER_8194	LOC_11149	37.7785675455,-122.3925447464	17:48	232
USER_8194	LOC_19377	37.77949465,-122.3936319667	03:08	232
USER_8194	LOC_17580	37.7774119333,-122.3944544667	17:46	232
USER_8194	LOC_9410	37.7847478833,-122.4028084	22:19	237
USER_8194	LOC_10524	37.7845117184,-122.4022395909	22:20	237
USER_8194	LOC_15983	37.7844438846,-122.4034130573	19:54	237
USER_8194	LOC_785	37.7853732667,-122.4005968167	19:54	237
USER_8194	LOC_19838	37.7796131667,-122.3948539833	20:59	234
USER_8194	LOC_17580	37.7774119333,-122.3944544667	17:33	233
USER_8194	LOC_19377	37.77949465,-122.3936319667	01:44	151
USER_8194	LOC_16668	37.7788813013,-122.3938429356	01:46	151
USER_8194	LOC_19018	37.7784229687,-122.3966596635	01:09	152
USER_8194	LOC_19838	37.7796131667,-122.3948539833	01:07	152
USER_8194	LOC_8680	37.7785348,-122.39298265	17:52	238
USER_8194	LOC_11149	37.7785675455,-122.3925447464	17:50	238
USER_8194	LOC_12764	37.785102377,-122.4004902459	19:41	237
USER_8194	LOC_24137	37.7819325,-122.3932669833	03:26	152
USER_8194	LOC_20913	37.78169268,-122.39272665	03:25	152
USER_8194	LOC_22322	37.7822998006,-122.3924743943	03:20	152
USER_8194	LOC_2418	37.78538485,-122.4032986	03:02	238
USER_8194	LOC_19406	37.7843198,-122.4053580167	03:01	238
USER_8194	LOC_16765	37.7836213948,-122.4051940441	02:43	238
USER_8194	LOC_16682	37.7845369667,-122.4043283167	02:37	238
USER_8194	LOC_2350	37.7850967823,-122.4069857597	04:19	238
USER_8194	LOC_16529	37.7832308206,-122.4029166674	04:17	238
USER_8194	LOC_10524	37.7845117184,-122.4022395909	04:17	238
USER_8194	LOC_15983	37.7844438846,-122.4034130573	03:04	238
USER_8407	LOC_17720	37.7824215609,-122.3925822973	03:37	182
USER_8407	LOC_5017	37.4252282162,-122.1458827777	20:48	264
USER_8407	LOC_19408	37.7799522833,-122.3942427167	22:31	191
USER_8407	LOC_19363	37.78143015,-122.39408975	22:34	191
USER_8407	LOC_18876	37.7809825989,-122.3953166709	22:28	191
USER_8407	LOC_11656	37.7807763208,-122.3952917278	22:29	191
USER_8407	LOC_11369	37.7643013,-122.42629765	19:56	453
USER_8407	LOC_16468	37.7817309333,-122.3961121667	22:27	191
USER_8407	LOC_1182	37.7904968262,-122.4224090576	04:25	350
USER_8407	LOC_1274	37.8704748703,-122.2679400444	23:23	350
USER_8407	LOC_14665	37.7824215609,-122.3925822973	04:50	225
USER_8407	LOC_8402	37.7511225667,-122.4299983	01:07	361
USER_8407	LOC_1274	37.8704748703,-122.2679400444	00:40	226
USER_8407	LOC_17720	37.7824215609,-122.3925822973	04:49	225
USER_8407	LOC_22333	37.7686793176,-122.4223843217	04:12	258
USER_8407	LOC_15725	37.7649833691,-122.4204971995	09:58	246
USER_8407	LOC_21378	37.8059186497,-122.4228000641	00:45	147
USER_8407	LOC_11612	37.764415248,-122.4664308326	04:38	277
USER_8407	LOC_3310	37.7526823521,-122.4120497704	23:59	278
USER_8407	LOC_17720	37.7824215609,-122.3925822973	23:21	267
USER_8407	LOC_21378	37.8059186497,-122.4228000641	00:22	365
USER_8407	LOC_22333	37.7686793176,-122.4223843217	02:32	129
USER_8407	LOC_3310	37.7526823521,-122.4120497704	22:35	356
USER_8407	LOC_2618	37.7470579947,-122.4120819569	20:29	356
USER_8407	LOC_6518	37.8007568833,-122.4367637333	00:43	320
USER_8407	LOC_21378	37.8059186497,-122.4228000641	23:36	346
USER_8407	LOC_1274	37.8704748703,-122.2679400444	23:28	279
USER_8407	LOC_5511	34.03038935,-118.3846400333	02:20	347
USER_8407	LOC_1274	37.8704748703,-122.2679400444	22:05	203
USER_8407	LOC_3310	37.7526823521,-122.4120497704	05:00	280
USER_8407	LOC_8773	37.7752518292,-122.4188625813	20:34	145
USER_8407	LOC_1274	37.8704748703,-122.2679400444	23:40	340
USER_8407	LOC_6346	37.8136171833,-122.2469165333	21:19	354
USER_8407	LOC_15725	37.7649833691,-122.4204971995	04:35	311
USER_8407	LOC_1274	37.8704748703,-122.2679400444	22:27	96
USER_8407	LOC_13813	37.78576505,-122.4111161833	03:05	88
USER_8407	LOC_16320	37.8006736167,-122.4383276	01:35	320
USER_8407	LOC_10769	37.7551886013,-122.4226106566	02:38	318
USER_8407	LOC_1274	37.8704748703,-122.2679400444	23:31	317
USER_8407	LOC_21378	37.8059186497,-122.4228000641	22:12	109
USER_8407	LOC_11686	37.8066646012,-122.4285936356	02:26	68
USER_8407	LOC_11680	37.8052425333,-122.4338936667	02:27	68
USER_8407	LOC_5470	37.76627175,-122.4757614667	22:06	67
USER_8407	LOC_11695	37.8106713167,-122.4245595833	20:52	63
USER_8407	LOC_2915	37.6992919667,-121.7733198667	05:22	80
USER_8407	LOC_21378	37.8059186497,-122.4228000641	20:56	71
USER_8407	LOC_8049	37.7616577299,-122.4194029051	03:34	70
USER_8407	LOC_6518	37.8007568833,-122.4367637333	02:23	68
USER_8407	LOC_12256	37.79762505,-122.4065995167	21:58	62
USER_8407	LOC_12224	37.798704571,-122.407296896	21:45	62
USER_8407	LOC_10769	37.7551886013,-122.4226106566	22:44	58
USER_8407	LOC_12266	37.8007900667,-122.4100112833	02:18	58
USER_8407	LOC_6556	37.8104643667,-122.4766109333	21:20	63
USER_8407	LOC_11659	37.8196620833,-122.4785041667	21:11	63
USER_8407	LOC_12266	37.8007900667,-122.4100112833	21:06	62
USER_8407	LOC_2618	37.7470579947,-122.4120819569	20:01	62
USER_8407	LOC_11686	37.8066646012,-122.4285936356	02:16	27
USER_8407	LOC_13805	38.3682741,-121.96192675	00:50	32
USER_8407	LOC_8049	37.7616577299,-122.4194029051	03:17	19
USER_8407	LOC_8049	37.7616577299,-122.4194029051	02:47	27
USER_8407	LOC_1648	38.4241094129,-121.3914585114	18:18	125
USER_8407	LOC_11686	37.8066646012,-122.4285936356	01:41	125
USER_8407	LOC_13242	37.7607572,-122.4195954833	04:53	46
USER_8407	LOC_21378	37.8059186497,-122.4228000641	01:07	0
USER_8407	LOC_8402	37.7511225667,-122.4299983	20:29	120
USER_8407	LOC_13024	32.9929212167,-117.2720514667	02:17	10
USER_8407	LOC_11716	37.8799938034,-122.2694420815	02:49	18
USER_8407	LOC_11194	37.7628677333,-122.411484	03:45	17
USER_8409	LOC_19464	37.5597882167,-122.2819089833	02:23	341
USER_8409	LOC_16778	37.7874950313,-122.4071071921	23:35	275
USER_8407	LOC_23751	32.72183555,-117.13000955	01:49	9
USER_8407	LOC_23751	32.72183555,-117.13000955	05:39	9
USER_8409	LOC_2158	37.7873325978,-122.4067702417	23:40	275
USER_8409	LOC_18915	37.7873267661,-122.4075973034	23:46	275
USER_8409	LOC_7500	37.7880325,-122.4068820667	23:35	275
USER_8409	LOC_3055	37.7881407358,-122.4059557915	23:36	275
USER_8409	LOC_472	37.7863347284,-122.4062347412	02:15	339
USER_8409	LOC_15304	37.787185076,-122.4047335837	01:17	145
USER_8409	LOC_19413	37.7874396665,-122.4088138943	23:48	275
USER_8409	LOC_472	37.7863347284,-122.4062347412	00:01	274
USER_8409	LOC_15693	37.6163560649,-122.3861503601	02:13	143
USER_8409	LOC_7172	37.7864774473,-122.4049837477	01:37	143
USER_8409	LOC_3449	37.5624766667,-122.31912935	02:58	202
USER_8409	LOC_15693	37.6163560649,-122.3861503601	03:02	145
USER_8409	LOC_15693	37.6163560649,-122.3861503601	03:56	141
USER_8409	LOC_8666	37.62221193,-122.39963221	02:13	321
USER_8409	LOC_16327	37.3924678132,-122.0407998562	17:17	279
USER_8409	LOC_15693	37.6163560649,-122.3861503601	02:13	143
USER_8409	LOC_16354	37.6181237271,-122.3926734924	04:05	140
USER_8409	LOC_6232	37.5618357167,-122.2810470667	20:31	346
USER_8409	LOC_19464	37.5597882167,-122.2819089833	19:59	346
USER_8409	LOC_16354	37.6181237271,-122.3926734924	02:43	346
USER_8409	LOC_20645	37.6160716137,-122.3904141162	03:21	315
USER_8409	LOC_2760	37.7870642762,-122.4042386763	23:10	316
USER_8409	LOC_12536	37.8737863113,-122.2840547562	18:05	206
USER_8409	LOC_2350	37.7850967823,-122.4069857597	01:03	276
USER_8409	LOC_21499	37.5475851333,-122.3095700167	05:43	314
USER_8409	LOC_15505	37.5778757333,-122.3483136833	19:30	111
USER_8409	LOC_10877	37.7868011569,-122.4030045363	01:44	110
USER_8409	LOC_15304	37.787185076,-122.4047335837	20:59	107
USER_8409	LOC_9548	37.7786438646,-122.393682003	15:21	311
USER_8409	LOC_11590	37.7851561363,-122.4037778378	15:34	311
USER_8409	LOC_13039	37.7854359476,-122.4039494991	15:36	311
USER_8409	LOC_7091	37.7837873478,-122.3988406419	01:05	106
USER_8409	LOC_13732	37.7809503598,-122.3960959911	01:13	377
USER_8409	LOC_15693	37.6163560649,-122.3861503601	17:12	283
USER_8409	LOC_746	37.5816984833,-122.3429779833	18:18	136
USER_8409	LOC_11590	37.7851561363,-122.4037778378	01:38	63
USER_8409	LOC_20658	37.5874364333,-122.3290085667	19:01	281
USER_8409	LOC_17596	37.7776008303,-122.3907959461	01:50	54
USER_8409	LOC_15693	37.6163560649,-122.3861503601	19:48	51
USER_8409	LOC_8431	37.7784053672,-122.3909582198	18:59	117
USER_8411	LOC_2714	37.77608585,-122.4260314167	03:34	389
USER_8411	LOC_10659	37.6183276854,-122.385764122	06:06	171
USER_8411	LOC_13642	32.8972925333,-117.1928968667	02:13	94
USER_8411	LOC_13642	32.8972925333,-117.1928968667	04:38	97
USER_8213	LOC_9681	37.7850119907,-122.430267334	23:28	253
USER_8213	LOC_7901	37.5798762167,-122.3466724333	03:16	167
USER_8231	LOC_1899	35.2690104907,-116.0683572292	22:02	315
USER_8212	LOC_9322	37.7719274835,-122.4039709568	17:48	262
USER_8231	LOC_9543	33.80573335,-117.9231636167	17:25	314
USER_8231	LOC_13611	33.8082901,-117.9187971	15:51	314
USER_8231	LOC_3816	33.8058362333,-117.9232022667	18:52	314
USER_8231	LOC_9543	33.80573335,-117.9231636167	18:52	314
USER_8231	LOC_6666	33.8051510667,-117.92047345	18:54	314
USER_8231	LOC_20617	33.8054680667,-117.9208087833	18:53	314
USER_8231	LOC_17600	33.8063639243,-117.9198310754	18:59	314
USER_8231	LOC_521	33.8053970333,-117.920277	18:55	314
USER_2156	LOC_9246	37.4159477566,-122.1519720554	17:37	154
USER_2156	LOC_9246	37.4159477566,-122.1519720554	02:54	247
USER_2156	LOC_19148	37.4157602871,-122.1525514126	02:40	169
USER_2156	LOC_19148	37.4157602871,-122.1525514126	00:48	186
USER_2156	LOC_9246	37.4159477566,-122.1519720554	00:48	186
USER_2156	LOC_19148	37.4157602871,-122.1525514126	02:54	187
USER_2156	LOC_19148	37.4157602871,-122.1525514126	00:34	187
USER_2156	LOC_9246	37.4159477566,-122.1519720554	00:33	187
USER_2159	LOC_20896	36.1222949465,-115.1703085708	20:48	92
USER_2159	LOC_3428	36.12600308,-115.16790586	05:29	92
USER_2155	LOC_13732	37.7809503598,-122.3960959911	16:13	321
USER_2155	LOC_11149	37.7785675455,-122.3925447464	03:36	167
USER_2155	LOC_13732	37.7809503598,-122.3960959911	01:51	167
USER_2155	LOC_12996	37.79010665,-122.3894655333	03:24	255
USER_2172	LOC_1651	37.3971042833,-122.0600355667	19:39	118
USER_2172	LOC_4654	37.7720024,-122.4312092833	02:40	118
USER_2156	LOC_19148	37.4157602871,-122.1525514126	00:53	31
USER_2156	LOC_19148	37.4157602871,-122.1525514126	23:14	25
USER_2156	LOC_16434	37.7864776556,-122.4147599191	07:47	94
USER_2156	LOC_70	37.8006266333,-122.4367930333	04:16	89
USER_2156	LOC_22276	37.45993745,-122.2613838167	05:19	346
USER_2156	LOC_19148	37.4157602871,-122.1525514126	14:00	105
USER_2156	LOC_6337	37.7568720667,-122.4208996333	21:36	278
USER_2156	LOC_10671	37.7614107118,-122.4241733551	03:36	146
USER_2156	LOC_19148	37.4157602871,-122.1525514126	02:49	228
USER_2156	LOC_10671	37.7614107118,-122.4241733551	02:34	365
USER_2156	LOC_10607	37.7590554833,-122.41157525	00:10	233
USER_2156	LOC_10356	37.7717462,-122.4141464833	06:14	229
USER_2156	LOC_19148	37.4157602871,-122.1525514126	22:08	235
USER_2156	LOC_19148	37.4157602871,-122.1525514126	23:39	151
USER_2156	LOC_9246	37.4159477566,-122.1519720554	19:39	370
USER_2156	LOC_19148	37.4157602871,-122.1525514126	22:43	241
USER_2154	LOC_19781	36.0905287167,-115.1722638167	21:49	238
USER_2154	LOC_18079	36.0914880222,-115.1745915413	21:47	238
USER_2154	LOC_9981	36.0936991333,-115.1749685333	21:49	238
USER_2154	LOC_17391	36.09346413,-115.17612391	21:49	238
USER_2154	LOC_10736	36.0213164502,-115.1181015372	07:34	247
USER_2154	LOC_319	36.0014383167,-115.1070866	07:10	159
USER_2154	LOC_12055	36.0921018367,-115.1759648323	21:46	238
USER_2154	LOC_15909	36.0665083937,-115.0409650515	23:01	247
USER_2154	LOC_11968	36.10219255,-115.1565975167	20:05	259
USER_2154	LOC_22912	36.068171661,-115.1783144474	00:43	268
USER_2154	LOC_22912	36.068171661,-115.1783144474	08:26	388
USER_2154	LOC_14690	36.0675125633,-115.1780462265	06:06	388
USER_2154	LOC_18086	36.0105104,-115.1227131333	23:31	362
USER_2156	LOC_19148	37.4157602871,-122.1525514126	18:26	286
USER_2154	LOC_18086	36.0105104,-115.1227131333	01:32	174
USER_2154	LOC_18086	36.0105104,-115.1227131333	19:47	360
USER_2154	LOC_17323	36.1192262613,-115.1764583588	07:02	382
USER_2154	LOC_12834	36.12020033,-115.17287576	07:02	382
USER_2154	LOC_384	36.11836832,-115.17536056	07:03	382
USER_2154	LOC_20574	36.1225195266,-115.1700639725	07:03	382
USER_2154	LOC_319	36.0014383167,-115.1070866	03:39	357
USER_2154	LOC_14540	36.2744836999,-115.2686371453	23:15	367
USER_2154	LOC_17323	36.1192262613,-115.1764583588	07:01	382
USER_2154	LOC_9905	36.11897563,-115.17632728	07:01	382
USER_2154	LOC_10736	36.0213164502,-115.1181015372	01:53	151
USER_2154	LOC_319	36.0014383167,-115.1070866	21:12	234
USER_2154	LOC_18086	36.0105104,-115.1227131333	00:16	221
USER_2154	LOC_10736	36.0213164502,-115.1181015372	01:45	369
USER_2154	LOC_4623	36.1076120657,-115.1738512516	00:11	236
USER_2154	LOC_6572	36.1100659375,-115.1696597668	00:13	236
USER_2154	LOC_10736	36.0213164502,-115.1181015372	02:27	236
USER_2154	LOC_6572	36.1100659375,-115.1696597668	20:37	235
USER_2125	LOC_395	37.7958051775,-122.4032628536	05:40	130
USER_2125	LOC_19986	37.7981067564,-122.4037430571	02:07	130
USER_2125	LOC_7638	37.7602307117,-122.3885931162	00:00	130
USER_2125	LOC_13734	37.7770878167,-122.40837105	15:59	350
USER_2129	LOC_22876	37.7708159333,-122.4411726167	22:59	124
USER_2129	LOC_4895	37.7789776902,-122.3976320927	19:48	124
USER_2125	LOC_18267	37.7842234243,-122.4032306671	23:59	143
USER_2125	LOC_13734	37.7770878167,-122.40837105	17:54	143
USER_2154	LOC_6572	36.1100659375,-115.1696597668	16:47	348
USER_2154	LOC_12602	36.110840741,-115.1696262484	16:47	348
USER_2154	LOC_6973	36.0579081667,-115.24360265	20:54	341
USER_2154	LOC_16159	36.12174373,-115.17618799	07:04	382
USER_2125	LOC_21497	37.7859157735,-122.412870104	05:35	357
USER_2125	LOC_18097	37.7763605,-122.4232935833	20:39	237
USER_2125	LOC_13734	37.7770878167,-122.40837105	16:47	254
USER_2125	LOC_19636	37.4458483,-122.1618453	23:28	256
[truncated: 60,112 more rows]
