# Supplementary material for: Relational POI recommendation model combined with geographic information
Source: PLoS One. 2022 Apr 15;17(4):e0266340. doi: 10.1371/journal.pone.0266340 (PMC9012400; doi:10.1371/journal.pone.0266340)
Supplement: S1 File — (ZIP) [file pone.0266340.s001.zip › poidata/Gowalla/train.txt]

USER_42	LOC_15693	37.6163560649,-122.3861503601	21:59	0
USER_42	LOC_11326	37.759688872,-122.4271774292	20:20	0
USER_42	LOC_20695	37.78594785,-122.4106178	07:06	0
USER_42	LOC_19148	37.4157602871,-122.1525514126	00:49	0
USER_42	LOC_19644	37.7826046833,-122.4076080167	17:56	1
USER_42	LOC_4603	37.5370606667,-122.3278893833	16:54	2
USER_42	LOC_15693	37.6163560649,-122.3861503601	14:27	2
USER_42	LOC_20680	37.7831295924,-122.4038743973	22:53	3
USER_42	LOC_21137	37.7864788714,-122.403563261	19:52	3
USER_42	LOC_11526	37.7795577,-122.39790915	03:21	3
USER_42	LOC_12754	37.7881916086,-122.4012136459	19:20	4
USER_42	LOC_10163	37.7614446392,-122.4239587784	00:39	4
USER_42	LOC_19644	37.7826046833,-122.4076080167	20:26	5
USER_42	LOC_13039	37.7854359476,-122.4039494991	02:29	5
USER_42	LOC_20680	37.7831295924,-122.4038743973	16:34	6
USER_42	LOC_20680	37.7831295924,-122.4038743973	11:06	6
USER_42	LOC_20680	37.7831295924,-122.4038743973	22:40	7
USER_42	LOC_302	37.7815086,-122.4050282333	06:01	6
USER_42	LOC_15693	37.6163560649,-122.3861503601	18:48	7
USER_42	LOC_19644	37.7826046833,-122.4076080167	22:11	7
USER_41	LOC_18347	34.0430230998,-118.2671570778	00:03	9
USER_42	LOC_11623	37.7953388902,-122.3937249184	06:17	8
USER_41	LOC_24028	34.0172734606,-118.447508812	16:00	11
USER_41	LOC_24028	34.0172734606,-118.447508812	17:18	10
USER_41	LOC_16110	34.0308269167,-118.4686975833	19:14	13
USER_41	LOC_24028	34.0172734606,-118.447508812	01:35	12
USER_41	LOC_24028	34.0172734606,-118.447508812	00:17	13
USER_41	LOC_2619	34.0426141541,-118.2696247101	00:29	13
USER_41	LOC_14431	34.102804483,-118.325722617	18:33	15
USER_41	LOC_13017	34.031481915,-118.46877458	20:34	14
USER_41	LOC_16871	34.0346199167,-118.3456304667	02:59	16
USER_41	LOC_12259	34.1014109427,-118.3232527971	16:24	15
USER_41	LOC_2619	34.0426141541,-118.2696247101	16:46	17
USER_41	LOC_20034	34.04523605,-118.26825845	16:45	17
USER_41	LOC_1128	34.0300781254,-118.4673142433	21:15	17
USER_41	LOC_24028	34.0172734606,-118.447508812	17:02	17
USER_41	LOC_22636	34.0400626446,-118.2704079151	16:22	18
USER_41	LOC_14821	34.0457612066,-118.2673287392	16:21	18
USER_41	LOC_16749	34.06207728,-118.24878776	16:44	17
USER_41	LOC_24028	34.0172734606,-118.447508812	16:52	18
USER_41	LOC_20293	34.0254443667,-118.2773392833	20:37	20
USER_41	LOC_3795	34.01744825,-118.2797147	20:34	20
USER_41	LOC_1572	34.07020205,-118.2601593833	16:19	18
USER_41	LOC_9322	37.7719274835,-122.4039709568	16:46	19
USER_41	LOC_23494	33.8322801371,-118.2795381546	07:52	20
USER_41	LOC_12551	33.8311776833,-118.2883451167	07:46	20
USER_41	LOC_1976	34.0171002376,-118.282734258	20:34	20
USER_41	LOC_6517	34.0210794933,-118.2862758636	20:20	20
USER_41	LOC_11742	34.0524432425,-118.2636381127	01:33	20
USER_41	LOC_3979	34.0478605667,-118.2617290833	01:35	20
USER_41	LOC_18347	34.0430230998,-118.2671570778	01:38	20
USER_41	LOC_285	33.8643399735,-118.2610845566	02:11	20
USER_41	LOC_8874	34.0278493667,-118.3937374833	16:56	22
USER_41	LOC_24028	34.0172734606,-118.447508812	17:00	22
USER_41	LOC_22264	34.027174511,-118.4548426736	02:11	21
USER_41	LOC_12703	34.0408330583,-118.426041956	02:30	21
USER_41	LOC_24028	34.0172734606,-118.447508812	17:03	24
USER_41	LOC_18849	34.0488903633,-118.2609128952	02:32	23
USER_41	LOC_5457	34.0527691167,-118.2573119667	02:35	23
USER_41	LOC_1128	34.0300781254,-118.4673142433	20:57	23
USER_41	LOC_22141	34.0437771,-118.4313234667	16:55	24
USER_41	LOC_15732	34.03872126,-118.43943107	16:57	24
USER_41	LOC_1701	34.03438105,-118.44880925	16:59	24
USER_41	LOC_15930	34.0336031167,-118.4493138667	17:00	24
USER_41	LOC_10134	34.0589797333,-118.34483385	16:31	24
USER_41	LOC_7829	34.0627234966,-118.3438333869	16:30	24
USER_41	LOC_14821	34.0457612066,-118.2673287392	02:24	24
USER_41	LOC_2619	34.0426141541,-118.2696247101	02:23	24
USER_41	LOC_3781	34.0581527013,-118.4147429466	16:54	24
USER_41	LOC_608	34.059051066,-118.4107355039	16:51	24
USER_41	LOC_7358	34.0600720167,-118.3627867333	16:35	24
USER_41	LOC_2266	34.0577152667,-118.3633002833	16:34	24
USER_41	LOC_22582	34.03151735,-118.45702705	16:48	25
USER_41	LOC_24028	34.0172734606,-118.447508812	16:44	25
USER_41	LOC_8501	34.1961143486,-118.3539104462	20:06	26
USER_41	LOC_16562	37.7113487167,-122.2123540667	18:32	26
USER_41	LOC_12777	34.0460012911,-118.2661998742	02:22	24
USER_41	LOC_22686	34.0452500833,-118.2666993833	02:22	24
USER_41	LOC_3638	34.0443563333,-118.2661700167	02:22	24
USER_41	LOC_16871	34.0346199167,-118.3456304667	02:16	24
USER_41	LOC_23154	37.71034324,-122.21212446	18:25	26
USER_41	LOC_23765	37.71034324,-122.21212446	18:25	26
USER_41	LOC_1577	37.7118479187,-122.2118430236	18:18	26
USER_41	LOC_23150	37.71034324,-122.21212446	18:23	26
USER_41	LOC_20825	37.7105274475,-122.2120428085	18:27	26
USER_41	LOC_4136	37.7104980259,-122.2135725663	18:31	26
USER_41	LOC_23100	37.71034324,-122.21212446	18:26	26
USER_41	LOC_23096	37.71034324,-122.21212446	18:26	26
USER_41	LOC_1834	37.7502562111,-122.2028911114	17:16	26
USER_41	LOC_1835	37.7513378048,-122.2011208534	17:17	26
USER_41	LOC_14090	37.8099332,-122.349752	17:06	26
USER_41	LOC_7269	37.8247770415,-122.3138004541	17:08	26
USER_41	LOC_3068	37.71207845,-122.21158182	18:02	26
USER_41	LOC_18859	37.7122487,-122.2122091833	18:03	26
USER_41	LOC_14613	37.7141770694,-122.2108411789	17:21	26
USER_41	LOC_12437	37.7174387,-122.2072836	17:22	26
USER_41	LOC_4721	37.8278871539,-122.4248385429	05:44	26
USER_41	LOC_1958	37.8262007605,-122.4221858382	05:44	26
USER_41	LOC_7621	37.8267261736,-122.4217057228	05:45	26
USER_41	LOC_1848	37.8263172839,-122.4220061302	05:44	26
USER_41	LOC_7066	37.8262871504,-122.4206757545	05:46	26
USER_41	LOC_7038	37.8262007605,-122.4215018749	05:45	26
USER_41	LOC_16495	37.7991136667,-122.3889843833	17:04	26
USER_41	LOC_11028	37.8034400833,-122.4006772	08:15	26
USER_41	LOC_5601	37.827064991,-122.4221134186	05:36	26
USER_41	LOC_7839	37.8272537016,-122.4224111438	05:35	26
USER_41	LOC_1494	37.8270206576,-122.4241089821	05:41	26
USER_41	LOC_19813	37.826683039,-122.421084999	05:38	26
USER_41	LOC_4680	37.8265418557,-122.4237442017	05:42	26
USER_41	LOC_21707	37.825514328,-122.4218451977	05:41	26
USER_41	LOC_4676	37.8280524014,-122.424505949	05:43	26
USER_41	LOC_4697	37.8263363513,-122.4224030972	05:43	26
USER_41	LOC_11884	37.7992284667,-122.3972899667	23:34	27
USER_41	LOC_9755	37.8011551167,-122.39898915	23:36	27
USER_41	LOC_5999	37.8007972667,-122.3987661333	23:36	27
USER_41	LOC_11028	37.8034400833,-122.4006772	23:40	27
USER_41	LOC_17464	37.8265990579,-122.4228858948	02:57	26
USER_41	LOC_4678	37.8270778594,-122.4237173796	03:18	26
USER_41	LOC_7018	37.8270736222,-122.4217888713	05:33	26
USER_41	LOC_18521	37.8271837885,-122.423427701	05:34	26
USER_41	LOC_6640	37.7958197167,-122.3937842667	21:54	27
USER_41	LOC_13394	37.7956864865,-122.393682003	21:55	27
USER_41	LOC_1879	37.79569208,-122.39469492	22:17	27
USER_41	LOC_11884	37.7992284667,-122.3972899667	22:21	27
USER_41	LOC_5942	37.7956192257,-122.3945014149	22:22	27
USER_41	LOC_1028	37.7955948133,-122.3944990198	22:24	27
USER_41	LOC_6105	37.793132283,-122.3964640615	23:27	27
USER_41	LOC_10338	37.7931380917,-122.3962925528	23:27	27
USER_41	LOC_19531	37.78957635,-122.39758145	08:49	27
USER_41	LOC_17492	37.7937589667,-122.3931795	09:08	27
USER_41	LOC_4273	37.7958163333,-122.4027721	08:46	27
USER_41	LOC_4538	37.7941326167,-122.4014373167	08:48	27
USER_41	LOC_14388	37.798223466,-122.4045690894	08:41	27
USER_41	LOC_13176	37.7941689199,-122.3991215229	08:43	27
USER_41	LOC_7369	37.7976577,-122.4007992667	08:37	27
USER_41	LOC_10210	37.7981088167,-122.4042298	08:40	27
USER_41	LOC_2587	37.7957602167,-122.3941720167	21:53	27
USER_41	LOC_20226	37.7956478667,-122.3939052333	21:54	27
USER_41	LOC_16809	37.7957966996,-122.3941218853	21:49	27
USER_41	LOC_17291	37.796042559,-122.3942828178	21:50	27
USER_41	LOC_15871	37.79595778,-122.3939502239	21:48	27
USER_41	LOC_22563	37.79588145,-122.39402695	21:48	27
USER_41	LOC_13193	37.7947426218,-122.3991734921	09:09	27
USER_41	LOC_22683	37.7952965003,-122.3935747147	09:10	27
USER_41	LOC_3607	37.79596805,-122.3931541667	21:22	28
USER_41	LOC_3721	37.79596805,-122.3931541667	21:20	28
USER_41	LOC_14470	37.7952459833,-122.3931101	21:20	28
USER_41	LOC_21354	37.7952256667,-122.39341575	21:09	28
USER_41	LOC_11665	37.8026295919,-122.4024474621	19:48	28
USER_41	LOC_11445	37.7879542018,-122.4075329304	19:47	28
USER_41	LOC_12256	37.79762505,-122.4065995167	19:44	28
USER_41	LOC_11623	37.7953388902,-122.3937249184	19:41	28
USER_41	LOC_17189	37.7953749333,-122.3960802	00:14	27
USER_41	LOC_22363	37.7955677952,-122.3961925507	00:13	27
USER_41	LOC_11973	37.7956992919,-122.3967906427	00:12	27
USER_41	LOC_11761	37.7961564833,-122.3957594667	00:11	27
USER_41	LOC_18382	37.7958680333,-122.3935846	21:38	28
USER_41	LOC_3570	37.7954473,-122.3929184	21:36	28
USER_41	LOC_19208	37.7961558833,-122.3936971833	21:34	28
USER_41	LOC_9332	37.79588705,-122.39487797	21:27	28
USER_41	LOC_15601	37.8001219824,-122.2875552629	16:23	28
USER_41	LOC_216	37.80682625,-122.3013853167	16:24	28
USER_41	LOC_7269	37.8247770415,-122.3138004541	16:25	28
USER_41	LOC_7269	37.8247770415,-122.3138004541	16:26	28
USER_41	LOC_1834	37.7502562111,-122.2028911114	16:15	28
USER_41	LOC_1835	37.7513378048,-122.2011208534	16:16	28
USER_41	LOC_18455	37.7733411667,-122.23587265	16:19	28
USER_41	LOC_14842	37.8006883009,-122.2774136066	16:22	28
USER_41	LOC_21209	37.7832313449,-122.4037456512	19:22	28
USER_41	LOC_18830	37.7858259859,-122.4065190554	19:31	28
USER_41	LOC_15609	37.7871868641,-122.3977214098	19:39	28
USER_41	LOC_11444	37.7906504193,-122.4055776	19:40	28
USER_41	LOC_11281	37.82065765,-122.3346048667	16:30	28
USER_41	LOC_22571	37.8023377167,-122.3733680833	16:34	28
USER_41	LOC_15242	37.7804718018,-122.400352478	16:36	28
USER_41	LOC_12744	37.7858090278,-122.4010634422	19:19	28
USER_41	LOC_12703	34.0408330583,-118.426041956	02:14	28
USER_41	LOC_7898	34.0400398643,-118.4285525488	02:13	28
USER_41	LOC_12692	34.0445722167,-118.4194379333	02:18	28
USER_41	LOC_8930	34.0401602294,-118.4284324095	02:15	28
USER_41	LOC_2786	34.0327583333,-118.45270165	02:01	28
USER_41	LOC_10763	34.0302404667,-118.4612290167	02:00	28
USER_41	LOC_22650	34.0383767333,-118.4316076833	02:13	28
USER_41	LOC_8082	34.0386691971,-118.4309185402	02:11	28
USER_41	LOC_8501	34.1961143486,-118.3539104462	14:28	28
USER_41	LOC_19075	34.0834704333,-118.2867089167	03:41	28
USER_41	LOC_16839	37.7266593333,-122.20526545	16:12	28
USER_41	LOC_16108	34.1965023667,-118.3520002167	14:29	28
USER_41	LOC_14913	34.0546575167,-118.3836487333	02:26	28
USER_41	LOC_13426	34.04764294,-118.41120123	02:19	28
USER_41	LOC_19266	34.052708,-118.376452	02:37	28
USER_41	LOC_19266	34.052708,-118.376452	02:36	28
USER_41	LOC_19451	34.0692981654,-118.2912111282	02:31	30
USER_41	LOC_23645	34.0695018333,-118.2905178167	02:32	30
USER_41	LOC_6188	34.0311562167,-118.4629187833	19:45	31
USER_41	LOC_1128	34.0300781254,-118.4673142433	19:49	31
USER_41	LOC_17591	34.0398747833,-118.3707382	02:45	29
USER_41	LOC_6759	34.0381689659,-118.2740020752	02:55	29
USER_41	LOC_24028	34.0172734606,-118.447508812	16:29	30
USER_41	LOC_5511	34.03038935,-118.3846400333	02:43	29
USER_41	LOC_22964	34.0491948276,-118.2604917884	03:00	29
USER_41	LOC_16871	34.0346199167,-118.3456304667	16:32	29
USER_41	LOC_18347	34.0430230998,-118.2671570778	02:57	29
USER_41	LOC_1047	34.0495525778,-118.2602879702	02:59	29
USER_41	LOC_21459	34.0227856167,-118.462741	01:58	28
USER_41	LOC_8229	34.0284065149,-118.451757431	02:00	28
USER_41	LOC_5981	34.033652716,-118.435966601	16:48	29
USER_41	LOC_24028	34.0172734606,-118.447508812	16:49	29
USER_41	LOC_1688	34.0806626667,-118.4126661333	16:56	32
USER_41	LOC_3531	34.08062565,-118.4142745333	16:56	32
USER_41	LOC_22752	34.0796377057,-118.4139728267	16:56	32
USER_41	LOC_22750	34.0796377057,-118.4139728267	16:55	32
USER_41	LOC_8289	34.0483945,-118.47140616	17:12	32
USER_41	LOC_10570	34.0774474692,-118.4744918346	17:06	32
USER_41	LOC_20936	34.076999583,-118.474539483	17:05	32
USER_41	LOC_3260	34.0736532784,-118.4402812225	17:03	32
USER_41	LOC_22861	34.0837758667,-118.2932716333	17:00	31
USER_41	LOC_13613	34.0875330353,-118.2932710648	16:59	31
USER_41	LOC_13294	34.041080808,-118.471019509	17:15	32
USER_41	LOC_22558	34.0407393167,-118.4727972167	17:14	32
USER_41	LOC_21536	34.0293881234,-118.4727240235	19:45	31
USER_41	LOC_11605	34.0307874833,-118.4709222333	19:42	31
USER_41	LOC_7057	34.07601215,-118.3234648333	17:06	31
USER_41	LOC_15613	34.0779539976,-118.2913935184	17:01	31
USER_41	LOC_4820	34.0626590583,-118.2487249374	22:54	33
USER_41	LOC_7452	34.073930848,-118.240154625	22:56	33
USER_41	LOC_17351	34.0734129064,-118.2402169704	22:57	33
USER_41	LOC_788	34.0952124801,-118.2832921922	16:32	32
USER_41	LOC_9942	34.1007642833,-118.2919341	16:36	32
USER_41	LOC_18133	34.0988585543,-118.2915609818	16:36	32
USER_41	LOC_9231	34.1020365667,-118.3090465333	16:39	32
USER_41	LOC_500	34.0985798833,-118.3211445667	16:41	32
USER_41	LOC_20813	34.0980432009,-118.3257939597	16:42	32
USER_41	LOC_23475	34.0983379515,-118.3453030002	16:47	32
USER_41	LOC_9694	34.09806585,-118.3673599167	16:49	32
USER_41	LOC_12093	34.0975984833,-118.3678537167	16:49	32
USER_41	LOC_3479	34.0975098333,-118.36839865	16:50	32
USER_41	LOC_6928	34.0901218456,-118.3929264372	16:52	32
USER_41	LOC_21777	34.0839983503,-118.3857410901	16:53	32
USER_41	LOC_15046	34.0852054167,-118.3839489833	16:53	32
USER_41	LOC_10986	34.0118397865,-118.4939754009	18:58	33
USER_41	LOC_2547	34.0144810167,-118.4946228167	18:54	33
USER_41	LOC_3021	34.0136803833,-118.49758795	18:59	33
USER_41	LOC_4393	34.0115261,-118.4949731667	18:59	33
USER_41	LOC_22919	34.02704575,-118.5019664833	19:05	33
USER_41	LOC_10293	34.01785165,-118.5030629167	19:02	33
USER_41	LOC_18796	34.008959246,-118.4919662558	21:25	33
USER_41	LOC_14765	34.0488459158,-118.2383823395	19:39	33
USER_41	LOC_16084	34.0083691985,-118.4928179338	21:26	33
USER_41	LOC_10943	34.0090916912,-118.493117094	21:25	33
USER_41	LOC_2559	34.0204233333,-118.4219958167	22:39	33
USER_41	LOC_1092	34.0226537786,-118.439352657	22:38	33
USER_41	LOC_21770	34.0301448113,-118.3846619725	22:44	33
USER_41	LOC_5511	34.03038935,-118.3846400333	22:44	33
USER_41	LOC_18683	34.046794,-118.266432	22:51	33
USER_41	LOC_17591	34.0398747833,-118.3707382	22:45	33
USER_41	LOC_2744	34.0479105787,-118.2393490464	20:59	34
USER_41	LOC_4930	34.0489481449,-118.2399702072	21:00	34
USER_41	LOC_12335	34.0489520667,-118.24005375	21:02	34
USER_41	LOC_8713	34.0488557667,-118.2400627167	21:07	34
USER_41	LOC_3371	34.0456173,-118.2359915333	20:45	34
USER_41	LOC_18784	34.0450403667,-118.2356500167	20:53	34
USER_41	LOC_6992	34.0458395833,-118.23845105	20:56	34
USER_41	LOC_15084	34.0468793167,-118.2384861833	20:58	34
USER_41	LOC_813	34.1033082989,-118.2874202206	19:15	34
USER_41	LOC_18656	34.0660724,-118.2373493	20:35	34
USER_41	LOC_9367	34.0610728089,-118.2389625934	20:37	34
USER_41	LOC_8505	34.0596992887,-118.2370090485	20:39	34
USER_41	LOC_19040	34.1091231667,-118.2878627667	19:11	34
USER_41	LOC_4702	34.1016115667,-118.2873145667	19:12	34
USER_41	LOC_16961	34.1019162833,-118.28691505	19:12	34
USER_41	LOC_9255	34.10317155,-118.2873398	19:14	34
USER_41	LOC_16294	34.013508467,-118.49384115	18:40	33
USER_41	LOC_4636	34.0151232,-118.4956101167	18:31	33
USER_41	LOC_4910	34.0155037,-118.4924971167	18:47	33
USER_41	LOC_21907	34.01537775,-118.4920120167	18:47	33
USER_41	LOC_10735	34.09140475,-118.2789872	01:28	33
USER_41	LOC_13560	34.0465184333,-118.23370455	23:39	34
USER_41	LOC_20210	34.0131661167,-118.49303485	18:29	33
USER_41	LOC_5576	34.0141431376,-118.4944045544	18:28	33
USER_41	LOC_20062	34.0474139036,-118.2390620399	23:16	34
USER_41	LOC_13758	34.0493028776,-118.2381910412	22:37	34
USER_41	LOC_9190	34.0478502167,-118.2395514833	23:21	34
USER_41	LOC_16048	34.0491784,-118.2391276	23:18	34
USER_41	LOC_12058	34.046313365,-118.2445894996	21:23	34
USER_41	LOC_19792	34.0489476167,-118.2400022333	21:09	34
USER_41	LOC_4376	34.0485528167,-118.2388739333	22:33	34
USER_41	LOC_21340	34.0479042333,-118.2462988333	21:23	34
USER_41	LOC_8639	34.0981064333,-118.2861594	18:14	34
USER_41	LOC_8922	34.0983414108,-118.287790733	18:15	34
USER_41	LOC_2109	34.0981917,-118.2474516	03:06	35
USER_41	LOC_21442	34.0980173707,-118.2867463258	18:10	34
USER_41	LOC_22264	34.027174511,-118.4548426736	02:44	35
USER_41	LOC_1817	34.0310944167,-118.4470899	02:45	35
USER_41	LOC_12636	34.1225998333,-118.2248634167	05:48	36
USER_41	LOC_24028	34.0172734606,-118.447508812	16:34	36
USER_41	LOC_4820	34.0626590583,-118.2487249374	02:02	36
USER_41	LOC_10937	34.0781664167,-118.2615352833	02:12	36
USER_41	LOC_16871	34.0346199167,-118.3456304667	16:16	37
USER_41	LOC_24028	34.0172734606,-118.447508812	16:35	37
USER_41	LOC_6415	34.0529811234,-118.2551855318	15:57	37
USER_41	LOC_5718	34.045361164,-118.2637238503	15:59	37
USER_41	LOC_18439	34.0700330222,-118.2677252968	15:55	37
USER_41	LOC_1572	34.07020205,-118.2601593833	15:56	37
USER_41	LOC_12390	34.1041891667,-118.2916283667	18:48	34
USER_41	LOC_11345	34.1045074463,-118.2917556763	18:47	34
USER_41	LOC_17215	34.1000550985,-118.2943761349	18:42	34
USER_41	LOC_8599	34.0926864291,-118.2808256149	18:41	34
USER_41	LOC_3670	34.0961611497,-118.29345389	18:40	34
USER_41	LOC_8886	34.0955319667,-118.2834025167	18:33	34
USER_41	LOC_4811	34.1003057833,-118.29011965	18:32	34
USER_41	LOC_18071	34.1010672833,-118.2873041667	18:30	34
USER_41	LOC_13109	34.0956956834,-118.2837247147	18:29	34
USER_41	LOC_20491	34.09991195,-118.290000633	18:27	34
USER_41	LOC_20984	34.0980355167,-118.2906690667	18:26	34
USER_41	LOC_23430	34.0957846667,-118.2843238833	18:25	34
USER_41	LOC_19667	34.09569695,-118.2845413333	18:24	34
USER_41	LOC_17463	34.0957160667,-118.2847328667	18:21	34
USER_41	LOC_10433	34.0962416667,-118.2847231333	18:21	34
USER_41	LOC_12980	34.0976608667,-118.2859633333	18:16	34
USER_41	LOC_12555	34.16971055,-118.6031736333	21:01	39
USER_41	LOC_5865	34.1679166333,-118.5850616833	21:02	39
USER_41	LOC_15401	34.1725727333,-118.54685125	21:04	39
USER_41	LOC_14799	34.1717909333,-118.5178619333	21:06	39
USER_41	LOC_9638	34.1613936,-118.4674561167	21:08	39
USER_41	LOC_22102	34.158133865,-118.4243130684	21:11	39
USER_41	LOC_17239	34.15231515,-118.3496589	21:15	39
USER_41	LOC_20425	34.160539773,-118.1961536407	02:07	38
USER_41	LOC_11375	34.2803804333,-118.86569145	16:46	39
USER_41	LOC_15433	34.2553163167,-118.8526958167	16:49	39
USER_41	LOC_23984	34.2786787667,-118.8721769	19:44	39
USER_41	LOC_5443	34.14788345,-118.7825409667	20:51	39
USER_41	LOC_2568	34.1447288,-118.7625707	20:52	39
USER_41	LOC_6858	34.1439507667,-118.7001877167	20:55	39
USER_41	LOC_2511	34.1448343135,-118.7005085875	20:56	39
USER_41	LOC_9900	34.1696459333,-118.6081627667	21:01	39
USER_41	LOC_6759	34.0381689659,-118.2740020752	02:10	37
USER_41	LOC_24028	34.0172734606,-118.447508812	16:51	38
USER_41	LOC_2619	34.0426141541,-118.2696247101	02:11	37
USER_41	LOC_16415	34.0400980333,-118.2697274833	02:11	37
USER_41	LOC_5457	34.0527691167,-118.2573119667	02:17	37
USER_41	LOC_2232	34.0450277938,-118.2658803463	02:12	37
USER_41	LOC_6400	34.0992494667,-118.2592154167	06:33	37
USER_41	LOC_17351	34.0734129064,-118.2402169704	02:21	37
USER_41	LOC_21348	34.1486553333,-118.2270631833	03:24	38
USER_41	LOC_3814	34.1674591,-118.2282848667	02:12	38
USER_41	LOC_4196	34.1139044,-118.2351786667	04:39	38
USER_41	LOC_12636	34.1225998333,-118.2248634167	04:34	38
USER_41	LOC_12960	34.1029045921,-118.2590117449	05:07	38
USER_41	LOC_23423	34.1028236167,-118.2588343	05:06	38
USER_41	LOC_12628	34.0311813333,-118.3911824167	16:45	38
USER_41	LOC_18033	34.1005848667,-118.25943065	05:12	38
USER_41	LOC_3068	37.71207845,-122.21158182	22:54	40
USER_41	LOC_1014	37.7104138857,-122.2119476066	23:00	40
USER_41	LOC_16751	37.7124516066,-122.2140859458	22:53	40
USER_41	LOC_4136	37.7104980259,-122.2135725663	22:54	40
USER_41	LOC_23150	37.71034324,-122.21212446	23:12	40
USER_41	LOC_23765	37.71034324,-122.21212446	23:13	40
USER_41	LOC_23154	37.71034324,-122.21212446	23:05	40
USER_41	LOC_23100	37.71034324,-122.21212446	23:12	40
USER_41	LOC_22697	37.7104904,-122.21272945	22:31	40
USER_41	LOC_20825	37.7105274475,-122.2120428085	22:50	40
USER_41	LOC_12437	37.7174387,-122.2072836	22:29	40
USER_41	LOC_21447	37.71146094,-122.21548426	22:31	40
USER_41	LOC_14920	37.7113124903,-122.2126752289	22:52	40
USER_41	LOC_16291	37.7124711057,-122.2141563892	22:52	40
USER_41	LOC_14613	37.7141770694,-122.2108411789	22:51	40
USER_41	LOC_10829	37.7113226361,-122.2127317562	22:51	40
USER_41	LOC_5243	34.1696228915,-118.2981611292	16:16	39
USER_41	LOC_13246	34.1521942634,-118.2830893993	16:15	39
USER_41	LOC_16936	34.1323918104,-118.2799297571	00:57	39
USER_41	LOC_5667	34.19442945,-118.35050672	00:42	39
USER_41	LOC_6370	34.3013191833,-118.8339806	16:45	39
USER_41	LOC_14557	34.2813242167,-118.7930396667	16:43	39
USER_41	LOC_12203	34.2732516167,-118.5014038	16:28	39
USER_41	LOC_23133	34.2108957833,-118.3482940667	16:20	39
USER_41	LOC_1577	37.7118479187,-122.2118430236	23:20	40
USER_41	LOC_16562	37.7113487167,-122.2123540667	23:20	40
USER_41	LOC_23047	37.71130323,-122.2126771181	23:18	40
USER_41	LOC_23096	37.71034324,-122.21212446	23:17	40
USER_41	LOC_16116	34.1951058667,-118.3500882	00:41	39
USER_41	LOC_18336	34.1963983168,-118.3516359329	00:27	39
USER_41	LOC_8501	34.1961143486,-118.3539104462	00:23	39
USER_41	LOC_18859	37.7122487,-122.2122091833	23:21	40
USER_41	LOC_23213	37.8365559167,-122.2626929167	21:25	40
USER_41	LOC_17436	37.83709808,-122.2633051872	21:23	40
USER_41	LOC_13346	37.8380128833,-122.263058	21:33	40
USER_41	LOC_2897	37.8365154833,-122.26236065	21:26	40
USER_41	LOC_21993	37.8393453,-122.2592812	21:09	40
USER_41	LOC_9857	37.8555459167,-122.2600355	21:06	40
USER_41	LOC_8661	37.8365388477,-122.2622537613	21:12	40
USER_41	LOC_4283	37.8398215771,-122.2593891621	21:09	40
USER_41	LOC_13666	37.8378571167,-122.2651451	21:49	40
USER_41	LOC_16963	37.8382493333,-122.2644326667	21:48	40
USER_41	LOC_3087	37.833623651,-122.2632302702	21:57	40
USER_41	LOC_6438	37.8346921833,-122.2629167167	21:51	40
USER_41	LOC_21066	37.8358689498,-122.2623444055	21:40	40
USER_41	LOC_2854	37.8357917833,-122.2627612167	21:34	40
USER_41	LOC_2589	37.8350894187,-122.2629757206	21:47	40
USER_41	LOC_5932	37.8352737833,-122.2630027833	21:45	40
USER_41	LOC_7472	37.8284579833,-122.26067515	22:05	40
USER_41	LOC_17418	37.8316738297,-122.2637787118	22:07	40
USER_41	LOC_11288	37.797373577,-122.2772312164	22:17	40
USER_41	LOC_16857	37.7987808693,-122.2715771198	22:17	40
USER_41	LOC_16981	37.8368608305,-122.2672855854	21:58	40
USER_41	LOC_20621	37.8320900333,-122.2632070167	22:00	40
USER_41	LOC_9633	37.83206875,-122.2635431167	22:01	40
USER_41	LOC_12853	37.8317061667,-122.2641197167	22:05	40
USER_41	LOC_7712	37.7373075333,-122.1977305333	22:26	40
USER_41	LOC_13534	37.7378301833,-122.1975761333	22:26	40
USER_41	LOC_23829	37.7376292,-122.1979715333	22:27	40
USER_41	LOC_16839	37.7266593333,-122.20526545	22:28	40
USER_41	LOC_5175	37.7971591867,-122.2728625172	22:17	40
USER_41	LOC_1834	37.7502562111,-122.2028911114	22:23	40
USER_41	LOC_21401	37.7404618167,-122.1985244667	22:25	40
USER_41	LOC_3397	37.74003545,-122.1986442333	22:25	40
USER_41	LOC_5033	37.8710169066,-122.2675216198	06:08	41
USER_41	LOC_14594	37.8709491523,-122.2684657574	06:07	41
USER_41	LOC_11621	37.8718042333,-122.2677469167	06:04	41
USER_41	LOC_11507	37.8724157667,-122.2668242333	06:03	41
USER_41	LOC_14219	37.8735033333,-122.2685652	06:01	41
USER_41	LOC_23428	37.8741017333,-122.2689119667	06:00	41
USER_41	LOC_10137	37.872111556,-122.2689982453	05:59	41
USER_41	LOC_2999	37.8721856589,-122.2692704201	05:58	41
USER_41	LOC_22699	37.8696598333,-122.2668041	06:16	41
USER_41	LOC_11311	37.86928045,-122.26758122	06:16	41
USER_41	LOC_15889	37.86937135,-122.26766258	06:15	41
USER_41	LOC_3110	37.8699673861,-122.2678042573	06:15	41
USER_41	LOC_10181	37.8693343167,-122.2682214167	06:13	41
USER_41	LOC_19460	37.870017524,-122.2692918777	06:12	41
USER_41	LOC_2561	37.86643034,-122.27210837	06:11	41
USER_41	LOC_5584	37.8705894077,-122.2679689306	06:10	41
USER_41	LOC_4796	37.8904945,-122.05800455	20:39	40
USER_41	LOC_18558	37.8941555973,-122.0749604702	20:41	40
USER_41	LOC_3517	37.8301934831,-122.002148447	20:33	40
USER_41	LOC_18649	37.8394874792,-122.0184516907	20:36	40
USER_41	LOC_9555	37.8694757909,-122.2659072795	06:18	41
USER_41	LOC_21530	37.8656895333,-122.2671935	06:20	41
USER_41	LOC_21611	37.8693983975,-122.2672825725	06:16	41
USER_41	LOC_9068	37.86964685,-122.2661264333	06:17	41
USER_41	LOC_4966	37.8582132869,-122.2448735502	21:01	40
USER_41	LOC_11464	37.8572445598,-122.253151685	21:01	40
USER_41	LOC_2891	37.8583598125,-122.242665157	20:59	40
USER_41	LOC_21057	37.85823835,-122.24338355	21:00	40
USER_41	LOC_20050	37.8622422033,-122.2094357014	20:53	40
USER_41	LOC_20799	37.8442142167,-122.2279951167	20:58	40
USER_41	LOC_14160	37.8932619095,-122.1179133654	20:43	40
USER_41	LOC_14348	37.8685811,-122.20255275	20:48	40
USER_41	LOC_22954	37.875116266,-122.260367072	04:40	41
USER_41	LOC_11508	37.8729563477,-122.2519111633	04:36	41
USER_41	LOC_14225	37.8757156392,-122.2602139924	04:42	41
USER_41	LOC_22943	37.875116266,-122.260367072	04:41	41
USER_41	LOC_10423	37.8714977167,-122.2683563167	05:01	41
USER_41	LOC_2717	37.8709660909,-122.2508597374	04:46	41
USER_41	LOC_2731	37.8791216167,-122.2696130667	05:04	41
USER_41	LOC_9210	37.8706357877,-122.2673070431	05:02	41
USER_41	LOC_11716	37.8799938034,-122.2694420815	05:07	41
USER_41	LOC_11384	37.87039875,-122.2677898333	05:07	41
USER_41	LOC_5270	37.8801418833,-122.26671115	05:11	41
USER_41	LOC_19962	37.87110945,-122.26906895	05:08	41
USER_41	LOC_11500	37.8766657042,-122.2676879168	05:16	41
USER_41	LOC_11008	37.88044095,-122.2680258667	05:13	41
USER_41	LOC_11710	37.8798858331,-122.2694715858	05:23	41
USER_41	LOC_19303	37.8785484167,-122.26869315	05:17	41
USER_41	LOC_11498	37.8802711382,-122.268294096	05:24	41
USER_41	LOC_21309	37.8807814167,-122.2691311333	05:25	41
USER_41	LOC_1684	37.8799735,-122.2686526167	05:33	41
USER_41	LOC_2441	37.8809422418,-122.2700536251	05:35	41
USER_41	LOC_16457	37.8785903833,-122.2689599667	05:35	41
USER_41	LOC_23396	37.8811474389,-122.2696273844	05:36	41
USER_41	LOC_13329	37.8782493223,-122.2693240643	05:41	41
USER_41	LOC_22047	37.8744186382,-122.268623172	05:44	41
USER_41	LOC_10921	37.8769657833,-122.2688501833	05:47	41
USER_41	LOC_9646	37.8763235333,-122.2700329833	05:47	41
USER_41	LOC_11005	37.8750154833,-122.2687351	05:51	41
USER_41	LOC_11493	37.8749211443,-122.2688519955	05:52	41
USER_41	LOC_11494	37.8737439664,-122.268717885	05:53	41
USER_41	LOC_15720	37.8733760118,-122.2687929869	05:55	41
USER_41	LOC_5900	37.8730074056,-122.2684553584	05:56	41
USER_41	LOC_19277	37.8724833347,-122.2682780874	05:57	41
USER_41	LOC_8333	37.8720831833,-122.2578549333	04:52	42
USER_41	LOC_11349	37.8737354974,-122.2541642189	04:47	42
USER_41	LOC_13592	37.8708837833,-122.25888515	04:46	42
USER_41	LOC_20868	37.8725874333,-122.2596573667	04:45	42
USER_41	LOC_2678	37.8679740333,-122.25733995	05:12	42
USER_41	LOC_15615	37.8694546167,-122.2519540667	05:12	42
USER_41	LOC_7481	37.87149524,-122.25305718	05:07	42
USER_41	LOC_20857	37.8695940833,-122.2590780167	05:00	42
USER_41	LOC_15082	37.8670808333,-122.2662188667	05:18	42
USER_41	LOC_17885	37.8688323333,-122.2599363167	05:17	42
USER_41	LOC_21996	37.8680003667,-122.25784	05:15	42
USER_41	LOC_782	37.86891655,-122.2568927167	05:14	42
USER_41	LOC_17151	37.8683861224,-122.2682281327	05:26	42
USER_41	LOC_5125	37.8695849628,-122.2659678767	05:25	42
USER_41	LOC_9673	37.871279454,-122.2577154636	05:24	42
USER_41	LOC_14940	37.8680899,-122.2673060333	05:19	42
USER_41	LOC_2191	37.8693230298,-122.2617280483	03:58	41
USER_41	LOC_12544	37.8684167898,-122.2604620457	04:01	41
USER_41	LOC_10140	37.8688242167,-122.259001	05:26	42
USER_41	LOC_10113	37.8693462833,-122.2603872167	05:27	42
USER_41	LOC_20880	37.86928295,-122.26012945	04:07	41
USER_41	LOC_17885	37.8688323333,-122.2599363167	04:08	41
USER_41	LOC_20883	37.8690181279,-122.2610092163	04:01	41
USER_41	LOC_10102	37.8695481333,-122.2608957167	04:06	41
USER_41	LOC_20862	37.8703558333,-122.2595286333	04:11	41
USER_41	LOC_10110	37.8695879667,-122.2590853667	04:13	41
USER_41	LOC_2852	37.8697453667,-122.2596439167	04:08	41
USER_41	LOC_22113	37.8695262971,-122.2593033314	04:11	41
USER_41	LOC_10834	37.8702581833,-122.2725957	04:30	41
USER_41	LOC_10106	37.8694125833,-122.2600395	04:31	41
USER_41	LOC_20552	37.86928435,-122.2665612	04:20	41
USER_41	LOC_11468	37.8702673709,-122.2725749016	04:27	41
USER_41	LOC_6959	37.86815094,-122.25338345	01:59	42
USER_41	LOC_744	37.8663123,-122.2582716667	01:57	42
USER_41	LOC_11626	37.8678083668,-122.256770786	02:01	42
USER_41	LOC_7304	37.8671642833,-122.2567139833	02:00	42
USER_41	LOC_11705	37.86590128,-122.258477211	03:44	42
USER_41	LOC_9884	37.8655478167,-122.2583407333	02:03	42
USER_41	LOC_19712	37.866197725,-122.2588419914	03:46	42
USER_41	LOC_13398	37.8660604429,-122.258498536	03:44	42
USER_41	LOC_7668	37.8553809449,-122.2594642639	21:53	43
USER_41	LOC_8900	37.8556189,-122.25788675	21:51	43
USER_41	LOC_20783	37.8508102833,-122.25275185	21:54	43
USER_41	LOC_20783	37.8508102833,-122.25275185	21:54	43
USER_41	LOC_17253	37.8497735298,-122.2522620265	21:58	43
USER_41	LOC_18780	37.8502473667,-122.2518903833	21:56	43
USER_41	LOC_3233	37.8644919167,-122.2589812333	01:53	42
USER_41	LOC_2891	37.8583598125,-122.242665157	22:00	43
USER_41	LOC_13998	37.8504905582,-122.2525033523	21:35	43
USER_41	LOC_84	37.85053664,-122.25084143	21:36	43
USER_41	LOC_6999	37.850229082,-122.2519657852	21:37	43
USER_41	LOC_8221	37.8529737544,-122.2603988191	21:38	43
USER_41	LOC_15577	37.8586721333,-122.2438216167	21:40	43
USER_41	LOC_17664	37.8492052663,-122.2525978088	21:40	43
USER_41	LOC_15576	37.8494668,-122.2521471833	21:41	43
USER_41	LOC_14727	37.8480700373,-122.2520184517	21:42	43
USER_41	LOC_22463	37.8578834667,-122.2532413333	18:57	43
USER_41	LOC_15542	37.8574384167,-122.2533043	19:28	43
USER_41	LOC_20233	37.8576549333,-122.25313295	19:51	43
USER_41	LOC_23978	37.8650267936,-122.2580848262	19:53	43
USER_41	LOC_11464	37.8572445598,-122.253151685	20:21	43
USER_41	LOC_20299	37.8562687333,-122.2525065167	20:46	43
USER_41	LOC_21057	37.85823835,-122.24338355	21:19	43
USER_41	LOC_4966	37.8582132869,-122.2448735502	21:28	43
USER_41	LOC_8336	37.8690435364,-122.2548079491	04:25	42
USER_41	LOC_23044	37.8691375933,-122.254571276	04:24	42
USER_41	LOC_23924	37.8684851667,-122.2580691667	04:23	42
USER_41	LOC_20025	37.868780981,-122.255859375	04:21	42
USER_41	LOC_2717	37.8709660909,-122.2508597374	04:40	42
USER_41	LOC_2741	37.8718606,-122.2532790667	04:37	42
USER_41	LOC_20941	37.8716325667,-122.2532200667	04:37	42
USER_41	LOC_13781	37.8689334327,-122.255795002	04:26	42
USER_41	LOC_12547	37.8683066333,-122.2580909667	04:12	42
USER_41	LOC_19680	37.8680213833,-122.25789005	04:12	42
USER_41	LOC_21224	37.8681077667,-122.2579921333	04:11	42
USER_41	LOC_13696	37.86841365,-122.2592227667	04:11	42
USER_41	LOC_619	37.8688656764,-122.2573640943	04:20	42
USER_41	LOC_12545	37.8687597,-122.2584698667	04:18	42
USER_41	LOC_10097	37.8686031333,-122.2585115667	04:17	42
USER_41	LOC_2191	37.8693230298,-122.2617280483	04:16	42
USER_41	LOC_6063	37.8679048,-122.2582998667	04:00	42
USER_41	LOC_23450	37.8677293175,-122.2595368547	04:03	42
USER_41	LOC_18637	37.8678538,-122.2585851667	03:58	42
USER_41	LOC_20309	37.8678631389,-122.2582422579	03:59	42
USER_41	LOC_4441	37.8684337289,-122.2589707375	04:10	42
USER_41	LOC_15957	37.8680949448,-122.258015871	04:10	42
USER_41	LOC_11522	37.8681896082,-122.2590886742	04:06	42
USER_41	LOC_13880	37.8679738247,-122.2581828285	04:07	42
USER_41	LOC_6969	37.8669180369,-122.2590421638	03:50	42
USER_41	LOC_23175	37.8672528667,-122.2586621333	03:51	42
USER_41	LOC_10084	37.8667059137,-122.2586381435	03:48	42
USER_41	LOC_20952	37.8662359715,-122.2591799498	03:49	42
USER_41	LOC_12543	37.8673804333,-122.259032	03:55	42
USER_41	LOC_23558	37.8677467768,-122.2590160454	03:57	42
USER_41	LOC_21897	37.8672933,-122.2589251	03:52	42
USER_41	LOC_23758	37.8673559833,-122.2588306	03:54	42
USER_41	LOC_3068	37.71207845,-122.21158182	16:05	43
USER_41	LOC_10829	37.7113226361,-122.2127317562	15:55	43
USER_41	LOC_18859	37.7122487,-122.2122091833	16:06	43
USER_41	LOC_1577	37.7118479187,-122.2118430236	16:05	43
USER_41	LOC_8501	34.1961143486,-118.3539104462	14:49	43
USER_41	LOC_6082	34.0930368667,-118.2812735	02:31	43
USER_41	LOC_14613	37.7141770694,-122.2108411789	15:52	43
USER_41	LOC_16108	34.1965023667,-118.3520002167	14:52	43
USER_41	LOC_17989	34.0522226,-118.2605803	02:22	43
USER_41	LOC_19280	34.0504460235,-118.2570125468	02:21	43
USER_41	LOC_8253	34.0909380833,-118.2781536167	02:30	43
USER_41	LOC_9960	34.08295053,-118.27331882	02:29	43
USER_41	LOC_22686	34.0452500833,-118.2666993833	02:18	43
USER_41	LOC_2619	34.0426141541,-118.2696247101	02:16	43
USER_41	LOC_2232	34.0450277938,-118.2658803463	02:20	43
USER_41	LOC_3568	34.0455688278,-118.26591754	02:19	43
USER_41	LOC_24028	34.0172734606,-118.447508812	17:27	44
USER_41	LOC_14361	34.03430879,-118.27701735	02:15	43
USER_41	LOC_6759	34.0381689659,-118.2740020752	02:15	43
USER_41	LOC_22636	34.0400626446,-118.2704079151	02:16	43
USER_41	LOC_24028	34.0172734606,-118.447508812	17:34	45
USER_41	LOC_4652	34.03638035,-118.4709439167	23:24	45
USER_41	LOC_6759	34.0381689659,-118.2740020752	05:19	44
USER_41	LOC_10033	34.0286629667,-118.3862821167	17:20	44
USER_41	LOC_21427	34.0824149405,-118.2727812047	02:51	45
USER_41	LOC_12960	34.1029045921,-118.2590117449	14:14	45
USER_41	LOC_16871	34.0346199167,-118.3456304667	17:21	45
USER_41	LOC_13691	34.0388401667,-118.3749850167	17:25	45
USER_41	LOC_2619	34.0426141541,-118.2696247101	02:43	45
USER_41	LOC_14821	34.0457612066,-118.2673287392	02:43	45
USER_41	LOC_18756	34.055341,-118.252772	02:45	45
USER_41	LOC_1572	34.07020205,-118.2601593833	02:47	45
USER_41	LOC_20379	37.8596143188,-122.259157189	16:50	43
USER_41	LOC_23083	37.8515711667,-122.25993145	16:49	43
USER_41	LOC_9857	37.8555459167,-122.2600355	16:48	43
USER_41	LOC_20852	37.8505099109,-122.2606766224	16:47	43
USER_41	LOC_22679	37.8398630833,-122.2598274	16:46	43
USER_41	LOC_22547	37.8384171833,-122.2615876833	16:45	43
USER_41	LOC_7320	37.8379904333,-122.2627624667	16:44	43
USER_41	LOC_17436	37.83709808,-122.2633051872	16:42	43
USER_41	LOC_16594	37.7902663833,-122.2657657333	16:38	43
USER_41	LOC_9817	37.7929315833,-122.2659189667	16:37	43
USER_41	LOC_6023	37.7839404384,-122.2397031282	16:35	43
USER_41	LOC_1203	37.7800731167,-122.2391118833	16:34	43
USER_41	LOC_4043	37.7756411,-122.2386212	16:33	43
USER_41	LOC_24110	37.7743441667,-122.2298587167	16:33	43
USER_41	LOC_12677	37.7744697662,-122.2302533871	16:32	43
USER_41	LOC_17396	37.7747544833,-122.2240783167	16:31	43
USER_41	LOC_13912	37.7521214833,-122.1984076833	16:27	43
USER_41	LOC_1835	37.7513378048,-122.2011208534	16:27	43
USER_41	LOC_4734	37.7468003333,-122.20328085	16:26	43
USER_41	LOC_1834	37.7502562111,-122.2028911114	16:27	43
USER_41	LOC_22185	37.7277385077,-122.2024190426	16:22	43
USER_41	LOC_21401	37.7404618167,-122.1985244667	16:25	43
USER_41	LOC_23765	37.71034324,-122.21212446	16:15	43
USER_41	LOC_23100	37.71034324,-122.21212446	16:15	43
USER_41	LOC_23096	37.71034324,-122.21212446	16:14	43
USER_41	LOC_23154	37.71034324,-122.21212446	16:14	43
USER_41	LOC_1014	37.7104138857,-122.2119476066	16:11	43
USER_41	LOC_23150	37.71034324,-122.21212446	16:13	43
USER_41	LOC_23047	37.71130323,-122.2126771181	16:09	43
USER_41	LOC_20825	37.7105274475,-122.2120428085	16:10	43
USER_41	LOC_16562	37.7113487167,-122.2123540667	16:07	43
USER_41	LOC_14920	37.7113124903,-122.2126752289	16:08	43
USER_41	LOC_11862	33.9601364,-118.39618613	20:18	48
USER_41	LOC_14152	33.958337903,-118.3973675966	21:21	48
USER_41	LOC_11862	33.9601364,-118.39618613	21:22	48
USER_41	LOC_8182	33.9595422247,-118.3958734816	21:23	48
USER_41	LOC_4023	33.9819373853,-118.3943242237	21:27	48
USER_41	LOC_5987	33.985558522,-118.3944243861	21:28	48
USER_41	LOC_1117	34.0199889312,-118.422187764	21:32	48
USER_41	LOC_6759	34.0381689659,-118.2740020752	21:43	48
USER_41	LOC_1993	34.045683083,-118.267233183	21:46	48
USER_41	LOC_12777	34.0460012911,-118.2661998742	21:47	48
USER_41	LOC_3979	34.0478605667,-118.2617290833	21:48	48
USER_41	LOC_6705	34.0464590541,-118.2629191875	21:48	48
USER_41	LOC_18849	34.0488903633,-118.2609128952	21:49	48
USER_41	LOC_5224	34.0505439,-118.25865083	21:50	48
USER_41	LOC_22964	34.0491948276,-118.2604917884	21:51	48
USER_41	LOC_9674	34.05063784,-118.25855451	21:52	48
USER_41	LOC_10594	33.9945021667,-118.4529448667	19:44	48
USER_41	LOC_11110	34.0194536167,-118.5059130333	19:08	48
USER_41	LOC_24066	33.9904523667,-118.4476215333	19:47	48
USER_41	LOC_12209	33.9910324,-118.4479213167	19:46	48
USER_41	LOC_11615	33.9859016667,-118.44292765	19:49	48
USER_41	LOC_3225	33.9861494664,-118.4437649147	19:48	48
USER_41	LOC_15224	33.9593571541,-118.418020606	19:56	48
USER_41	LOC_20325	33.9829444833,-118.4443116167	19:50	48
USER_41	LOC_16998	33.95326727,-118.39734113	20:04	48
USER_41	LOC_12318	33.9445526099,-118.3961176872	20:00	48
USER_41	LOC_69	33.953710639,-118.3967614174	20:06	48
USER_41	LOC_5509	33.95296347,-118.39766705	20:04	48
USER_41	LOC_2799	33.9536839407,-118.3959567547	20:11	48
USER_41	LOC_11946	33.9527626667,-118.3968384167	20:06	48
USER_41	LOC_18308	33.95613935,-118.3966963167	20:16	48
USER_41	LOC_11862	33.9601364,-118.39618613	20:15	48
USER_41	LOC_7287	34.0263165079,-118.4279965047	22:22	47
USER_41	LOC_3024	34.1170720333,-118.2621877667	02:53	46
USER_41	LOC_426	34.0506997167,-118.4475363167	22:20	47
USER_41	LOC_15732	34.03872126,-118.43943107	22:21	47
USER_41	LOC_2203	34.0337739833,-118.3762425667	17:12	46
USER_41	LOC_19757	34.0295837833,-118.38874775	17:13	46
USER_41	LOC_15216	34.0325928582,-118.3572887426	17:07	46
USER_41	LOC_12926	34.0306462167,-118.3723661167	17:09	46
USER_41	LOC_13017	34.031481915,-118.46877458	20:14	46
USER_41	LOC_16110	34.0308269167,-118.4686975833	00:34	45
USER_41	LOC_1385	34.0264232774,-118.3933619566	17:16	46
USER_41	LOC_24028	34.0172734606,-118.447508812	17:20	46
USER_41	LOC_5511	34.03038935,-118.3846400333	02:30	45
USER_41	LOC_17591	34.0398747833,-118.3707382	02:31	45
USER_41	LOC_24028	34.0172734606,-118.447508812	02:19	45
USER_41	LOC_8874	34.0278493667,-118.3937374833	02:29	45
USER_41	LOC_17023	34.1579057167,-118.37885325	21:57	47
USER_41	LOC_7928	34.1524577768,-118.3515638566	21:53	47
USER_41	LOC_12960	34.1029045921,-118.2590117449	22:25	48
USER_41	LOC_17351	34.0734129064,-118.2402169704	21:57	48
USER_41	LOC_3528	34.1579609167,-118.4130799167	22:04	47
USER_41	LOC_18929	34.15658215,-118.3958957167	22:00	47
USER_41	LOC_11819	34.1573653833,-118.3879911	21:58	47
USER_41	LOC_2965	34.15739705,-118.3785084	21:58	47
USER_41	LOC_22102	34.158133865,-118.4243130684	22:08	47
USER_41	LOC_22100	34.1580450848,-118.4245920181	22:07	47
USER_41	LOC_12952	34.1574784667,-118.4139678833	22:07	47
USER_41	LOC_22527	34.1575310218,-118.4139416612	22:04	47
USER_41	LOC_18921	34.0727452167,-118.4685173	22:18	47
USER_41	LOC_5366	34.0869926833,-118.4757662333	22:18	47
USER_41	LOC_75	34.08644775,-118.47549105	22:17	47
USER_41	LOC_12714	34.1600071056,-118.4689664841	22:11	47
USER_41	LOC_4186	34.0118842533,-118.419546783	18:32	49
USER_41	LOC_2198	34.0177003139,-118.428196907	18:33	49
USER_41	LOC_4466	34.0195835792,-118.4229453029	18:33	49
USER_41	LOC_731	34.0265403,-118.4309663333	18:34	49
USER_41	LOC_21418	34.0175217167,-118.4004479	18:28	49
USER_41	LOC_21383	34.0192743168,-118.3996796608	18:29	49
USER_41	LOC_15111	34.0166577667,-118.4104764667	18:30	49
USER_41	LOC_7158	34.0136451211,-118.4164622426	18:31	49
USER_41	LOC_16381	34.0302470629,-118.4732580185	19:10	49
USER_41	LOC_15930	34.0336031167,-118.4493138667	23:26	49
USER_41	LOC_22141	34.0437771,-118.4313234667	23:32	49
USER_41	LOC_6781	34.0433303,-118.4316547	23:33	49
USER_41	LOC_24028	34.0172734606,-118.447508812	18:39	49
USER_41	LOC_10763	34.0302404667,-118.4612290167	18:44	49
USER_41	LOC_7870	34.0196830167,-118.4802667	19:06	49
USER_41	LOC_18856	34.0276681833,-118.4742522833	19:09	49
USER_41	LOC_3420	34.0777308059,-118.2599896513	01:47	49
USER_41	LOC_9852	34.0748003204,-118.2530089845	01:46	49
USER_41	LOC_16404	34.1001254029,-118.2590418869	01:54	49
USER_41	LOC_15616	34.0994428167,-118.2594652	01:52	49
USER_41	LOC_6415	34.0529811234,-118.2551855318	01:40	49
USER_41	LOC_1047	34.0495525778,-118.2602879702	01:38	49
USER_41	LOC_4820	34.0626590583,-118.2487249374	01:44	49
USER_41	LOC_6603	34.0523142343,-118.2502122954	01:41	49
USER_41	LOC_10080	34.02709155,-118.3928554667	18:25	49
USER_41	LOC_21642	34.0232136426,-118.3940792084	18:24	49
USER_41	LOC_10809	34.0238624333,-118.3949618167	18:26	49
USER_41	LOC_16736	34.0269953833,-118.3933108333	18:25	49
USER_41	LOC_2657	34.0268036333,-118.3793076167	16:56	49
USER_41	LOC_10679	34.0672551,-118.2721433833	16:34	49
USER_41	LOC_1385	34.0264232774,-118.3933619566	18:22	49
USER_41	LOC_12290	34.0271147333,-118.3819759	17:17	49
USER_41	LOC_12596	34.0235919167,-118.5127061167	17:56	48
USER_41	LOC_18677	34.0239013167,-118.5127124667	17:57	48
USER_41	LOC_18153	34.1785583496,-118.3093643188	01:56	48
USER_41	LOC_22297	34.1221513167,-118.2734062	02:05	48
USER_41	LOC_12061	34.1110288045,-118.2875512293	01:33	48
USER_41	LOC_6697	34.1097521667,-118.2877761833	01:34	48
USER_41	LOC_21002	34.1017469333,-118.291608	00:18	48
USER_41	LOC_21588	34.1106877667,-118.2876311667	00:26	48
USER_41	LOC_8202	34.02131675,-118.5062248833	18:37	48
USER_41	LOC_23272	34.0201372833,-118.5070907	18:38	48
USER_41	LOC_3958	34.0289848,-118.5177471	18:10	48
USER_41	LOC_4339	34.0219423167,-118.5076643833	18:36	48
USER_41	LOC_13401	34.0279804833,-118.5182730167	18:08	48
USER_41	LOC_20988	34.02797085,-118.51843925	18:09	48
USER_41	LOC_8151	34.024323783,-118.51102795	18:00	48
USER_41	LOC_822	34.0263656333,-118.5196788333	18:04	48
USER_41	LOC_10134	34.0589797333,-118.34483385	23:51	49
USER_41	LOC_19375	34.0605706167,-118.3451162833	23:50	49
USER_41	LOC_19214	34.06098975,-118.3839832	23:43	49
USER_41	LOC_1352	34.0568016833,-118.39682205	23:40	49
USER_41	LOC_8939	34.06135863,-118.39812767	23:39	49
USER_41	LOC_3676	34.0628314,-118.3991003	23:38	49
USER_41	LOC_8230	34.0580757456,-118.414725045	23:37	49
USER_41	LOC_3781	34.0581527013,-118.4147429466	23:36	49
USER_41	LOC_13733	34.0865551709,-118.315465206	00:10	48
USER_41	LOC_18526	34.076342339,-118.3054259868	00:08	48
USER_41	LOC_1395	34.0614769405,-118.308827877	00:02	48
USER_41	LOC_23938	34.0551383991,-118.3090342513	23:59	49
USER_41	LOC_4950	34.0525144167,-118.3090702167	23:58	49
USER_41	LOC_11380	34.05064335,-118.3095253167	23:57	49
USER_41	LOC_7735	34.0524905285,-118.3103299141	23:56	49
USER_41	LOC_15301	34.0607452393,-118.3249435425	23:52	49
USER_46	LOC_16606	37.8734475518,-122.4557214975	17:57	58
USER_46	LOC_21137	37.7864788714,-122.403563261	16:42	57
USER_46	LOC_7633	37.7818407155,-122.4100327492	19:42	60
USER_46	LOC_3599	37.69842287,-122.4819520238	22:39	59
USER_46	LOC_23702	37.784282779,-122.4091100693	20:09	0
USER_46	LOC_2976	37.7783555476,-122.3894011974	01:47	54
USER_46	LOC_18910	39.3280367,-120.2401895	01:03	56
USER_46	LOC_16714	37.7854578538,-122.4128821943	20:21	55
USER_46	LOC_8350	37.7602741324,-122.5104010105	15:10	66
USER_46	LOC_21137	37.7864788714,-122.403563261	20:09	65
USER_46	LOC_22051	37.7528167,-122.5055401667	19:20	68
USER_46	LOC_20001	37.76396755,-122.46632515	19:41	67
USER_46	LOC_8350	37.7602741324,-122.5104010105	01:47	62
USER_46	LOC_8350	37.7602741324,-122.5104010105	04:01	61
USER_46	LOC_21137	37.7864788714,-122.403563261	23:47	64
USER_46	LOC_21411	37.04969225,-122.0656482833	19:22	63
USER_41	LOC_5511	34.03038935,-118.3846400333	17:06	51
USER_41	LOC_12926	34.0306462167,-118.3723661167	17:02	51
USER_41	LOC_7635	34.0323898728,-118.3612275124	17:01	51
USER_41	LOC_18702	34.04492473,-118.2642588	16:48	51
USER_41	LOC_10080	34.02709155,-118.3928554667	17:12	51
USER_41	LOC_12161	34.0271694,-118.3929853833	17:11	51
USER_41	LOC_21642	34.0232136426,-118.3940792084	17:10	51
USER_41	LOC_14849	34.0242080688,-118.3924789429	17:07	51
USER_46	LOC_6921	37.7826583333,-122.4063205667	20:29	53
USER_46	LOC_22822	37.7855207387,-122.3969757557	19:41	30
USER_46	LOC_23374	37.77985,-122.4944372333	01:40	47
USER_46	LOC_15155	37.778430867,-122.3893941	01:49	54
USER_41	LOC_6796	34.0763116167,-118.2570725167	16:45	51
USER_41	LOC_12795	34.0770579333,-118.25918375	16:44	51
USER_46	LOC_19644	37.7826046833,-122.4076080167	20:30	52
USER_46	LOC_3656	37.7868705523,-122.4549742274	18:58	16
USER_41	LOC_6759	34.0381689659,-118.2740020752	01:59	50
USER_41	LOC_20034	34.04523605,-118.26825845	02:00	50
USER_41	LOC_14845	34.0422796514,-118.2659670047	02:00	50
USER_41	LOC_1540	34.0442666167,-118.2660855667	02:01	50
USER_41	LOC_23058	34.04907357,-118.25590521	02:04	50
USER_41	LOC_21048	34.0509438096,-118.2548940182	02:04	50
USER_41	LOC_5773	34.0624101927,-118.2487142086	02:06	50
USER_41	LOC_11949	34.0579749308,-118.2453668118	02:07	50
USER_41	LOC_24028	34.0172734606,-118.447508812	17:16	51
USER_41	LOC_24028	34.0172734606,-118.447508812	01:36	50
USER_41	LOC_22264	34.027174511,-118.4548426736	01:37	50
USER_41	LOC_16715	34.0289217,-118.4428617833	01:39	50
USER_41	LOC_6896	34.0282979333,-118.429105	01:41	50
USER_41	LOC_7702	34.0278018817,-118.4286260605	01:42	50
USER_41	LOC_16871	34.0346199167,-118.3456304667	01:52	50
USER_41	LOC_22636	34.0400626446,-118.2704079151	01:58	50
USER_41	LOC_20343	34.0287621795,-118.4022545815	01:15	49
USER_41	LOC_17185	34.03617507,-118.43894177	01:13	49
USER_41	LOC_6759	34.0381689659,-118.2740020752	01:30	49
USER_41	LOC_5511	34.03038935,-118.3846400333	01:19	49
USER_41	LOC_3638	34.0443563333,-118.2661700167	01:33	49
USER_41	LOC_16415	34.0400980333,-118.2697274833	01:31	49
USER_41	LOC_7053	34.049607848,-118.256379579	01:37	49
USER_41	LOC_5718	34.045361164,-118.2637238503	01:34	49
USER_41	LOC_2042	34.0829011167,-118.27353885	16:00	50
USER_41	LOC_10810	34.1073416589,-118.2639307419	02:14	50
USER_41	LOC_23216	34.04423183,-118.26602131	16:10	50
USER_41	LOC_10	34.0741870667,-118.25231875	16:06	50
USER_41	LOC_13691	34.0388401667,-118.3749850167	16:30	50
USER_41	LOC_2619	34.0426141541,-118.2696247101	16:10	50
USER_41	LOC_24028	34.0172734606,-118.447508812	01:08	49
USER_41	LOC_24028	34.0172734606,-118.447508812	16:41	50
USER_46	LOC_11659	37.8196620833,-122.4785041667	03:09	93
USER_46	LOC_6300	37.7703331833,-122.4458891333	15:27	93
USER_46	LOC_3588	37.7360349667,-122.5033271	22:58	8
USER_46	LOC_10261	37.8326611755,-122.4799190462	03:08	93
USER_46	LOC_22051	37.7528167,-122.5055401667	00:05	8
USER_46	LOC_8016	37.76041745,-122.5090599	16:39	8
USER_46	LOC_21137	37.7864788714,-122.403563261	18:26	94
USER_46	LOC_22672	37.7874562167,-122.4035245667	18:56	94
USER_46	LOC_2760	37.7870642762,-122.4042386763	23:44	95
USER_46	LOC_19690	37.7874543,-122.40356796	18:21	94
USER_46	LOC_21875	37.7873112281,-122.4001086978	19:49	95
USER_46	LOC_21137	37.7864788714,-122.403563261	21:19	95
USER_46	LOC_9835	37.7867671567,-122.4030697346	19:27	95
USER_46	LOC_22672	37.7874562167,-122.4035245667	19:42	95
USER_46	LOC_21137	37.7864788714,-122.403563261	04:06	95
USER_46	LOC_21137	37.7864788714,-122.403563261	16:03	95
USER_46	LOC_21137	37.7864788714,-122.403563261	22:40	4
USER_46	LOC_21137	37.7864788714,-122.403563261	17:37	4
USER_46	LOC_8350	37.7602741324,-122.5104010105	02:27	4
USER_46	LOC_21137	37.7864788714,-122.403563261	00:03	4
USER_46	LOC_21137	37.7864788714,-122.403563261	16:46	5
USER_46	LOC_6786	37.78751957,-122.39843881	19:42	6
USER_46	LOC_21137	37.7864788714,-122.403563261	18:04	6
USER_46	LOC_20680	37.7831295924,-122.4038743973	16:18	6
USER_46	LOC_24136	37.7711144167,-122.4865754167	15:02	89
USER_46	LOC_21137	37.7864788714,-122.403563261	17:13	90
USER_46	LOC_8350	37.7602741324,-122.5104010105	14:54	91
USER_46	LOC_21137	37.7864788714,-122.403563261	16:22	92
USER_46	LOC_8350	37.7602741324,-122.5104010105	15:17	92
USER_46	LOC_22620	37.7871813085,-122.3988299297	22:18	93
USER_46	LOC_8350	37.7602741324,-122.5104010105	19:55	93
USER_46	LOC_11515	37.7700023476,-122.4469506741	15:29	93
USER_46	LOC_21137	37.7864788714,-122.403563261	16:07	83
USER_46	LOC_21137	37.7864788714,-122.403563261	22:52	83
USER_46	LOC_21137	37.7864788714,-122.403563261	18:03	82
USER_46	LOC_13253	37.7914265,-122.4041966	19:45	82
USER_46	LOC_21137	37.7864788714,-122.403563261	18:11	85
USER_46	LOC_21137	37.7864788714,-122.403563261	23:56	85
USER_46	LOC_21137	37.7864788714,-122.403563261	19:18	84
USER_46	LOC_21137	37.7864788714,-122.403563261	23:08	84
USER_46	LOC_2976	37.7783555476,-122.3894011974	00:22	86
USER_46	LOC_11993	37.7777365104,-122.3888969421	00:26	86
USER_46	LOC_2976	37.7783555476,-122.3894011974	03:25	86
USER_46	LOC_728	37.77960855,-122.39513925	04:42	86
USER_46	LOC_21137	37.7864788714,-122.403563261	22:39	3
USER_46	LOC_8350	37.7602741324,-122.5104010105	03:19	88
USER_46	LOC_21137	37.7864788714,-122.403563261	19:28	88
USER_46	LOC_24136	37.7711144167,-122.4865754167	15:27	87
USER_46	LOC_21137	37.7864788714,-122.403563261	16:06	70
USER_46	LOC_3870	37.7651470833,-122.4662586833	20:05	71
USER_46	LOC_8350	37.7602741324,-122.5104010105	15:26	69
USER_46	LOC_24136	37.7711144167,-122.4865754167	01:47	69
USER_46	LOC_21137	37.7864788714,-122.403563261	16:13	74
USER_46	LOC_8387	37.7021771324,-122.46910737	16:43	75
USER_46	LOC_23462	37.7082019,-122.3997329	20:01	72
USER_46	LOC_9729	37.7874355361,-122.3991628813	19:57	73
USER_46	LOC_19644	37.7826046833,-122.4076080167	20:57	78
USER_46	LOC_21137	37.7864788714,-122.403563261	16:15	78
USER_46	LOC_13528	37.7899020612,-122.3899242939	17:47	76
USER_46	LOC_21137	37.7864788714,-122.403563261	20:12	77
USER_46	LOC_8350	37.7602741324,-122.5104010105	14:53	80
USER_46	LOC_15693	37.6163560649,-122.3861503601	15:37	81
USER_46	LOC_21137	37.7864788714,-122.403563261	21:54	79
USER_46	LOC_21137	37.7864788714,-122.403563261	17:47	80
USER_46	LOC_21137	37.7864788714,-122.403563261	19:21	110
USER_46	LOC_2955	37.7858663054,-122.4024005482	17:14	110
USER_46	LOC_21137	37.7864788714,-122.403563261	16:14	110
USER_46	LOC_8350	37.7602741324,-122.5104010105	15:04	110
USER_46	LOC_22672	37.7874562167,-122.4035245667	00:46	109
USER_46	LOC_21137	37.7864788714,-122.403563261	00:41	109
USER_46	LOC_11002	37.7873052265,-122.4032949785	20:57	110
USER_46	LOC_17572	37.7875345124,-122.4004969651	20:03	110
USER_46	LOC_2401	37.76480785,-122.5050722833	16:10	109
USER_46	LOC_8016	37.76041745,-122.5090599	04:22	109
USER_46	LOC_8350	37.7602741324,-122.5104010105	03:42	109
USER_46	LOC_9814	37.7858683812,-122.4031555653	01:09	109
USER_46	LOC_8350	37.7602741324,-122.5104010105	14:53	108
USER_46	LOC_8016	37.76041745,-122.5090599	22:37	109
USER_46	LOC_8016	37.76041745,-122.5090599	16:48	109
USER_46	LOC_8350	37.7602741324,-122.5104010105	16:48	109
USER_46	LOC_21137	37.7864788714,-122.403563261	20:58	108
USER_46	LOC_8350	37.7602741324,-122.5104010105	01:59	107
USER_46	LOC_21137	37.7864788714,-122.403563261	17:17	108
USER_46	LOC_13253	37.7914265,-122.4041966	19:35	108
USER_46	LOC_16801	37.7875205497,-122.4004535816	19:46	107
USER_46	LOC_15304	37.787185076,-122.4047335837	20:27	107
USER_46	LOC_13332	37.7869672374,-122.3999931933	19:38	107
USER_46	LOC_21875	37.7873112281,-122.4001086978	19:39	107
USER_46	LOC_13253	37.7914265,-122.4041966	20:21	105
USER_46	LOC_21137	37.7864788714,-122.403563261	23:26	105
USER_46	LOC_21137	37.7864788714,-122.403563261	00:23	106
USER_46	LOC_10283	37.8964499833,-122.51560235	18:18	106
USER_46	LOC_5524	37.7832313449,-122.4033164978	00:27	103
USER_46	LOC_8350	37.7602741324,-122.5104010105	03:45	103
USER_46	LOC_21137	37.7864788714,-122.403563261	17:59	104
USER_46	LOC_21209	37.7832313449,-122.4037456512	21:01	104
USER_46	LOC_5524	37.7832313449,-122.4033164978	16:17	103
USER_46	LOC_8350	37.7602741324,-122.5104010105	15:05	103
USER_46	LOC_18229	37.7821200551,-122.4042146406	16:43	103
USER_46	LOC_21137	37.7864788714,-122.403563261	16:19	103
USER_46	LOC_21137	37.7864788714,-122.403563261	23:38	103
USER_46	LOC_21137	37.7864788714,-122.403563261	19:32	103
USER_46	LOC_5524	37.7832313449,-122.4033164978	18:44	102
USER_46	LOC_21137	37.7864788714,-122.403563261	18:42	102
USER_46	LOC_21875	37.7873112281,-122.4001086978	19:27	102
USER_46	LOC_22029	37.7870512014,-122.4012672901	19:24	102
USER_46	LOC_21137	37.7864788714,-122.403563261	19:35	101
USER_46	LOC_8350	37.7602741324,-122.5104010105	14:55	101
USER_46	LOC_8350	37.7602741324,-122.5104010105	04:04	100
USER_46	LOC_13253	37.7914265,-122.4041966	19:54	101
USER_46	LOC_5619	37.7643453808,-122.4381744862	17:25	100
USER_46	LOC_8350	37.7602741324,-122.5104010105	14:38	100
USER_46	LOC_8350	37.7602741324,-122.5104010105	19:59	100
USER_46	LOC_11515	37.7700023476,-122.4469506741	20:12	99
USER_46	LOC_14869	37.7692332,-122.45766845	20:18	99
USER_46	LOC_16006	37.7721530833,-122.460066	20:19	99
USER_46	LOC_7639	37.7709861237,-122.4689340591	20:22	99
USER_46	LOC_7639	37.7709861237,-122.4689340591	20:26	99
USER_46	LOC_8350	37.7602741324,-122.5104010105	03:32	98
USER_46	LOC_21137	37.7864788714,-122.403563261	16:21	98
USER_46	LOC_6786	37.78751957,-122.39843881	19:18	98
USER_46	LOC_21137	37.7864788714,-122.403563261	21:07	98
USER_46	LOC_8350	37.7602741324,-122.5104010105	03:10	97
USER_46	LOC_21137	37.7864788714,-122.403563261	15:43	97
USER_46	LOC_8350	37.7602741324,-122.5104010105	02:06	96
USER_46	LOC_8350	37.7602741324,-122.5104010105	14:33	96
USER_46	LOC_21137	37.7864788714,-122.403563261	16:39	96
USER_46	LOC_21137	37.7864788714,-122.403563261	20:30	96
USER_1145	LOC_12673	38.90145295,-121.0747778833	19:04	61
USER_1145	LOC_24059	37.8066646012,-122.4285936356	01:10	127
USER_1145	LOC_6660	37.8077738333,-122.4207563167	01:10	127
USER_1145	LOC_11090	37.80662655,-122.40516185	01:07	127
USER_1145	LOC_13218	37.8065395833,-122.40457455	01:07	127
USER_1145	LOC_11665	37.8026295919,-122.4024474621	01:06	127
USER_1145	LOC_4468	37.8028028833,-122.4016686167	01:05	127
USER_1145	LOC_5719	37.7982574333,-122.3964394833	01:05	127
USER_1145	LOC_11281	37.82065765,-122.3346048667	02:35	125
USER_1145	LOC_19141	37.8122746,-122.3627126	02:34	125
USER_1145	LOC_15609	37.7871868641,-122.3977214098	15:14	59
USER_1145	LOC_11623	37.7953388902,-122.3937249184	15:10	59
USER_1145	LOC_14528	37.8031799634,-122.4030116053	13:55	59
USER_1145	LOC_8588	39.3272469833,-120.18781285	20:50	126
USER_1145	LOC_8210	39.26713167,-120.1283097267	16:04	126
USER_1145	LOC_8210	39.26713167,-120.1283097267	21:20	61
USER_1145	LOC_11665	37.8026295919,-122.4024474621	16:53	46
USER_1145	LOC_15693	37.6163560649,-122.3861503601	13:06	43
USER_1145	LOC_2162	37.3753300667,-122.16956015	18:44	1
USER_1145	LOC_22409	37.3745931,-122.1719035167	18:46	1
USER_1145	LOC_19141	37.8122746,-122.3627126	00:44	55
USER_1145	LOC_22571	37.8023377167,-122.3733680833	00:47	55
USER_1145	LOC_8210	39.26713167,-120.1283097267	15:27	56
USER_1145	LOC_11281	37.82065765,-122.3346048667	00:42	55
USER_1151	LOC_14270	37.4442843376,-122.1610271931	22:39	123
USER_1151	LOC_14286	37.4434282631,-122.1616870165	22:40	123
USER_1151	LOC_20032	37.43355855,-122.1290261167	06:04	124
USER_1151	LOC_13001	37.4272142167,-122.1440163167	06:44	124
USER_1145	LOC_21528	37.7976770905,-122.4007907547	19:31	15
USER_1145	LOC_10167	37.7802773,-122.3913110167	00:53	12
USER_1145	LOC_8691	34.1464365333,-118.1533587667	18:09	43
USER_1145	LOC_15693	37.6163560649,-122.3861503601	14:49	37
USER_51	LOC_1708	38.489439029,-122.4482703209	22:26	121
USER_51	LOC_4349	37.7854757333,-122.4165920667	02:07	121
USER_51	LOC_14980	37.4475389046,-122.1600002142	18:53	12
USER_51	LOC_4349	37.7854757333,-122.4165920667	05:56	52
USER_51	LOC_15693	37.6163560649,-122.3861503601	03:20	13
USER_1151	LOC_19636	37.4458483,-122.1618453	22:59	122
USER_51	LOC_19274	37.78362605,-122.4175163167	20:25	13
USER_51	LOC_19478	37.6006216167,-122.3821467	04:13	13
USER_46	LOC_21137	37.7864788714,-122.403563261	17:57	116
USER_46	LOC_15218	37.7603501667,-122.5049837667	04:52	116
USER_46	LOC_13253	37.7914265,-122.4041966	19:52	114
USER_46	LOC_24136	37.7711144167,-122.4865754167	15:03	115
USER_51	LOC_14784	37.7784672,-122.3932231667	03:09	119
USER_51	LOC_5112	37.3529326667,-121.9768102167	22:07	120
USER_51	LOC_7033	37.7824051,-122.4210211	20:38	117
USER_51	LOC_4349	37.7854757333,-122.4165920667	04:33	118
USER_46	LOC_21209	37.7832313449,-122.4037456512	16:55	113
USER_46	LOC_20991	37.7607299713,-122.4992572065	14:52	112
USER_46	LOC_21137	37.7864788714,-122.403563261	15:59	112
USER_46	LOC_7172	37.7864774473,-122.4049837477	16:01	112
USER_46	LOC_22051	37.7528167,-122.5055401667	03:06	113
USER_46	LOC_8016	37.76041745,-122.5090599	03:07	113
USER_46	LOC_8350	37.7602741324,-122.5104010105	03:08	113
USER_46	LOC_20991	37.7607299713,-122.4992572065	03:12	113
USER_46	LOC_21137	37.7864788714,-122.403563261	15:58	111
USER_46	LOC_11546	37.7861592167,-122.40450745	19:28	111
USER_46	LOC_16714	37.7854578538,-122.4128821943	19:52	111
USER_46	LOC_8350	37.7602741324,-122.5104010105	01:48	110
USER_46	LOC_19690	37.7874543,-122.40356796	16:01	112
USER_46	LOC_21137	37.7864788714,-122.403563261	19:48	112
USER_46	LOC_21137	37.7864788714,-122.403563261	00:05	111
USER_46	LOC_11885	37.7601953667,-122.5081014167	15:01	111
USER_1143	LOC_1694	33.1594781641,-117.3507320881	17:44	173
USER_1143	LOC_14223	33.1267958667,-117.2544115167	16:09	174
USER_1143	LOC_1694	33.1594781641,-117.3507320881	01:31	175
USER_1143	LOC_14396	33.15878297,-117.3512827898	01:30	175
USER_1143	LOC_1694	33.1594781641,-117.3507320881	04:20	170
USER_1143	LOC_1694	33.1594781641,-117.3507320881	22:28	171
USER_1143	LOC_14223	33.1267958667,-117.2544115167	16:54	172
USER_1143	LOC_1694	33.1594781641,-117.3507320881	02:54	172
USER_1143	LOC_14396	33.15878297,-117.3512827898	17:36	167
USER_1143	LOC_1694	33.1594781641,-117.3507320881	23:26	168
USER_1143	LOC_783	33.1344048,-117.1892984	17:16	169
USER_1143	LOC_1694	33.1594781641,-117.3507320881	03:44	169
USER_1143	LOC_1694	33.1594781641,-117.3507320881	23:31	166
USER_1143	LOC_1694	33.1594781641,-117.3507320881	03:26	166
USER_1143	LOC_10781	33.0716741167,-117.2659406333	22:16	167
USER_1143	LOC_1694	33.1594781641,-117.3507320881	17:51	167
USER_1143	LOC_1694	33.1594781641,-117.3507320881	20:04	186
USER_1143	LOC_10590	33.1815836253,-117.2953550472	20:54	186
USER_1143	LOC_23343	33.2003136,-117.2468927	15:24	188
USER_1143	LOC_23343	33.2003136,-117.2468927	15:31	187
USER_1143	LOC_23343	33.2003136,-117.2468927	15:24	183
USER_1143	LOC_19370	33.1399383545,-117.1923217773	20:14	182
USER_1143	LOC_1694	33.1594781641,-117.3507320881	22:48	185
USER_1143	LOC_12053	33.1305495251,-117.260304859	16:30	184
USER_1143	LOC_14396	33.15878297,-117.3512827898	22:59	180
USER_1143	LOC_1694	33.1594781641,-117.3507320881	03:52	179
USER_1143	LOC_1694	33.1594781641,-117.3507320881	23:28	181
USER_1143	LOC_1694	33.1594781641,-117.3507320881	22:56	180
USER_1143	LOC_10779	33.0714107667,-117.2655744833	18:17	177
USER_1143	LOC_23343	33.2003136,-117.2468927	23:31	176
USER_1143	LOC_14396	33.15878297,-117.3512827898	01:25	178
USER_1143	LOC_1694	33.1594781641,-117.3507320881	01:28	178
USER_1143	LOC_1694	33.1594781641,-117.3507320881	04:28	197
USER_1143	LOC_23343	33.2003136,-117.2468927	01:24	198
USER_1143	LOC_20354	33.1621662617,-117.3441381776	04:44	196
USER_1143	LOC_16931	33.1409152,-117.1919231	15:48	197
USER_1143	LOC_2586	32.7220562,-117.1682026167	20:01	195
USER_1143	LOC_19370	33.1399383545,-117.1923217773	19:58	196
USER_1143	LOC_23343	33.2003136,-117.2468927	20:36	194
USER_1143	LOC_1694	33.1594781641,-117.3507320881	01:25	194
USER_1143	LOC_1694	33.1594781641,-117.3507320881	03:38	192
USER_1143	LOC_19495	33.1420981667,-117.1913958167	19:59	193
USER_1143	LOC_1694	33.1594781641,-117.3507320881	20:46	191
USER_1143	LOC_23343	33.2003136,-117.2468927	17:17	191
USER_1143	LOC_19583	33.1262686833,-117.2542718833	15:15	190
USER_1143	LOC_19834	33.1588065309,-117.35031798	22:19	191
USER_1143	LOC_1694	33.1594781641,-117.3507320881	04:03	189
USER_1143	LOC_14223	33.1267958667,-117.2544115167	15:16	190
USER_1152	LOC_1009	33.6677905167,-117.8829164333	20:07	205
USER_1152	LOC_15159	34.1461743306,-118.1591176987	20:13	201
USER_1152	LOC_19417	33.6676033,-117.8656686	01:40	204
USER_1152	LOC_19702	33.8035951106,-117.8891226829	21:05	111
USER_1152	LOC_12975	33.8097343862,-117.9226773757	04:01	85
USER_1137	LOC_1507	32.7321993667,-117.1977367167	15:51	203
USER_1137	LOC_9430	32.7470548333,-117.1602450333	16:40	203
USER_1137	LOC_8830	32.7308300678,-117.1430969238	17:31	203
USER_1137	LOC_8228	33.1200993061,-117.3158687353	23:25	202
USER_1137	LOC_8541	33.1346143667,-117.1923903333	02:36	201
USER_1143	LOC_1694	33.1594781641,-117.3507320881	15:27	200
USER_1143	LOC_10779	33.0714107667,-117.2655744833	21:53	200
USER_1143	LOC_10781	33.0716741167,-117.2659406333	00:48	199
USER_1143	LOC_10782	33.07120365,-117.2656959	00:50	199
USER_1143	LOC_10793	33.0709892,-117.2659056	00:58	199
USER_1143	LOC_20354	33.1621662617,-117.3441381776	22:50	199
USER_1143	LOC_20354	33.1621662617,-117.3441381776	00:05	33
USER_1143	LOC_2107	33.2322808667,-117.3191248167	15:17	50
USER_1143	LOC_20354	33.1621662617,-117.3441381776	17:13	133
USER_1143	LOC_2354	33.1216450167,-117.0863179	01:38	134
USER_1143	LOC_20354	33.1621662617,-117.3441381776	14:55	58
USER_1143	LOC_13096	33.1954589833,-117.3800836833	02:45	58
USER_1143	LOC_20354	33.1621662617,-117.3441381776	03:16	62
USER_1143	LOC_19370	33.1399383545,-117.1923217773	21:38	135
USER_1145	LOC_2976	37.7783555476,-122.3894011974	00:58	127
USER_1145	LOC_15693	37.6163560649,-122.3861503601	00:35	127
USER_1146	LOC_2075	37.3316854667,-122.0306581167	22:05	128
USER_1146	LOC_6410	37.3344395487,-121.895070076	04:47	129
USER_1146	LOC_17720	37.7824215609,-122.3925822973	06:08	130
USER_1146	LOC_14061	37.8004933213,-122.2742164135	01:11	131
USER_1143	LOC_5729	33.1370606,-117.177532675	21:16	52
USER_1143	LOC_9914	32.8434570833,-117.2748428	21:39	132
USER_1143	LOC_20354	33.1621662617,-117.3441381776	17:14	138
USER_1143	LOC_13096	33.1954589833,-117.3800836833	03:15	100
USER_1143	LOC_20354	33.1621662617,-117.3441381776	03:16	140
USER_1143	LOC_20354	33.1621662617,-117.3441381776	03:14	139
USER_1143	LOC_15643	33.0724559333,-117.2658936833	21:28	142
USER_1143	LOC_20354	33.1621662617,-117.3441381776	02:08	141
USER_1143	LOC_19143	33.12539095,-117.3226781	03:14	143
USER_1143	LOC_10779	33.0714107667,-117.2655744833	21:08	142
USER_1143	LOC_19143	33.12539095,-117.3226781	02:50	136
USER_1143	LOC_20354	33.1621662617,-117.3441381776	15:35	135
USER_1143	LOC_2324	33.1841828833,-117.3293484833	20:37	137
USER_1143	LOC_2324	33.1841828833,-117.3293484833	21:45	75
USER_1143	LOC_3576	33.07480215,-117.3057460667	04:05	87
USER_1143	LOC_10779	33.0714107667,-117.2655744833	00:37	81
USER_1143	LOC_19370	33.1399383545,-117.1923217773	22:08	92
USER_1143	LOC_14729	32.7318769977,-117.2019767761	02:11	3
USER_1143	LOC_1694	33.1594781641,-117.3507320881	04:08	153
USER_1143	LOC_23552	33.1374164337,-117.1834051609	21:56	154
USER_1143	LOC_5525	33.1597418,-117.3475845333	02:51	151
USER_1143	LOC_20354	33.1621662617,-117.3441381776	01:45	152
USER_1143	LOC_1694	33.1594781641,-117.3507320881	18:26	157
USER_1143	LOC_20354	33.1621662617,-117.3441381776	04:37	157
USER_1143	LOC_19495	33.1420981667,-117.1913958167	17:08	155
USER_1143	LOC_5973	33.158737509,-117.3512995179	20:07	156
USER_1143	LOC_19495	33.1420981667,-117.1913958167	17:05	146
USER_1143	LOC_2324	33.1841828833,-117.3293484833	00:13	147
USER_1143	LOC_19143	33.12539095,-117.3226781	03:28	144
USER_1143	LOC_13096	33.1954589833,-117.3800836833	04:37	145
USER_1143	LOC_783	33.1344048,-117.1892984	17:36	150
USER_1143	LOC_16931	33.1409152,-117.1919231	17:33	151
USER_1143	LOC_19143	33.12539095,-117.3226781	19:39	148
USER_1143	LOC_3576	33.07480215,-117.3057460667	06:36	149
USER_1143	LOC_5973	33.158737509,-117.3512995179	05:34	123
USER_1143	LOC_14223	33.1267958667,-117.2544115167	16:47	123
USER_1143	LOC_5973	33.158737509,-117.3512995179	03:40	122
USER_1143	LOC_1694	33.1594781641,-117.3507320881	04:44	122
USER_1143	LOC_1694	33.1594781641,-117.3507320881	19:32	165
USER_1143	LOC_23343	33.2003136,-117.2468927	23:29	164
USER_1143	LOC_1694	33.1594781641,-117.3507320881	03:52	163
USER_1143	LOC_1694	33.1594781641,-117.3507320881	03:43	123
USER_1143	LOC_1694	33.1594781641,-117.3507320881	15:09	160
USER_1143	LOC_23343	33.2003136,-117.2468927	23:54	160
USER_1143	LOC_1694	33.1594781641,-117.3507320881	15:57	159
USER_1143	LOC_1694	33.1594781641,-117.3507320881	02:57	158
USER_1143	LOC_19495	33.1420981667,-117.1913958167	15:25	122
USER_1143	LOC_19495	33.1420981667,-117.1913958167	16:30	162
USER_1143	LOC_1694	33.1594781641,-117.3507320881	22:15	161
USER_1143	LOC_17800	33.1013561222,-117.3114315385	02:18	160
USER_1113	LOC_1669	37.7731587,-122.2348441333	21:07	234
USER_1113	LOC_11354	37.7819139667,-122.2381435833	04:14	233
USER_1113	LOC_20469	37.829889354,-122.2794021084	05:13	151
USER_1113	LOC_4003	37.8265767205,-122.2519954685	05:39	151
USER_1113	LOC_11291	37.8276414005,-122.2868657112	00:13	231
USER_1113	LOC_12248	37.7694636333,-122.22304755	03:55	231
USER_1113	LOC_1669	37.7731587,-122.2348441333	21:21	233
USER_1113	LOC_17718	37.85361885,-122.2901058167	23:17	232
USER_1113	LOC_7553	37.7650239004,-122.2418367863	06:15	238
USER_1113	LOC_11354	37.7819139667,-122.2381435833	00:23	152
USER_1113	LOC_2928	37.7200160906,-122.1821522713	22:45	239
USER_1113	LOC_11354	37.7819139667,-122.2381435833	01:48	238
USER_1113	LOC_1669	37.7731587,-122.2348441333	21:14	235
USER_1113	LOC_12248	37.7694636333,-122.22304755	03:33	151
USER_1113	LOC_11354	37.7819139667,-122.2381435833	00:13	237
USER_1113	LOC_14815	37.785537697,-122.4216413498	03:46	236
USER_1113	LOC_1669	37.7731587,-122.2348441333	22:06	241
USER_1113	LOC_1203	37.7800731167,-122.2391118833	20:55	242
USER_1113	LOC_22603	37.7547737333,-122.25047015	03:01	242
USER_1113	LOC_4003	37.8265767205,-122.2519954685	22:40	243
USER_1113	LOC_23701	37.7172731833,-122.1785944167	22:13	239
USER_1113	LOC_3108	37.7625560167,-122.3960515167	05:16	239
USER_1113	LOC_1669	37.7731587,-122.2348441333	21:48	240
USER_1113	LOC_4524	37.7952588667,-122.2531805667	04:58	240
USER_1113	LOC_4003	37.8265767205,-122.2519954685	00:26	244
USER_1113	LOC_17718	37.85361885,-122.2901058167	23:58	245
USER_1113	LOC_11354	37.7819139667,-122.2381435833	01:43	246
USER_1113	LOC_4003	37.8265767205,-122.2519954685	22:53	153
USER_1113	LOC_12248	37.7694636333,-122.22304755	22:13	243
USER_1113	LOC_3244	37.7574580545,-122.2507631779	04:21	243
USER_1113	LOC_17718	37.85361885,-122.2901058167	02:44	243
USER_1113	LOC_4003	37.8265767205,-122.2519954685	23:35	244
USER_1113	LOC_4003	37.8265767205,-122.2519954685	23:00	155
USER_1113	LOC_48	37.7636950167,-122.2432645167	01:59	247
USER_1113	LOC_11354	37.7819139667,-122.2381435833	02:39	247
USER_1113	LOC_11451	37.8113181511,-122.2670710087	04:39	247
USER_1113	LOC_1669	37.7731587,-122.2348441333	20:02	247
USER_1113	LOC_11354	37.7819139667,-122.2381435833	00:12	154
USER_1113	LOC_13812	37.7682808802,-122.424393842	05:27	153
USER_1113	LOC_11354	37.7819139667,-122.2381435833	08:05	153
USER_1113	LOC_21979	37.8115301,-122.26602405	01:04	160
USER_1113	LOC_4296	37.7664966,-122.4222543	04:08	250
USER_1113	LOC_18267	37.7842234243,-122.4032306671	05:20	250
USER_1113	LOC_17718	37.85361885,-122.2901058167	03:37	159
USER_1113	LOC_23135	37.8272301833,-122.2570721833	03:45	249
USER_1113	LOC_11635	37.7957446283,-122.2733547067	18:03	249
USER_1113	LOC_22603	37.7547737333,-122.25047015	04:16	156
USER_1113	LOC_13715	37.7569505,-122.4206716	03:18	248
USER_1113	LOC_20379	37.8596143188,-122.259157189	01:21	163
USER_1113	LOC_4003	37.8265767205,-122.2519954685	01:42	124
USER_1113	LOC_11431	37.8310564523,-122.2919726372	03:43	162
USER_1113	LOC_1669	37.7731587,-122.2348441333	21:36	122
USER_1113	LOC_12853	37.8317061667,-122.2641197167	06:24	251
USER_1113	LOC_3108	37.7625560167,-122.3960515167	21:23	162
USER_1113	LOC_20958	37.8408779667,-122.2937478333	02:00	161
USER_1113	LOC_1669	37.7731587,-122.2348441333	21:16	251
USER_1113	LOC_18423	37.7700235498,-122.4221536517	07:22	253
USER_1113	LOC_17720	37.7824215609,-122.3925822973	08:34	167
USER_1113	LOC_4003	37.8265767205,-122.2519954685	05:25	252
USER_1113	LOC_10995	37.8133514833,-122.268121	21:35	253
USER_1113	LOC_1203	37.7800731167,-122.2391118833	20:23	166
USER_1113	LOC_4003	37.8265767205,-122.2519954685	23:01	252
USER_1113	LOC_4003	37.8265767205,-122.2519954685	01:29	165
USER_1113	LOC_17718	37.85361885,-122.2901058167	00:45	165
USER_1109	LOC_6545	33.9124962006,-117.8881072998	15:45	121
USER_1109	LOC_1760	33.8001102021,-117.8829145432	18:48	52
USER_1109	LOC_2873	33.9164655117,-117.8882465518	15:45	121
USER_1109	LOC_2446	33.9155100702,-117.8861814737	15:45	121
USER_1109	LOC_6322	36.1289669933,-115.1654934883	21:37	89
USER_1109	LOC_1401	33.6791130406,-117.8612744808	18:10	14
USER_1109	LOC_19806	36.13036149,-115.16627496	21:34	89
USER_1109	LOC_24191	36.13227808,-115.16442888	21:37	89
USER_1109	LOC_7709	36.1243047653,-115.1680898666	18:11	90
USER_1109	LOC_11791	36.1072913508,-115.1757502556	22:48	90
USER_1109	LOC_12272	33.9435379571,-118.4071683884	01:22	206
USER_1109	LOC_5781	36.0848987512,-115.1490783691	20:18	91
USER_1109	LOC_4814	33.8184331167,-116.5482477667	06:00	207
USER_1109	LOC_9506	33.9532879333,-118.3856084333	00:53	206
USER_1109	LOC_11696	33.8026956536,-116.5453076363	04:13	139
USER_1109	LOC_7462	34.1339435833,-116.3155337667	19:41	208
USER_1109	LOC_18682	33.8010195767,-116.539632082	16:07	209
USER_1109	LOC_18690	33.8009482535,-116.5397500992	16:06	209
USER_1109	LOC_18672	33.8007075374,-116.5403401852	23:49	204
USER_1111	LOC_3184	37.3316787,-121.9959445333	01:38	84
USER_1111	LOC_11623	37.7953388902,-122.3937249184	06:23	8
USER_1111	LOC_17788	37.3258474,-122.01442175	22:32	97
USER_1111	LOC_11303	37.3324012667,-122.0294594667	23:27	210
USER_1113	LOC_6564	37.7486019785,-122.3866948485	05:08	211
USER_1113	LOC_18668	38.5827025,-121.48458655	02:53	212
USER_1113	LOC_1669	37.7731587,-122.2348441333	21:14	213
USER_1113	LOC_4003	37.8265767205,-122.2519954685	01:56	213
USER_1113	LOC_11617	37.7916932695,-122.4035525322	03:37	214
USER_1113	LOC_13812	37.7682808802,-122.424393842	04:58	215
USER_1113	LOC_13153	37.80861275,-122.26986	05:27	128
USER_1113	LOC_143	37.8124280833,-122.2685821333	03:29	128
USER_1113	LOC_10995	37.8133514833,-122.268121	02:31	129
USER_1113	LOC_13574	37.7625822667,-122.3960954167	23:10	218
USER_1113	LOC_11354	37.7819139667,-122.2381435833	02:53	217
USER_1113	LOC_1669	37.7731587,-122.2348441333	21:10	217
USER_1113	LOC_4524	37.7952588667,-122.2531805667	04:41	216
USER_1113	LOC_16391	37.7574092333,-122.2493629333	00:51	131
USER_1113	LOC_4003	37.8265767205,-122.2519954685	01:43	131
USER_1113	LOC_3244	37.7574580545,-122.2507631779	02:26	218
USER_1113	LOC_3108	37.7625560167,-122.3960515167	19:57	218
USER_1113	LOC_3108	37.7625560167,-122.3960515167	02:03	220
USER_1113	LOC_16855	37.76424725,-122.38684365	05:00	220
USER_1113	LOC_17718	37.85361885,-122.2901058167	22:12	220
USER_1113	LOC_3108	37.7625560167,-122.3960515167	19:04	219
USER_1113	LOC_1669	37.7731587,-122.2348441333	20:22	223
USER_1113	LOC_10981	37.7565550667,-122.4211692667	17:45	222
USER_1113	LOC_3108	37.7625560167,-122.3960515167	19:54	222
USER_1113	LOC_302	37.7815086,-122.4050282333	03:53	221
USER_1113	LOC_2928	37.7200160906,-122.1821522713	22:53	224
USER_1113	LOC_1669	37.7731587,-122.2348441333	20:01	224
USER_1113	LOC_4296	37.7664966,-122.4222543	05:17	223
USER_1113	LOC_6661	37.7648357333,-122.4241167667	03:39	223
USER_1113	LOC_11354	37.7819139667,-122.2381435833	01:10	225
USER_1113	LOC_17718	37.85361885,-122.2901058167	00:21	226
USER_1113	LOC_4003	37.8265767205,-122.2519954685	01:41	224
USER_1113	LOC_11431	37.8310564523,-122.2919726372	22:23	225
USER_1113	LOC_7140	37.7798479997,-122.4188411236	21:15	228
USER_1113	LOC_3108	37.7625560167,-122.3960515167	18:03	228
USER_1113	LOC_4003	37.8265767205,-122.2519954685	21:34	227
USER_1113	LOC_13574	37.7625822667,-122.3960954167	21:37	228
USER_1113	LOC_16405	37.7855531833,-122.4140959167	02:26	230
USER_1113	LOC_11354	37.7819139667,-122.2381435833	04:02	231
USER_1113	LOC_1669	37.7731587,-122.2348441333	20:58	229
USER_1113	LOC_4003	37.8265767205,-122.2519954685	20:51	150
USER_1096	LOC_5541	37.7840929167,-122.3948877833	00:19	279
USER_1096	LOC_4003	37.8265767205,-122.2519954685	20:59	89
USER_1097	LOC_7855	37.7814657086,-122.3987731615	03:37	209
USER_1097	LOC_20158	37.7775614177,-122.4071595391	04:07	209
USER_1097	LOC_6381	37.7781236333,-122.4058743167	04:14	209
USER_1097	LOC_16827	38.4112707314,-122.8404924273	00:48	137
USER_1097	LOC_16827	38.4112707314,-122.8404924273	23:03	137
USER_1094	LOC_19734	37.4843041312,-122.2270945648	21:02	244
USER_1094	LOC_18100	37.79054421,-122.40400296	07:06	239
USER_1094	LOC_18267	37.7842234243,-122.4032306671	17:42	230
USER_1094	LOC_11760	37.7527671808,-122.4083375931	04:28	150
USER_1094	LOC_3310	37.7526823521,-122.4120497704	05:02	150
USER_1094	LOC_5715	37.797665,-122.395829	23:55	224
USER_1094	LOC_18100	37.79054421,-122.40400296	03:01	223
USER_1094	LOC_8678	37.7914050034,-122.4120283127	02:46	222
USER_1094	LOC_7103	38.9609688514,-119.885559082	20:46	278
USER_1094	LOC_15693	37.6163560649,-122.3861503601	19:10	276
USER_1094	LOC_5491	39.2401468471,-119.9417734248	02:18	277
USER_1087	LOC_17809	34.0452192,-118.2663919667	20:02	275
USER_1087	LOC_18981	34.04432415,-118.26584815	20:01	275
USER_1087	LOC_3568	34.0455688278,-118.26591754	02:50	274
USER_1087	LOC_17809	34.0452192,-118.2663919667	02:44	274
USER_1092	LOC_15693	37.6163560649,-122.3861503601	03:38	36
USER_1087	LOC_15318	34.0452670333,-118.26465315	03:34	274
USER_1092	LOC_3607	37.79596805,-122.3931541667	19:11	34
USER_1092	LOC_7955	37.781609388,-122.401887801	20:39	35
USER_1092	LOC_18467	37.7755477385,-122.3975812344	02:49	33
USER_1092	LOC_16870	37.7958789833,-122.3937889333	21:00	34
USER_1092	LOC_16314	37.7829176076,-122.4078333378	04:53	30
USER_1092	LOC_10284	37.7773888296,-122.3951518536	17:06	33
USER_1092	LOC_15372	37.786564024,-122.4147896621	04:10	28
USER_1092	LOC_1443	37.7866060562,-122.4045181274	05:28	30
USER_1291	LOC_11462	37.8779105833,-122.2692006826	16:21	30
USER_1291	LOC_11508	37.8729563477,-122.2519111633	17:47	30
USER_1291	LOC_11330	37.7792713741,-122.4192380905	00:45	30
USER_1291	LOC_11625	37.776222,-122.432911	00:53	30
USER_1291	LOC_15693	37.6163560649,-122.3861503601	07:11	29
USER_1291	LOC_12272	33.9435379571,-118.4071683884	20:51	15
USER_1291	LOC_11508	37.8729563477,-122.2519111633	23:39	30
USER_1291	LOC_11478	37.869831197,-122.2674129903	00:26	29
USER_1291	LOC_11387	37.4448394667,-122.16142415	16:38	272
USER_1291	LOC_23358	37.426615702,-122.1727752686	17:56	272
USER_1291	LOC_15693	37.6163560649,-122.3861503601	23:47	15
USER_1291	LOC_11387	37.4448394667,-122.16142415	02:12	272
USER_1291	LOC_11389	37.4491267236,-122.1747761965	03:57	14
USER_1291	LOC_8569	37.4383424167,-122.15767305	04:01	14
USER_1291	LOC_10452	37.444987229,-122.161699273	00:59	14
USER_1291	LOC_12947	37.4449466173,-122.1613758802	01:07	14
USER_1095	LOC_12272	33.9435379571,-118.4071683884	11:36	282
USER_1095	LOC_721	34.0599837155,-118.4465324879	02:09	283
USER_1095	LOC_265	34.048360946,-118.446226408	02:06	283
USER_1291	LOC_15693	37.6163560649,-122.3861503601	05:06	14
USER_1096	LOC_7902	37.7651426407,-122.4195706844	02:27	153
USER_1096	LOC_21498	37.7670339782,-122.421952486	20:34	157
USER_1096	LOC_19928	37.7643876667,-122.4326708	19:17	157
USER_1095	LOC_17351	34.0734129064,-118.2402169704	00:42	281
USER_1096	LOC_19141	37.8122746,-122.3627126	03:04	246
USER_1096	LOC_5669	37.780697925,-122.3934962638	18:10	153
USER_1096	LOC_16115	37.7648961167,-122.4194852167	05:21	153
USER_1096	LOC_6661	37.7648357333,-122.4241167667	03:04	153
USER_1096	LOC_19839	37.6180557408,-122.3868155479	20:14	280
USER_1096	LOC_13236	37.7893447162,-122.4014818668	19:24	280
USER_1096	LOC_11635	37.7957446283,-122.2733547067	17:01	238
USER_1096	LOC_19928	37.7643876667,-122.4326708	20:14	246
USER_1113	LOC_4003	37.8265767205,-122.2519954685	23:34	173
USER_1113	LOC_11354	37.7819139667,-122.2381435833	01:12	264
USER_1113	LOC_22939	37.7822369638,-122.4072367386	19:35	263
USER_1113	LOC_3108	37.7625560167,-122.3960515167	21:27	263
USER_1113	LOC_11354	37.7819139667,-122.2381435833	20:59	174
USER_1113	LOC_2585	37.77469505,-122.2629146167	03:21	173
USER_1113	LOC_2585	37.77469505,-122.2629146167	03:22	173
USER_1113	LOC_2585	37.77469505,-122.2629146167	03:23	173
USER_1113	LOC_10995	37.8133514833,-122.268121	23:12	262
USER_1113	LOC_4003	37.8265767205,-122.2519954685	02:09	261
USER_1113	LOC_4003	37.8265767205,-122.2519954685	23:13	261
USER_1113	LOC_4003	37.8265767205,-122.2519954685	23:48	172
USER_1113	LOC_21979	37.8115301,-122.26602405	01:38	262
USER_1113	LOC_11451	37.8113181511,-122.2670710087	02:45	262
USER_1113	LOC_3065	37.8022057336,-122.2732400894	04:11	262
USER_1113	LOC_1669	37.7731587,-122.2348441333	19:59	262
USER_1113	LOC_11354	37.7819139667,-122.2381435833	04:10	169
USER_1113	LOC_4003	37.8265767205,-122.2519954685	22:22	170
USER_1113	LOC_21535	37.8127478333,-122.2613778167	02:08	258
USER_1113	LOC_21979	37.8115301,-122.26602405	01:32	258
USER_1113	LOC_17718	37.85361885,-122.2901058167	02:58	259
USER_1113	LOC_14061	37.8004933213,-122.2742164135	02:17	260
USER_1113	LOC_4003	37.8265767205,-122.2519954685	23:03	259
USER_1113	LOC_4003	37.8265767205,-122.2519954685	03:25	259
USER_1113	LOC_18423	37.7700235498,-122.4221536517	06:52	254
USER_1113	LOC_1669	37.7731587,-122.2348441333	21:15	255
USER_1113	LOC_16663	37.7805748705,-122.3968270739	05:51	167
USER_1113	LOC_1669	37.7731587,-122.2348441333	21:01	254
USER_1113	LOC_4976	37.8269149,-122.25149325	02:58	257
USER_1113	LOC_1528	37.7739817667,-122.4112717833	06:24	258
USER_1113	LOC_4003	37.8265767205,-122.2519954685	22:49	256
USER_1113	LOC_3108	37.7625560167,-122.3960515167	20:29	257
USER_1092	LOC_10284	37.7773888296,-122.3951518536	20:15	20
USER_1092	LOC_20706	37.7639659,-122.5102592	23:35	20
USER_1092	LOC_12312	37.776520783,-122.3957698807	03:14	20
USER_1092	LOC_14784	37.7784672,-122.3932231667	03:30	20
USER_1092	LOC_6642	37.7811538706,-122.3913967609	20:00	22
USER_1092	LOC_7109	37.7805613,-122.394293683	01:05	20
USER_1092	LOC_19644	37.7826046833,-122.4076080167	15:34	24
USER_1092	LOC_7399	37.7714120667,-122.4130650167	02:55	22
USER_1092	LOC_15693	37.6163560649,-122.3861503601	17:15	272
USER_1092	LOC_3903	37.7997443333,-122.4406256667	01:16	13
USER_1092	LOC_1794	37.791171385,-122.3998467069	15:59	17
USER_1092	LOC_15693	37.6163560649,-122.3861503601	04:10	16
USER_1092	LOC_18267	37.7842234243,-122.4032306671	02:14	17
USER_1092	LOC_3907	37.78081095,-122.4023374167	04:34	17
USER_1092	LOC_17355	37.772083229,-122.403995893	16:26	273
USER_1092	LOC_1243	37.7921934932,-122.4020290375	20:49	273
USER_1115	LOC_9246	37.4159477566,-122.1519720554	18:04	187
USER_1115	LOC_9246	37.4159477566,-122.1519720554	20:41	189
USER_1115	LOC_24230	37.3695091644,-121.9295632839	23:16	270
USER_1115	LOC_19148	37.4157602871,-122.1525514126	23:00	271
USER_1092	LOC_15693	37.6163560649,-122.3861503601	14:56	52
USER_1092	LOC_22369	37.7770411473,-122.4228215218	03:05	132
USER_1092	LOC_19366	37.7811360667,-122.3944507833	19:50	121
USER_1092	LOC_5535	37.7822801,-122.3875685333	21:38	13
USER_1115	LOC_20461	38.9569028,-119.9430116	18:04	265
USER_1115	LOC_20301	37.3322727519,-121.9007981882	23:04	266
USER_1115	LOC_21489	37.256627997,-122.0351859927	03:50	267
USER_1115	LOC_2805	37.44433405,-122.16162565	03:44	130
USER_1115	LOC_22369	37.7770411473,-122.4228215218	02:09	238
USER_1115	LOC_1422	36.0916134333,-115.1762960333	04:30	268
USER_1115	LOC_6295	36.1274474787,-115.1697660896	21:41	171
USER_1115	LOC_15394	37.4424601167,-122.1734347167	19:28	269
USER_1293	LOC_18540	36.13484515,-115.16246025	04:05	16
USER_1293	LOC_15051	36.1357204667,-115.1627109833	04:04	16
USER_1293	LOC_23348	36.08953475,-115.17638653	18:42	16
USER_1293	LOC_14111	36.1273725078,-115.1684224606	05:05	16
USER_1293	LOC_15693	37.6163560649,-122.3861503601	21:30	16
USER_1293	LOC_15453	36.0879333525,-115.1768875122	18:44	16
USER_1293	LOC_10452	37.444987229,-122.161699273	23:41	272
USER_1293	LOC_6628	37.4164093564,-122.1477407221	13:57	15
USER_1293	LOC_7135	36.1708708333,-115.1462897	01:18	16
USER_1293	LOC_9303	36.1719292,-115.1460682833	01:05	16
USER_1293	LOC_3485	36.1709492263,-115.1406669617	03:29	16
USER_1293	LOC_13374	36.1717373694,-115.1461681724	01:19	16
USER_1293	LOC_19480	36.1690574,-115.1399992167	03:30	16
USER_1293	LOC_19562	36.1691737101,-115.1409888268	03:30	16
USER_1293	LOC_3770	36.1368349583,-115.1634979248	04:03	16
USER_1293	LOC_5247	36.1717984486,-115.1462374863	03:32	16
USER_1293	LOC_7194	37.4843753605,-122.2271921086	21:22	121
USER_1293	LOC_23082	37.4826691,-122.2302076833	21:49	121
USER_1293	LOC_17319	37.7014625072,-122.4828869104	16:23	132
USER_1293	LOC_18658	37.7275518214,-122.476927042	02:18	119
USER_1293	LOC_425	37.4393692295,-122.1737730503	14:40	119
USER_1293	LOC_22315	37.4471461667,-122.1700501333	14:42	119
USER_1293	LOC_19645	37.444308144,-122.17041681	14:42	119
USER_1293	LOC_9012	37.43818435,-122.1600574333	14:43	119
USER_1293	LOC_5148	37.4448380124,-122.1610271931	00:55	14
USER_1293	LOC_11907	37.4238433838,-122.2035598755	00:41	13
USER_1293	LOC_6628	37.4164093564,-122.1477407221	14:32	13
USER_1293	LOC_6628	37.4164093564,-122.1477407221	14:27	286
USER_1293	LOC_11850	37.73412525,-122.4339183833	01:22	121
USER_1293	LOC_12481	37.73421355,-122.4337848167	01:25	121
USER_1293	LOC_16657	37.486311,-122.23119485	20:11	121
USER_1293	LOC_15655	37.48668845,-122.2296339667	20:53	121
USER_1293	LOC_19663	36.0919648559,-115.1748490334	16:03	18
USER_1293	LOC_7709	36.1243047653,-115.1680898666	03:49	18
USER_1293	LOC_21616	36.1119805915,-115.1766085625	03:49	18
USER_1293	LOC_17323	36.1192262613,-115.1764583588	03:47	18
USER_1293	LOC_227	36.1080021225,-115.1740765572	00:06	17
USER_1293	LOC_9963	36.0955886975,-115.1758038998	17:40	18
USER_1293	LOC_5730	36.0955763002,-115.1752067864	17:39	18
USER_1293	LOC_9963	36.0955886975,-115.1758038998	17:39	18
USER_1293	LOC_13565	36.1065892408,-115.1662874222	22:09	53
USER_1293	LOC_5781	36.0848987512,-115.1490783691	20:18	53
USER_1293	LOC_12272	33.9435379571,-118.4071683884	20:15	53
USER_1293	LOC_19618	37.6152018243,-122.3880391862	16:34	53
USER_1293	LOC_21590	36.1039333791,-115.169366363	01:14	18
USER_1293	LOC_877	36.1019130701,-115.1682158112	01:13	18
USER_1293	LOC_6496	36.10277416,-115.16784141	01:13	18
USER_1293	LOC_2215	36.1041827,-115.1691415667	01:13	18
USER_1293	LOC_19883	36.12253397,-115.17000645	16:15	17
USER_1293	LOC_14316	36.1207096666,-115.1710791558	16:33	17
USER_1293	LOC_2700	36.1124833031,-115.1711153984	05:51	17
USER_1293	LOC_24112	36.11413782,-115.1733098	05:52	17
USER_1293	LOC_5285	36.1276506167,-115.16824455	00:26	16
USER_1293	LOC_16290	36.1297363043,-115.1655524969	00:27	16
USER_1293	LOC_14111	36.1273725078,-115.1684224606	16:34	17
USER_1293	LOC_6069	36.1271558633,-115.1706540585	00:24	16
USER_1293	LOC_9847	36.1059998102,-115.1743984222	00:07	17
USER_1293	LOC_3997	36.09346413,-115.17612391	00:42	17
USER_1293	LOC_5597	36.1037054604,-115.1689926814	00:06	17
USER_1293	LOC_3418	36.1094843208,-115.1717376709	00:06	17
USER_1293	LOC_9847	36.1059998102,-115.1743984222	05:50	17
USER_1293	LOC_2387	36.1141647633,-115.1737654209	05:51	17
USER_1293	LOC_16162	36.103012107,-115.173706333	04:43	17
USER_1293	LOC_4959	36.1034308551,-115.1740565108	04:43	17
USER_1293	LOC_23358	37.426615702,-122.1727752686	22:52	10
USER_1293	LOC_21548	37.4344963947,-122.1610915661	14:23	10
USER_1293	LOC_13106	37.4243376,-122.17058185	22:54	10
USER_1293	LOC_21548	37.4344963947,-122.1610915661	22:53	10
USER_1293	LOC_23358	37.426615702,-122.1727752686	14:21	10
USER_1293	LOC_23560	37.4220999043,-122.2060990334	14:17	10
USER_1293	LOC_3033	37.4293469571,-122.1662716077	14:22	10
USER_1293	LOC_13106	37.4243376,-122.17058185	14:21	10
USER_1293	LOC_23036	37.5314503676,-122.3589205742	23:34	284
USER_1293	LOC_2202	37.4217819333,-122.21022185	23:20	284
USER_1293	LOC_6376	37.4223725639,-122.2056055069	14:17	10
USER_1293	LOC_17236	37.5384700167,-122.3635768833	23:34	284
USER_1293	LOC_21548	37.4344963947,-122.1610915661	23:09	284
USER_1293	LOC_3033	37.4293469571,-122.1662716077	23:06	284
USER_1293	LOC_11882	37.4254576379,-122.1930147662	23:17	284
USER_1293	LOC_20833	37.4214081167,-122.1839579667	23:14	284
USER_1293	LOC_17236	37.5384700167,-122.3635768833	23:19	9
USER_1291	LOC_12272	33.9435379571,-118.4071683884	16:00	91
USER_1291	LOC_12272	33.9435379571,-118.4071683884	20:39	31
USER_1291	LOC_15693	37.6163560649,-122.3861503601	22:22	31
USER_1293	LOC_21548	37.4344963947,-122.1610915661	22:50	9
USER_1293	LOC_3033	37.4293469571,-122.1662716077	22:51	9
USER_1293	LOC_13106	37.4243376,-122.17058185	22:51	9
USER_1293	LOC_23036	37.5314503676,-122.3589205742	23:18	9
USER_1293	LOC_21807	37.5605488333,-122.3817900833	14:08	9
USER_1293	LOC_17236	37.5384700167,-122.3635768833	14:10	9
USER_1293	LOC_23036	37.5314503676,-122.3589205742	14:10	9
USER_1293	LOC_23358	37.426615702,-122.1727752686	14:27	9
USER_1293	LOC_3033	37.4293469571,-122.1662716077	22:54	10
USER_1293	LOC_6380	37.4431003116,-122.1713590622	23:11	10
USER_1293	LOC_6672	37.4432543,-122.1715111167	23:12	10
USER_1293	LOC_6376	37.4223725639,-122.2056055069	23:34	10
USER_1293	LOC_2523	37.4370539,-122.15601785	19:19	11
USER_1293	LOC_14730	37.4089535333,-122.06577075	14:29	11
USER_1293	LOC_4429	37.4134595667,-122.0625948167	14:29	11
USER_1293	LOC_779	37.4089916833,-122.0639932167	14:29	11
USER_1293	LOC_17457	37.4092659237,-122.0648362579	14:29	11
USER_1293	LOC_18081	37.4089645,-122.0641812167	14:28	11
USER_1293	LOC_23358	37.426615702,-122.1727752686	14:09	11
USER_1293	LOC_7607	37.769873014,-122.4668392539	01:30	11
USER_1293	LOC_15344	37.78093625,-122.5116961667	01:21	11
USER_1293	LOC_71	37.419372135,-122.145721339	20:19	119
USER_1293	LOC_14730	37.4089535333,-122.06577075	19:59	119
USER_1293	LOC_779	37.4089916833,-122.0639932167	19:59	119
USER_1293	LOC_17457	37.4092659237,-122.0648362579	19:59	119
USER_1293	LOC_18081	37.4089645,-122.0641812167	19:59	119
USER_1293	LOC_4429	37.4134595667,-122.0625948167	19:57	119
USER_1293	LOC_14654	37.4316983333,-122.1551026333	14:45	119
USER_1293	LOC_23358	37.426615702,-122.1727752686	23:04	284
USER_1293	LOC_13106	37.4243376,-122.17058185	23:06	284
USER_1293	LOC_17236	37.5384700167,-122.3635768833	14:05	284
USER_1293	LOC_23036	37.5314503676,-122.3589205742	14:06	284
USER_1293	LOC_23036	37.5314503676,-122.3589205742	14:25	117
USER_1293	LOC_21807	37.5605488333,-122.3817900833	14:03	284
USER_1293	LOC_7607	37.769873014,-122.4668392539	03:25	118
USER_1293	LOC_17236	37.5384700167,-122.3635768833	14:25	117
USER_1293	LOC_1975	37.794694561,-122.4339795113	02:18	118
USER_1293	LOC_14256	37.7945885853,-122.433963418	02:19	118
USER_1293	LOC_19866	37.7282420167,-122.4828720333	13:29	285
USER_1293	LOC_14237	37.7947284732,-122.432488203	23:13	285
USER_1293	LOC_7808	37.6898228333,-122.4720785333	23:57	11
USER_1293	LOC_9851	37.6826324463,-122.4880599976	02:12	285
USER_1293	LOC_8992	37.4005328921,-122.1339706077	19:52	11
USER_1293	LOC_21807	37.5605488333,-122.3817900833	23:01	11
USER_1293	LOC_14499	37.4446937,-122.1720412167	14:10	1
USER_1293	LOC_2277	37.444028794,-122.1716165543	14:09	1
USER_1293	LOC_17236	37.5384700167,-122.3635768833	23:32	1
USER_1293	LOC_2523	37.4370539,-122.15601785	14:12	1
USER_1293	LOC_9609	37.4424188493,-122.1723246574	14:08	1
USER_1293	LOC_16323	37.4418215667,-122.1732437833	14:08	1
USER_1293	LOC_6672	37.4432543,-122.1715111167	14:08	1
USER_1293	LOC_4986	37.4415009333,-122.17229315	14:08	1
USER_1293	LOC_9635	37.4420626377,-122.1727453732	14:29	134
USER_1293	LOC_561	37.4817081,-122.30108308	23:23	0
USER_1293	LOC_1234	37.4440511167,-122.1717655833	14:30	134
USER_1293	LOC_16953	37.4406747667,-122.1731128667	14:30	134
USER_1293	LOC_4626	37.4295314667,-122.17344725	15:31	0
USER_1293	LOC_10602	37.7142389029,-122.4364754387	01:35	0
USER_1293	LOC_6628	37.4164093564,-122.1477407221	19:51	0
USER_1293	LOC_20651	37.4282345066,-122.1756398678	15:34	0
USER_1293	LOC_6376	37.4223725639,-122.2056055069	23:13	289
USER_1293	LOC_23560	37.4220999043,-122.2060990334	23:13	289
USER_1293	LOC_23835	37.4219550534,-122.2139310837	23:14	289
USER_1293	LOC_2782	37.4210892904,-122.2129413766	23:15	289
USER_1293	LOC_9606	37.4420525608,-122.1721744537	14:25	289
USER_1293	LOC_6672	37.4432543,-122.1715111167	14:26	289
USER_1293	LOC_6628	37.4164093564,-122.1477407221	17:09	289
USER_1293	LOC_14791	37.4252339167,-122.145843	20:21	289
USER_1293	LOC_23036	37.5314503676,-122.3589205742	13:50	1
USER_1293	LOC_9635	37.4420626377,-122.1727453732	14:07	1
USER_1293	LOC_425	37.4393692295,-122.1737730503	14:07	1
USER_1293	LOC_16953	37.4406747667,-122.1731128667	14:07	1
USER_1293	LOC_23036	37.5314503676,-122.3589205742	23:27	289
USER_1293	LOC_17236	37.5384700167,-122.3635768833	23:27	289
USER_1293	LOC_23866	37.5310419743,-122.3640167713	23:27	289
USER_1293	LOC_17236	37.5384700167,-122.3635768833	13:49	1
USER_1293	LOC_6672	37.4432543,-122.1715111167	14:00	51
USER_1293	LOC_6376	37.4223725639,-122.2056055069	13:56	51
USER_1293	LOC_3872	37.42108625,-122.2126151667	13:55	51
USER_1293	LOC_22198	37.699528717,-122.484078283	00:10	51
USER_1293	LOC_17319	37.7014625072,-122.4828869104	00:09	51
USER_1293	LOC_5233	37.42548245,-122.14553642	20:56	54
USER_1293	LOC_29	37.70153075,-122.48235785	01:25	54
USER_1293	LOC_7644	37.7352488167,-122.4714859167	23:41	288
USER_1293	LOC_3588	37.7360349667,-122.5033271	17:41	47
USER_1293	LOC_10449	37.7591791667,-122.4121939333	00:08	47
USER_1293	LOC_20345	37.7057939667,-122.4692198833	23:18	48
USER_1293	LOC_9903	37.7763896811,-122.4417483743	18:09	48
USER_1293	LOC_19126	37.7765536167,-122.44166135	18:08	48
USER_1293	LOC_3918	37.7631339667,-122.4780521	17:28	48
USER_1293	LOC_17236	37.5384700167,-122.3635768833	23:18	50
USER_1293	LOC_23036	37.5314503676,-122.3589205742	23:18	50
USER_1293	LOC_9127	37.42283212,-122.1413923831	20:43	134
USER_1293	LOC_13964	37.4433792667,-122.1716498	23:19	134
USER_1293	LOC_2277	37.444028794,-122.1716165543	14:33	134
USER_1293	LOC_9127	37.42283212,-122.1413923831	14:38	134
USER_1293	LOC_10631	37.4440445167,-122.1706913667	14:32	134
USER_1293	LOC_14499	37.4446937,-122.1720412167	14:32	134
USER_1293	LOC_8806	37.4424088333,-122.1722626333	14:31	134
USER_1293	LOC_14651	37.4442488,-122.1718283167	14:32	134
USER_1293	LOC_3599	37.69842287,-122.4819520238	16:54	281
USER_1293	LOC_6628	37.4164093564,-122.1477407221	17:39	288
USER_1293	LOC_8543	37.751283184,-122.41387981	17:49	133
USER_1293	LOC_17319	37.7014625072,-122.4828869104	16:53	281
USER_1293	LOC_6672	37.4432543,-122.1715111167	23:20	134
USER_1293	LOC_10483	37.7525708333,-122.4142331333	16:57	133
USER_1293	LOC_14519	37.44299725,-122.1717732333	23:20	134
USER_1293	LOC_19945	37.4428786833,-122.1717407667	23:20	134
USER_1293	LOC_18658	37.7275518214,-122.476927042	16:40	33
USER_1293	LOC_3645	37.7278403364,-122.4770450592	16:24	33
USER_1293	LOC_17236	37.5384700167,-122.3635768833	23:22	32
USER_1293	LOC_20706	37.7639659,-122.5102592	23:01	33
USER_1293	LOC_23036	37.5314503676,-122.3589205742	13:55	31
USER_1293	LOC_17236	37.5384700167,-122.3635768833	13:54	31
USER_1293	LOC_17236	37.5384700167,-122.3635768833	14:04	30
USER_1293	LOC_17236	37.5384700167,-122.3635768833	23:17	31
USER_1293	LOC_23866	37.5310419743,-122.3640167713	14:05	30
USER_1293	LOC_23036	37.5314503676,-122.3589205742	14:05	30
USER_1293	LOC_5356	37.4782210667,-122.2972809667	23:10	30
USER_1293	LOC_6628	37.4164093564,-122.1477407221	21:40	30
USER_1293	LOC_561	37.4817081,-122.30108308	23:11	30
USER_1293	LOC_10263	37.4786782167,-122.29804515	23:10	30
USER_1293	LOC_7269	37.8247770415,-122.3138004541	00:55	29
USER_1293	LOC_20345	37.7057939667,-122.4692198833	00:27	29
USER_1293	LOC_15429	37.74505165,-122.45222755	18:15	47
USER_1293	LOC_6628	37.4164093564,-122.1477407221	22:00	45
USER_1293	LOC_17259	37.7770407353,-122.4635133133	01:38	41
USER_1293	LOC_1571	37.7629801333,-122.4351195	15:39	41
USER_1293	LOC_6035	37.7703683723,-122.4448413608	15:50	41
USER_1293	LOC_778	37.76964765,-122.4454560833	15:51	41
USER_1293	LOC_14757	37.770270063,-122.4448718245	15:52	41
USER_1293	LOC_21800	37.77029669,-122.44620156	15:52	41
USER_1293	LOC_6331	37.7693329333,-122.4527760667	15:54	41
USER_1293	LOC_20345	37.7057939667,-122.4692198833	18:24	40
USER_1293	LOC_4760	37.7597935667,-122.42364275	20:47	40
USER_1293	LOC_18658	37.7275518214,-122.476927042	23:34	38
USER_1293	LOC_23036	37.5314503676,-122.3589205742	14:14	37
USER_1293	LOC_23036	37.5314503676,-122.3589205742	13:51	36
USER_1293	LOC_17236	37.5384700167,-122.3635768833	23:10	36
USER_1293	LOC_8387	37.7021771324,-122.46910737	00:41	34
USER_1293	LOC_23036	37.5314503676,-122.3589205742	13:55	23
USER_1293	LOC_17236	37.5384700167,-122.3635768833	13:55	23
USER_1293	LOC_6628	37.4164093564,-122.1477407221	14:27	24
USER_1293	LOC_3873	37.4191894333,-122.2088859833	23:10	25
USER_1293	LOC_16657	37.486311,-122.23119485	18:15	287
USER_1293	LOC_11747	37.6820000833,-122.4874514833	01:06	20
USER_1293	LOC_23036	37.5314503676,-122.3589205742	14:01	21
USER_1293	LOC_17259	37.7770407353,-122.4635133133	00:43	21
USER_1293	LOC_3259	37.4448959833,-122.1611940167	14:19	273
USER_1293	LOC_6376	37.4223725639,-122.2056055069	14:10	273
USER_1293	LOC_23036	37.5314503676,-122.3589205742	13:56	273
USER_1293	LOC_17236	37.5384700167,-122.3635768833	13:56	273
USER_1293	LOC_16992	37.6140213774,-122.3873828708	16:33	53
USER_1293	LOC_5255	37.6141838226,-122.389690876	16:07	53
USER_1293	LOC_15693	37.6163560649,-122.3861503601	15:52	53
USER_1293	LOC_13682	37.6717374833,-122.46492585	15:04	53
USER_1293	LOC_19460	37.870017524,-122.2692918777	03:00	29
USER_1293	LOC_18863	37.8286649667,-122.2670889833	03:34	29
USER_1293	LOC_11478	37.869831197,-122.2674129903	01:14	29
USER_1293	LOC_11508	37.8729563477,-122.2519111633	01:52	29
USER_1293	LOC_10160	37.4258275871,-122.144933939	14:26	28
USER_1293	LOC_10602	37.7142389029,-122.4364754387	01:29	27
USER_1293	LOC_23866	37.5310419743,-122.3640167713	14:00	28
USER_1293	LOC_23036	37.5314503676,-122.3589205742	14:00	28
USER_1293	LOC_4338	37.7832213833,-122.46450145	18:45	27
USER_1293	LOC_17336	37.78285145,-122.4646854333	18:46	27
USER_1293	LOC_7639	37.7709861237,-122.4689340591	17:50	27
USER_1293	LOC_7703	37.7831089333,-122.4628400667	18:04	27
USER_1293	LOC_3645	37.7278403364,-122.4770450592	15:56	26
USER_1293	LOC_1926	37.7736612239,-122.4393307856	20:09	26
USER_1293	LOC_20706	37.7639659,-122.5102592	19:51	27
USER_1293	LOC_1377	37.7295913,-122.4777697667	15:55	26
USER_1293	LOC_20259	37.4665196752,-122.4287196994	17:36	301
USER_1293	LOC_6628	37.4164093564,-122.1477407221	14:20	300
USER_1293	LOC_5356	37.4782210667,-122.2972809667	23:03	300
USER_1293	LOC_21880	37.61467,-122.3851	23:46	300
USER_1293	LOC_6628	37.4164093564,-122.1477407221	14:20	76
USER_1293	LOC_13806	37.41826236,-122.14761453	14:20	76
USER_1293	LOC_5408	37.7010783351,-122.4832866941	12:39	302
USER_1293	LOC_17319	37.7014625072,-122.4828869104	03:03	75
USER_1293	LOC_7575	37.7524781167,-122.4182510333	01:30	76
USER_1293	LOC_7159	37.7529029064,-122.4083912373	01:46	76
USER_1293	LOC_8267	37.7528429,-122.4083375833	03:38	76
USER_1293	LOC_23761	37.7554646816,-122.4182403088	04:01	76
USER_1293	LOC_2061	37.7346931167,-122.5017166167	00:47	78
USER_1293	LOC_10602	37.7142389029,-122.4364754387	13:46	77
USER_1293	LOC_6	37.588943427,-122.4131374061	13:47	77
USER_1293	LOC_20345	37.7057939667,-122.4692198833	01:16	76
USER_1293	LOC_6628	37.4164093564,-122.1477407221	15:03	79
USER_1293	LOC_11882	37.4254576379,-122.1930147662	14:11	79
USER_1293	LOC_9664	37.7328806817,-122.5029659271	00:47	78
USER_1293	LOC_3588	37.7360349667,-122.5033271	00:47	78
USER_1293	LOC_13197	37.7339904736,-122.4341255581	01:55	79
USER_1293	LOC_11850	37.73412525,-122.4339183833	01:55	79
USER_1293	LOC_12481	37.73421355,-122.4337848167	01:55	79
USER_1293	LOC_15225	37.7344184963,-122.4337980911	01:55	79
USER_1293	LOC_12207	37.75805907,-122.388291407	01:42	303
USER_1293	LOC_3704	37.7581000833,-122.3883258	01:41	303
USER_1293	LOC_12275	37.4287252,-122.1433018333	19:24	80
USER_1293	LOC_10973	37.7581288833,-122.38825095	01:42	303
USER_1293	LOC_24088	37.78971653,-122.39067576	01:07	303
USER_1293	LOC_17236	37.5384700167,-122.3635768833	23:10	304
USER_1293	LOC_2976	37.7783555476,-122.3894011974	01:15	303
USER_1293	LOC_14993	37.7895346891,-122.3887160422	01:08	303
USER_1293	LOC_6	37.588943427,-122.4131374061	13:56	297
USER_1293	LOC_3869	37.4226198667,-122.1989636167	23:24	297
USER_1293	LOC_14636	37.5783752167,-122.3472459667	17:14	67
USER_1293	LOC_17236	37.5384700167,-122.3635768833	23:20	283
USER_1293	LOC_13982	37.7606897493,-122.4352133274	22:40	68
USER_1293	LOC_13982	37.7606897493,-122.4352133274	22:41	68
USER_1293	LOC_23706	37.425516,-122.1481396167	19:13	298
USER_1293	LOC_1907	37.56428255,-122.3236056667	01:28	68
USER_1293	LOC_8406	37.7384438333,-122.5006694667	01:00	298
USER_1293	LOC_6	37.588943427,-122.4131374061	13:53	298
USER_1293	LOC_7119	37.7666852,-122.4949822667	23:58	299
USER_1293	LOC_15344	37.78093625,-122.5116961667	00:43	298
USER_1293	LOC_5642	37.7647256667,-122.5001455167	23:56	299
USER_1293	LOC_16359	37.7685436209,-122.5056266785	23:58	299
USER_1293	LOC_11990	37.7882150163,-122.4337194199	01:39	71
USER_1293	LOC_17319	37.7014625072,-122.4828869104	15:21	71
USER_1293	LOC_23386	37.7873528335,-122.4335416624	22:14	72
USER_1293	LOC_9657	37.7740391387,-122.4585485458	21:36	72
USER_1293	LOC_12837	37.7710481,-122.47510205	21:34	72
USER_1293	LOC_21880	37.61467,-122.3851	17:41	72
USER_1293	LOC_20669	37.7823749238,-122.4066102505	17:30	72
USER_1293	LOC_21209	37.7832313449,-122.4037456512	17:29	72
USER_1293	LOC_6137	37.781692299,-122.4047255951	17:28	72
USER_1293	LOC_5123	37.7820103059,-122.4075436592	17:28	72
USER_1293	LOC_19047	37.7827612667,-122.4007778167	17:27	72
USER_1293	LOC_11238	37.7879616905,-122.3935430752	17:26	72
USER_1293	LOC_8062	37.6005143333,-122.2107891333	14:08	72
USER_1293	LOC_3599	37.69842287,-122.4819520238	13:35	72
USER_1293	LOC_10602	37.7142389029,-122.4364754387	00:54	72
USER_1293	LOC_6613	37.4215951167,-122.1384998333	19:28	73
USER_1293	LOC_23036	37.5314503676,-122.3589205742	13:59	73
USER_1293	LOC_17236	37.5384700167,-122.3635768833	13:59	73
USER_1293	LOC_10702	37.7925278833,-122.40391015	14:06	62
USER_1293	LOC_8236	37.4479079167,-122.1597719167	17:23	62
USER_1293	LOC_23036	37.5314503676,-122.3589205742	18:32	62
USER_1293	LOC_17236	37.5384700167,-122.3635768833	18:33	62
USER_1293	LOC_7278	37.80551075,-122.4568963	20:04	62
USER_1293	LOC_24059	37.8066646012,-122.4285936356	20:30	62
USER_1293	LOC_18423	37.7700235498,-122.4221536517	22:05	62
USER_1293	LOC_6927	37.4933552667,-122.3109412167	13:51	127
USER_1293	LOC_17236	37.5384700167,-122.3635768833	13:57	135
USER_1293	LOC_3933	37.4169380979,-122.152339821	14:37	135
USER_1293	LOC_18658	37.7275518214,-122.476927042	00:11	64
USER_1293	LOC_23358	37.426615702,-122.1727752686	15:23	64
USER_1293	LOC_23141	37.5658116833,-122.3228732833	01:03	63
USER_1293	LOC_2219	37.7544601035,-122.4773228549	04:27	63
USER_1293	LOC_12796	37.7951374492,-122.4048661705	14:03	62
USER_1293	LOC_12431	37.798017237,-122.4064374104	14:04	62
USER_1293	LOC_17832	37.9353215149,-122.4477553368	22:28	294
USER_1293	LOC_7098	38.9495010376,-119.9482727051	00:17	294
USER_1293	LOC_6628	37.4164093564,-122.1477407221	22:02	293
USER_1293	LOC_14623	37.8278447827,-122.4818515778	23:11	294
USER_1293	LOC_13806	37.41826236,-122.14761453	22:04	293
USER_1293	LOC_19586	37.4146330316,-122.1461674107	22:03	293
USER_1293	LOC_6628	37.4164093564,-122.1477407221	16:57	65
USER_1293	LOC_17236	37.5384700167,-122.3635768833	13:53	66
USER_1293	LOC_8629	37.4229093598,-122.1992754936	23:25	297
USER_1293	LOC_12450	37.4224806167,-122.1992111667	23:25	297
USER_1293	LOC_19165	39.3281246167,-120.18394255	17:34	296
USER_1293	LOC_17236	37.5384700167,-122.3635768833	23:39	297
USER_1293	LOC_4904	38.9603036542,-119.9414567564	02:03	295
USER_1293	LOC_6882	38.938467614,-120.039907373	21:14	296
USER_1293	LOC_14068	38.9600055671,-119.942113117	04:07	295
USER_1293	LOC_20998	38.9535567667,-119.9465605	03:06	295
USER_1293	LOC_893	37.75988355,-122.51093095	22:30	56
USER_1293	LOC_3588	37.7360349667,-122.5033271	23:37	56
USER_1293	LOC_20345	37.7057939667,-122.4692198833	00:23	125
USER_1293	LOC_11205	37.7540881167,-122.4186772333	03:55	125
USER_1293	LOC_425	37.4393692295,-122.1737730503	14:24	289
USER_1293	LOC_10297	37.4417118256,-122.1723890305	14:25	289
USER_1293	LOC_6628	37.4164093564,-122.1477407221	14:10	55
USER_1293	LOC_6628	37.4164093564,-122.1477407221	19:15	55
USER_1293	LOC_23036	37.5314503676,-122.3589205742	13:25	291
USER_1293	LOC_6628	37.4164093564,-122.1477407221	14:17	290
USER_1293	LOC_3599	37.69842287,-122.4819520238	18:55	58
USER_1293	LOC_17236	37.5384700167,-122.3635768833	13:24	291
USER_1293	LOC_4800	37.4186009858,-122.1473881386	20:01	57
USER_1293	LOC_6628	37.4164093564,-122.1477407221	20:03	57
USER_1293	LOC_22743	37.7760853715,-122.4084232688	01:08	282
USER_1293	LOC_17236	37.5384700167,-122.3635768833	23:14	282
USER_1293	LOC_18830	37.7858259859,-122.4065190554	01:09	58
USER_1293	LOC_10930	37.73314475,-122.4339151333	00:59	58
USER_1293	LOC_20345	37.7057939667,-122.4692198833	00:47	58
USER_1293	LOC_7800	37.706159833,-122.468977633	00:47	58
USER_1293	LOC_14670	37.7908962959,-122.4037992954	03:53	58
USER_1293	LOC_7982	37.7902095351,-122.4047005177	03:12	58
USER_1293	LOC_12224	37.798704571,-122.407296896	02:07	58
USER_1293	LOC_16173	37.7978824167,-122.4061253333	01:43	58
USER_1293	LOC_15942	37.4386756,-122.1605475833	14:19	61
USER_1293	LOC_14078	37.420485979,-122.2112754345	14:12	61
USER_1293	LOC_23036	37.5314503676,-122.3589205742	13:58	61
USER_1293	LOC_6628	37.4164093564,-122.1477407221	14:17	292
USER_1293	LOC_7901	37.5798762167,-122.3466724333	01:35	59
USER_1293	LOC_19148	37.4157602871,-122.1525514126	14:35	126
USER_1293	LOC_14373	37.4334229654,-122.157561779	14:20	61
USER_1293	LOC_21548	37.4344963947,-122.1610915661	14:19	61
USER_1293	LOC_17236	37.5384700167,-122.3635768833	23:34	103
USER_1293	LOC_7139	37.763099645,-122.4109768867	01:15	102
USER_1293	LOC_22369	37.7770411473,-122.4228215218	20:02	309
USER_1293	LOC_10225	37.7662244,-122.476473	00:18	104
USER_1293	LOC_14456	37.7809806097,-122.3993509272	19:56	309
USER_1293	LOC_9291	37.77946175,-122.4012776833	19:56	309
USER_1293	LOC_17332	37.7830231167,-122.4604797333	04:35	310
USER_1293	LOC_15669	37.7394995833,-122.39026155	17:59	309
USER_1293	LOC_14078	37.420485979,-122.2112754345	14:07	101
USER_1293	LOC_425	37.4393692295,-122.1737730503	14:11	101
USER_1293	LOC_6613	37.4215951167,-122.1384998333	20:40	102
USER_1293	LOC_17319	37.7014625072,-122.4828869104	00:43	101
USER_1293	LOC_5524	37.7832313449,-122.4033164978	02:31	102
USER_1293	LOC_21539	37.7708569128,-122.4145186493	02:40	102
USER_1293	LOC_12593	37.7630739167,-122.4097111333	02:18	102
USER_1293	LOC_12463	37.7630482135,-122.4102531522	02:19	102
USER_1293	LOC_6628	37.4164093564,-122.1477407221	19:14	97
USER_1293	LOC_18307	37.6017491667,-122.3915586167	22:33	100
USER_1293	LOC_12501	37.5374909248,-122.2979700565	21:07	100
USER_1293	LOC_23251	37.54648075,-122.3021314167	17:37	100
USER_1293	LOC_21904	37.5674861167,-122.3237105667	16:52	100
USER_1293	LOC_20885	37.5677118828,-122.3244380951	16:51	100
USER_1293	LOC_17259	37.7770407353,-122.4635133133	01:08	100
USER_1293	LOC_12484	37.6131319833,-122.48794555	23:44	101
USER_1293	LOC_23788	37.6130372,-122.3853062667	05:54	96
USER_1293	LOC_14890	37.6125435,-122.3856312	05:52	96
USER_1293	LOC_8850	37.6128508228,-122.3842914855	03:04	96
USER_1293	LOC_2249	37.6126339667,-122.3842287667	03:03	96
USER_1293	LOC_7294	37.6127917069,-122.3841111693	03:02	96
USER_1293	LOC_15693	37.6163560649,-122.3861503601	02:52	96
USER_1293	LOC_13013	37.612816628,-122.3842072925	02:51	96
USER_1293	LOC_14251	37.6129191756,-122.3841100896	02:51	96
USER_1293	LOC_15093	37.4415499759,-122.1635270119	15:43	6
USER_1293	LOC_20277	37.4398470556,-122.1613335	15:44	6
USER_1293	LOC_3363	37.42816985,-122.1494258167	15:48	6
USER_1293	LOC_14280	37.4325134,-122.17074905	19:36	6
USER_1293	LOC_14780	37.613278391,-122.3848313251	05:56	96
USER_1293	LOC_22652	37.6133560422,-122.3849487305	06:31	96
USER_1293	LOC_23283	37.6135376599,-122.3850078165	06:32	96
USER_1293	LOC_14949	37.4205113902,-122.2128509282	15:34	6
USER_1293	LOC_12194	37.6480019667,-122.4905691	23:28	5
USER_1293	LOC_23809	37.7865399483,-122.4017118865	01:32	88
USER_1293	LOC_6846	37.7876246673,-122.3993239664	01:59	88
USER_1293	LOC_21865	37.78514832,-122.4003635	02:14	88
USER_1293	LOC_2994	37.43297865,-122.1705028333	19:39	6
USER_1293	LOC_18013	37.4317470671,-122.1708696808	19:40	6
USER_1293	LOC_425	37.4393692295,-122.1737730503	21:17	6
USER_1293	LOC_11365	37.4224825,-122.2039926667	00:46	5
USER_1293	LOC_21548	37.4344963947,-122.1610915661	14:01	88
USER_1293	LOC_15455	37.43568355,-122.1640205667	14:01	88
USER_1293	LOC_12310	37.4287810339,-122.1504083713	14:04	88
USER_1293	LOC_7915	37.4377475,-122.1593621	14:01	88
USER_1293	LOC_785	37.7853732667,-122.4005968167	03:23	88
USER_1293	LOC_23766	37.7854104,-122.3994687	02:15	88
USER_1293	LOC_20725	37.4404965118,-122.1637299011	14:00	88
USER_1293	LOC_10297	37.4417118256,-122.1723890305	13:58	88
USER_1293	LOC_10307	37.8326513333,-122.4798823833	01:06	86
USER_1293	LOC_23295	37.83742825,-122.4810855833	01:05	86
USER_1293	LOC_11633	37.8323650333,-122.4788904167	01:06	86
USER_1293	LOC_10261	37.8326611755,-122.4799190462	01:06	86
USER_1293	LOC_18925	37.9955621,-122.2863993	21:13	87
USER_1293	LOC_9127	37.42283212,-122.1413923831	19:58	88
USER_1293	LOC_2055	37.9324528785,-122.4033486843	00:45	86
USER_1293	LOC_8015	37.9956331868,-122.2858661875	21:14	87
USER_1293	LOC_6701	37.7814695333,-122.49293835	01:43	86
USER_1293	LOC_18384	37.7816469833,-122.4930364167	01:44	86
USER_1293	LOC_19323	37.8324392,-122.4819943333	01:07	86
USER_1293	LOC_6556	37.8104643667,-122.4766109333	01:11	86
USER_1293	LOC_20345	37.7057939667,-122.4692198833	19:12	86
USER_1293	LOC_22852	37.7649708912,-122.4189028144	19:27	86
USER_1293	LOC_9328	37.7813723833,-122.4927715833	01:45	86
USER_1293	LOC_7006	37.7931600176,-122.4833643436	01:49	86
USER_1293	LOC_13125	37.7861108683,-122.4055260451	19:35	86
USER_1293	LOC_14219	37.8735033333,-122.2685652	20:17	86
USER_1293	LOC_22487	37.7896378586,-122.4037929812	19:34	86
USER_1293	LOC_16629	37.7861091856,-122.4055281361	19:34	86
USER_1293	LOC_14940	37.8680899,-122.2673060333	01:12	85
USER_1293	LOC_15247	37.8682304587,-122.2676128149	02:23	85
USER_1293	LOC_15720	37.8733760118,-122.2687929869	20:20	86
USER_1293	LOC_11488	37.8795957944,-122.2690866888	20:45	86
USER_1293	LOC_3898	37.42871595,-122.14470785	20:00	83
USER_1293	LOC_12275	37.4287252,-122.1433018333	19:50	83
USER_1293	LOC_12132	37.7346618833,-122.50468535	00:45	84
USER_1293	LOC_3588	37.7360349667,-122.5033271	00:30	84
USER_1293	LOC_1552	37.4360808667,-122.1328245667	20:48	82
USER_1293	LOC_6376	37.4223725639,-122.2056055069	14:13	82
USER_1293	LOC_23560	37.4220999043,-122.2060990334	14:13	82
USER_1293	LOC_21168	37.6599134833,-122.4775763167	13:41	82
USER_1293	LOC_14636	37.5783752167,-122.3472459667	23:43	82
USER_1293	LOC_23866	37.5310419743,-122.3640167713	23:32	82
USER_1293	LOC_17236	37.5384700167,-122.3635768833	23:32	82
USER_1293	LOC_23036	37.5314503676,-122.3589205742	23:31	82
USER_1293	LOC_2298	37.4428945333,-122.1631712833	14:24	308
USER_1293	LOC_8236	37.4479079167,-122.1597719167	14:24	308
USER_1293	LOC_6672	37.4432543,-122.1715111167	14:20	308
USER_1293	LOC_15693	37.6163560649,-122.3861503601	00:07	308
USER_1293	LOC_14761	37.4425226487,-122.1624860385	14:25	308
USER_1293	LOC_21548	37.4344963947,-122.1610915661	14:26	308
USER_1293	LOC_15455	37.43568355,-122.1640205667	14:27	308
USER_1293	LOC_17783	37.4320808333,-122.1583461667	14:28	308
USER_1293	LOC_23706	37.425516,-122.1481396167	19:06	308
USER_1293	LOC_20329	37.4106143,-122.1231382	19:58	308
USER_1293	LOC_8973	37.4144973755,-122.1266860962	20:00	308
USER_1293	LOC_3588	37.7360349667,-122.5033271	00:42	81
USER_1293	LOC_20345	37.7057939667,-122.4692198833	23:54	81
USER_1293	LOC_4484	37.7023270167,-122.4707740333	23:55	81
USER_1293	LOC_11012	37.7898010289,-122.3996134838	00:40	307
USER_1293	LOC_6607	37.7888614306,-122.3994219303	00:44	307
USER_1293	LOC_18100	37.79054421,-122.40400296	01:45	307
USER_1293	LOC_18100	37.79054421,-122.40400296	01:47	307
USER_1293	LOC_2273	37.7845541144,-122.4067282677	02:33	307
USER_1293	LOC_2368	37.7846024333,-122.4074267	02:33	307
USER_1293	LOC_3588	37.7360349667,-122.5033271	19:00	307
USER_1293	LOC_3599	37.69842287,-122.4819520238	18:13	307
USER_1293	LOC_19226	37.6728069935,-122.4689769745	13:50	305
USER_1293	LOC_23706	37.425516,-122.1481396167	20:48	306
USER_1293	LOC_8236	37.4479079167,-122.1597719167	14:33	305
USER_1293	LOC_11882	37.4254576379,-122.1930147662	14:22	305
USER_1293	LOC_3949	37.4454683448,-122.1622717381	14:34	305
USER_1293	LOC_3090	37.4451446613,-122.1626150608	14:34	305
USER_1293	LOC_12648	37.442601,-122.165838	14:37	305
USER_1293	LOC_4080	37.4456548026,-122.1623755128	14:35	305
USER_1293	LOC_3645	37.7278403364,-122.4770450592	14:38	2
USER_1293	LOC_23706	37.425516,-122.1481396167	19:59	305
USER_1293	LOC_16753	37.7786896,-122.39623895	01:43	304
USER_1293	LOC_6628	37.4164093564,-122.1477407221	20:39	2
USER_1293	LOC_6628	37.4164093564,-122.1477407221	16:30	304
USER_1293	LOC_7005	37.7783519,-122.3967289333	01:45	304
USER_1293	LOC_14340	37.76590508,-122.46610337	01:25	139
USER_1293	LOC_23676	37.7657829868,-122.4663215876	01:11	139
USER_1293	LOC_185	37.7644344368,-122.4666756392	00:39	139
USER_1293	LOC_12283	37.7600447667,-122.50599385	00:16	139
USER_1293	LOC_17236	37.5384700167,-122.3635768833	23:17	209
USER_1293	LOC_21395	37.4475494167,-122.1600446	02:49	209
USER_1293	LOC_6947	37.4481337833,-122.1595358833	02:48	209
USER_1293	LOC_16561	37.447524563,-122.1599659087	02:48	209
USER_1293	LOC_2697	37.44687985,-122.1603479833	02:47	209
USER_1293	LOC_8236	37.4479079167,-122.1597719167	02:47	209
USER_1293	LOC_3090	37.4451446613,-122.1626150608	23:56	204
USER_1293	LOC_8236	37.4479079167,-122.1597719167	23:39	204
USER_1293	LOC_343	37.4469845282,-122.1587526798	23:35	204
USER_1293	LOC_4337	37.4438834933,-122.1636085724	23:30	204
USER_1293	LOC_16481	37.4443354462,-122.1634304523	23:29	204
USER_1293	LOC_12648	37.442601,-122.165838	23:28	204
USER_1293	LOC_21548	37.4344963947,-122.1610915661	14:08	206
USER_1293	LOC_8262	37.4343105,-122.1557447	14:09	206
USER_1293	LOC_20720	37.4435347406,-122.1682369709	14:05	206
USER_1293	LOC_20725	37.4404965118,-122.1637299011	14:06	206
USER_1293	LOC_425	37.4393692295,-122.1737730503	14:02	206
USER_1293	LOC_6672	37.4432543,-122.1715111167	14:04	206
USER_1293	LOC_6628	37.4164093564,-122.1477407221	21:58	207
USER_1293	LOC_11882	37.4254576379,-122.1930147662	13:59	206
USER_1293	LOC_6613	37.4215951167,-122.1384998333	19:08	208
USER_1293	LOC_4668	37.4209815632,-122.1388882399	19:09	208
USER_1293	LOC_17236	37.5384700167,-122.3635768833	13:19	208
USER_1293	LOC_6628	37.4164093564,-122.1477407221	14:37	208
USER_1293	LOC_6701	37.7814695333,-122.49293835	19:41	318
USER_1293	LOC_18384	37.7816469833,-122.4930364167	19:43	318
USER_1293	LOC_23332	37.6890929012,-122.472871542	15:47	318
USER_1293	LOC_24136	37.7711144167,-122.4865754167	18:33	318
USER_1293	LOC_1364	37.7963564167,-122.4219402167	00:57	316
USER_1293	LOC_767	37.792897192,-122.4210834503	00:40	316
USER_1293	LOC_6628	37.4164093564,-122.1477407221	14:18	316
USER_1293	LOC_18673	37.7960994667,-122.4219965167	01:00	316
USER_1293	LOC_18860	37.7716751099,-122.5042266846	00:03	316
USER_1293	LOC_19524	37.7672432,-122.5108812333	00:02	316
USER_1293	LOC_7727	37.7733065833,-122.4727539	00:07	316
USER_1293	LOC_6342	37.77074185,-122.4987669333	00:04	316
USER_1293	LOC_10105	37.4861039667,-122.2334475667	23:50	206
USER_1293	LOC_7620	37.4859480856,-122.2333584471	23:49	206
USER_1293	LOC_6628	37.4164093564,-122.1477407221	14:20	317
USER_1293	LOC_12849	37.4858188,-122.2336652333	23:50	206
USER_1293	LOC_6628	37.4164093564,-122.1477407221	22:20	206
USER_1293	LOC_14654	37.4316983333,-122.1551026333	14:09	206
USER_1293	LOC_19614	37.4368647002,-122.1596431732	23:20	206
USER_1293	LOC_2843	37.4255686833,-122.1507218167	23:18	206
USER_1293	LOC_16624	37.7714825667,-122.4777259	17:14	138
USER_1293	LOC_6672	37.4432543,-122.1715111167	23:50	314
USER_1293	LOC_14305	37.4426115333,-122.1726700167	23:51	314
USER_1293	LOC_14949	37.4205113902,-122.2128509282	00:03	313
USER_1293	LOC_8603	37.7699397667,-122.4683839	16:44	138
USER_1293	LOC_50	37.7695044167,-122.4677812	16:45	138
USER_1293	LOC_7607	37.769873014,-122.4668392539	16:48	138
USER_1293	LOC_5904	37.7721224667,-122.4667402833	17:01	138
USER_1293	LOC_29	37.70153075,-122.48235785	15:12	138
USER_1293	LOC_3599	37.69842287,-122.4819520238	15:46	138
USER_1293	LOC_7639	37.7709861237,-122.4689340591	16:35	138
USER_1293	LOC_15392	37.77016455,-122.4695010333	16:43	138
USER_1293	LOC_7159	37.7529029064,-122.4083912373	02:15	315
USER_1293	LOC_8267	37.7528429,-122.4083375833	02:16	315
USER_1293	LOC_11205	37.7540881167,-122.4186772333	05:09	315
USER_1293	LOC_14574	37.6699663583,-122.470972538	15:35	315
USER_1293	LOC_1364	37.7963564167,-122.4219402167	01:24	115
USER_1293	LOC_18673	37.7960994667,-122.4219965167	01:23	115
USER_1293	LOC_2600	37.78731785,-122.4217487167	00:44	115
USER_1293	LOC_14323	37.7850883031,-122.4208983779	00:44	115
USER_1293	LOC_16032	37.7017847035,-122.4823803226	16:37	115
USER_1293	LOC_10306	37.7843252336,-122.4178364918	04:12	115
USER_1293	LOC_10037	37.7913096,-122.4205575667	03:24	115
USER_1293	LOC_16380	37.7969483067,-122.4220280607	02:51	115
USER_1293	LOC_13371	37.7859268188,-122.4076385498	00:28	115
USER_1293	LOC_18830	37.7858259859,-122.4065190554	00:27	115
USER_1293	LOC_20345	37.7057939667,-122.4692198833	00:09	115
USER_1293	LOC_3599	37.69842287,-122.4819520238	00:00	115
USER_1293	LOC_5073	37.77916,-122.42007	00:40	115
USER_1293	LOC_1764	37.7785927667,-122.4163131	00:33	115
USER_1293	LOC_4031	37.7778382703,-122.4162340164	00:33	115
USER_1293	LOC_14353	37.7790746,-122.4145193667	00:30	115
[truncated: 359,250 more rows]
