# Supplementary material for: Relational POI recommendation model combined with geographic information
Source: PLoS One. 2022 Apr 15;17(4):e0266340. doi: 10.1371/journal.pone.0266340 (PMC9012400; doi:10.1371/journal.pone.0266340)
Supplement: S1 File — (ZIP) [file pone.0266340.s001.zip › poidata/Gowalla/tune.txt]

USER_42	LOC_11903	37.4191867667,-122.2122015167	04:12	0
USER_42	LOC_2521	37.7825583,-122.4001254333	02:28	3
USER_42	LOC_2521	37.7825583,-122.4001254333	17:03	5
USER_41	LOC_11467	34.02476572,-118.32811021	02:00	286
USER_41	LOC_20229	34.019219024,-118.281777438	20:33	20
USER_41	LOC_18366	34.0897091333,-118.2683092667	02:33	24
USER_41	LOC_4695	37.8266990556,-122.4223682284	05:42	26
USER_41	LOC_14992	37.8270312505,-122.4215340614	05:37	26
USER_41	LOC_23957	37.7941350074,-122.3990947008	08:44	27
USER_41	LOC_20865	37.7948617999,-122.4008861165	08:42	27
USER_41	LOC_14074	37.7980305993,-122.4045234919	08:41	27
USER_41	LOC_23957	37.7941350074,-122.3990947008	08:39	27
USER_41	LOC_16870	37.7958789833,-122.3937889333	21:47	28
USER_41	LOC_11664	37.7953643241,-122.4031555653	19:42	28
USER_41	LOC_23628	37.80985766,-122.30448693	16:24	28
USER_41	LOC_5308	34.0910327,-118.2871238833	03:43	28
USER_41	LOC_4144	34.1046067167,-118.2916604667	16:35	32
USER_41	LOC_13660	34.0401915554,-118.4730166197	17:16	32
USER_41	LOC_18445	34.0954642167,-118.2849339167	18:23	34
USER_41	LOC_18790	34.0142104473,-118.494629026	18:55	33
USER_41	LOC_4330	34.1680422513,-118.1852561039	02:12	38
USER_41	LOC_8140	34.0660047,-118.2381620167	02:20	37
USER_41	LOC_14565	37.8929779833,-122.05800125	20:40	40
USER_41	LOC_19489	37.83709645,-122.2621893833	21:29	40
USER_41	LOC_2706	37.8797799797,-122.2688144445	05:32	41
USER_41	LOC_11478	37.869831197,-122.2674129903	06:13	41
USER_41	LOC_13310	37.8780724,-122.2694502	05:20	41
USER_41	LOC_15715	37.8798075016,-122.2690343857	05:21	41
USER_41	LOC_10162	37.8680754333,-122.2659553333	05:24	42
USER_41	LOC_9772	37.8697706833,-122.2614742333	04:04	41
USER_41	LOC_12546	37.8681834833,-122.2589959833	04:06	42
USER_41	LOC_11594	37.8677658167,-122.2598089	05:16	42
USER_41	LOC_12542	37.8502070491,-122.2525012493	21:36	43
USER_41	LOC_9697	37.8564252833,-122.2528446167	20:36	43
USER_41	LOC_23729	37.8678415082,-122.258285692	03:59	42
USER_41	LOC_22663	37.86731469,-122.25877445	03:52	42
USER_41	LOC_14118	37.7986870833,-122.2799934	16:38	43
USER_41	LOC_18366	34.0897091333,-118.2683092667	02:52	45
USER_41	LOC_5782	37.8620225167,-122.2534468833	17:38	43
USER_41	LOC_19489	37.83709645,-122.2621893833	16:42	43
USER_41	LOC_13075	33.95020455,-118.3967809	20:25	48
USER_41	LOC_3159	33.9901788333,-118.4484694333	19:47	48
USER_41	LOC_19452	34.1571696,-118.4385538	22:09	47
USER_41	LOC_7300	34.0029710333,-118.4076083333	21:29	48
USER_41	LOC_732	34.0282682,-118.47495255	18:49	49
USER_41	LOC_23749	34.0172568833,-118.40174995	18:27	49
USER_41	LOC_19173	34.0635745216,-118.3763873577	23:46	49
USER_41	LOC_3708	34.0641920801,-118.3748359771	23:45	49
USER_41	LOC_7177	34.0408099807,-118.3768467502	01:49	50
USER_41	LOC_14796	34.0439461044,-118.2649080521	02:03	50
USER_41	LOC_18366	34.0897091333,-118.2683092667	15:56	50
USER_41	LOC_16278	34.017211211,-118.4016859531	18:27	49
USER_46	LOC_11151	37.78722805,-122.3994559167	19:19	98
USER_46	LOC_2521	37.7825583,-122.4001254333	19:32	78
USER_46	LOC_21880	37.61467,-122.3851	20:43	73
USER_46	LOC_8888	37.7837146673,-122.3985099792	20:02	69
USER_46	LOC_8888	37.7837146673,-122.3985099792	23:53	111
USER_46	LOC_11151	37.78722805,-122.3994559167	20:01	110
USER_46	LOC_23727	37.7861691088,-122.4021115454	19:23	102
USER_46	LOC_11521	37.7688288667,-122.4984169	16:24	99
USER_1145	LOC_5484	37.7976787752,-122.3957526684	01:04	127
USER_1145	LOC_12374	37.7707386,-122.4162769167	16:01	57
USER_1151	LOC_9834	37.4327209167,-122.1273957667	06:04	124
USER_51	LOC_20	37.76493425,-122.4318415167	19:15	118
USER_1143	LOC_18588	33.2010516333,-117.2424583167	22:02	276
USER_1137	LOC_9281	33.06566465,-117.2653540833	04:36	323
USER_1152	LOC_21731	33.6779326667,-117.7994696167	03:31	115
USER_1109	LOC_22045	33.9187504,-117.8887244833	15:43	121
USER_1146	LOC_4430	37.7616153667,-122.4195474167	20:17	356
USER_1143	LOC_18588	33.2010516333,-117.2424583167	16:55	51
USER_1143	LOC_8264	33.1775140833,-117.3293877167	03:16	94
USER_1143	LOC_13355	33.1372078833,-117.17722715	21:04	96
USER_1113	LOC_3295	37.7569830429,-122.2497975826	02:46	218
USER_1113	LOC_17171	37.7681641167,-122.2326509333	02:14	231
USER_1113	LOC_17171	37.7681641167,-122.2326509333	22:43	238
USER_1113	LOC_17171	37.7681641167,-122.2326509333	04:05	161
USER_1109	LOC_14953	33.816574083,-116.5467995604	04:43	207
USER_1111	LOC_12968	37.3318803266,-122.0296311378	23:29	210
USER_1113	LOC_23723	38.5799636056,-121.4935760756	00:58	212
USER_1113	LOC_23223	37.7643505833,-122.2430120333	03:24	278
USER_1092	LOC_1999	37.7842569333,-122.4021577833	01:07	53
USER_1115	LOC_21945	37.2873136333,-121.9472901167	21:32	219
USER_1087	LOC_2232	34.0450277938,-118.2658803463	05:14	274
USER_1092	LOC_13394	37.7956864865,-122.393682003	19:04	34
USER_1113	LOC_1838	37.5913267478,-122.3475358823	22:23	254
USER_1113	LOC_1838	37.5913267478,-122.3475358823	22:17	167
USER_1113	LOC_17171	37.7681641167,-122.2326509333	01:18	173
USER_1113	LOC_1838	37.5913267478,-122.3475358823	22:42	255
USER_1291	LOC_9102	37.869831197,-122.2674129903	01:09	29
USER_1095	LOC_10740	34.0618124167,-118.4464466333	16:37	33
USER_1293	LOC_18562	37.6826011167,-122.4873168833	01:40	10
USER_1293	LOC_23402	37.6601103089,-122.4774707581	13:54	9
USER_1097	LOC_15693	37.6163560649,-122.3861503601	20:46	305
USER_1094	LOC_10205	37.8057830213,-122.4205470085	01:30	266
USER_1096	LOC_10469	37.8066802,-122.4319624833	04:15	225
USER_1097	LOC_15693	37.6163560649,-122.3861503601	14:24	209
USER_1293	LOC_10336	37.6147059,-122.388730833	23:06	16
USER_1293	LOC_7674	36.08950108,-115.17282694	18:41	16
USER_1293	LOC_15527	37.4863480416,-122.2346995617	20:00	121
USER_1293	LOC_5017	37.4252282162,-122.1458827777	20:12	15
USER_1293	LOC_5017	37.4252282162,-122.1458827777	19:25	52
USER_1293	LOC_1410	37.7065789236,-122.4588302497	04:12	52
USER_1293	LOC_18562	37.6826011167,-122.4873168833	02:04	120
USER_1293	LOC_23402	37.6601103089,-122.4774707581	13:32	12
USER_1293	LOC_23402	37.6601103089,-122.4774707581	13:42	273
USER_1293	LOC_5017	37.4252282162,-122.1458827777	19:35	28
USER_1293	LOC_2402	36.1033399113,-115.1681821064	01:13	18
USER_1293	LOC_9304	37.614870178,-122.387545278	16:35	53
USER_1293	LOC_19835	36.1074733783,-115.1771664619	00:21	17
USER_1293	LOC_7878	36.1128126641,-115.1738834381	03:49	18
USER_1293	LOC_20574	36.1225195266,-115.1700639725	16:12	17
USER_1293	LOC_1629	36.1157595171,-115.1732826233	05:29	17
USER_1293	LOC_11885	37.7601953667,-122.5081014167	22:29	56
USER_1293	LOC_23402	37.6601103089,-122.4774707581	13:45	289
USER_1293	LOC_12731	37.4421953,-122.1723396667	14:25	289
USER_1293	LOC_23402	37.6601103089,-122.4774707581	13:38	46
USER_1293	LOC_8419	37.7725295833,-122.4407258167	00:35	43
USER_1293	LOC_5017	37.4252282162,-122.1458827777	20:03	43
USER_1293	LOC_1013	37.7043441539,-122.4755179344	00:43	34
USER_1293	LOC_13099	37.42593465,-122.1451094167	18:02	31
USER_1293	LOC_5017	37.4252282162,-122.1458827777	19:36	283
USER_1293	LOC_3994	38.9558137446,-119.9444032968	16:42	295
USER_1293	LOC_5671	37.5660645833,-122.3227429333	01:01	63
USER_1293	LOC_5017	37.4252282162,-122.1458827777	19:22	127
USER_1293	LOC_7978	37.79024265,-122.4042506167	03:45	58
USER_1293	LOC_23402	37.6601103089,-122.4774707581	13:10	291
USER_1293	LOC_5017	37.4252282162,-122.1458827777	20:13	291
USER_1293	LOC_23402	37.6601103089,-122.4774707581	13:14	393
USER_1293	LOC_18544	37.7215860978,-122.4474549294	19:22	86
USER_1293	LOC_16255	37.7650724333,-122.41906535	19:27	86
USER_1293	LOC_18562	37.6826011167,-122.4873168833	12:26	88
USER_1293	LOC_7413	37.9954839167,-122.2864491667	21:13	87
USER_1293	LOC_18562	37.6826011167,-122.4873168833	03:08	3
USER_1293	LOC_4020	37.784740967,-122.404134133	01:23	88
USER_1293	LOC_3365	37.4283374667,-122.1497383667	15:48	6
USER_1293	LOC_10519	37.4322933333,-122.16295575	21:16	6
USER_1293	LOC_23402	37.6601103089,-122.4774707581	13:20	74
USER_1293	LOC_18562	37.6826011167,-122.4873168833	02:52	69
USER_1293	LOC_5017	37.4252282162,-122.1458827777	20:48	306
USER_1293	LOC_18562	37.6826011167,-122.4873168833	11:43	74
USER_1293	LOC_23402	37.6601103089,-122.4774707581	13:40	82
USER_1293	LOC_18562	37.6826011167,-122.4873168833	04:17	307
USER_1293	LOC_5017	37.4252282162,-122.1458827777	20:21	85
USER_1293	LOC_5017	37.4252282162,-122.1458827777	19:20	84
USER_1293	LOC_5017	37.4252282162,-122.1458827777	20:43	111
USER_1293	LOC_12385	37.7880168336,-122.4218342887	00:45	115
USER_1293	LOC_5017	37.4252282162,-122.1458827777	20:48	380
USER_1293	LOC_12731	37.4421953,-122.1723396667	23:51	314
USER_1293	LOC_5017	37.4252282162,-122.1458827777	20:41	317
USER_1293	LOC_7964	37.7694511333,-122.5105619333	18:06	318
USER_1293	LOC_18562	37.6826011167,-122.4873168833	04:18	141
USER_1293	LOC_1013	37.7043441539,-122.4755179344	00:56	321
USER_1293	LOC_23402	37.6601103089,-122.4774707581	14:55	6
USER_1293	LOC_7084	37.6131969,-122.3849857	05:55	96
USER_1293	LOC_23402	37.6601103089,-122.4774707581	13:42	101
USER_1293	LOC_23402	37.6601103089,-122.4774707581	13:34	103
USER_1293	LOC_1013	37.7043441539,-122.4755179344	00:51	377
USER_1293	LOC_5017	37.4252282162,-122.1458827777	20:31	106
USER_1293	LOC_23402	37.6601103089,-122.4774707581	13:38	106
USER_1293	LOC_23402	37.6601103089,-122.4774707581	13:40	110
USER_1293	LOC_18562	37.6826011167,-122.4873168833	01:47	203
USER_1293	LOC_18562	37.6826011167,-122.4873168833	03:02	332
USER_1293	LOC_5017	37.4252282162,-122.1458827777	21:04	331
USER_1293	LOC_3928	37.5795695833,-122.3475733667	19:57	211
USER_1293	LOC_1013	37.7043441539,-122.4755179344	14:42	213
USER_1293	LOC_5017	37.4252282162,-122.1458827777	20:44	213
USER_1293	LOC_18562	37.6826011167,-122.4873168833	04:37	212
USER_1293	LOC_19359	37.7894210242,-122.4088096619	21:27	212
USER_1293	LOC_18562	37.6826011167,-122.4873168833	03:36	324
USER_1293	LOC_18395	37.79464507,-122.38237464	00:18	142
USER_1293	LOC_7964	37.7694511333,-122.5105619333	23:46	142
USER_1293	LOC_5017	37.4252282162,-122.1458827777	14:18	322
USER_1293	LOC_18562	37.6826011167,-122.4873168833	01:50	329
USER_1293	LOC_3315	37.7766609167,-122.4635481833	02:19	328
USER_1293	LOC_23029	37.5968468154,-122.3860003329	00:05	326
USER_1293	LOC_5017	37.4252282162,-122.1458827777	20:34	326
USER_1245	LOC_18148	37.4474793167,-122.1601217333	04:20	211
USER_1245	LOC_8923	37.3664565757,-121.9263339043	17:08	203
USER_1293	LOC_18562	37.6826011167,-122.4873168833	04:24	343
USER_1294	LOC_8600	36.1074993822,-115.1693665981	03:11	116
USER_1265	LOC_23815	37.8000694507,-122.442111969	03:57	110
USER_1265	LOC_15467	37.7787959833,-122.4217897	03:00	202
USER_1244	LOC_12404	37.6185232833,-122.3886062	22:46	253
USER_1244	LOC_12404	37.6185232833,-122.3886062	22:45	253
USER_1293	LOC_1013	37.7043441539,-122.4755179344	14:43	339
USER_1293	LOC_8076	37.7802820667,-122.48570715	03:08	275
USER_1293	LOC_12214	37.4241328167,-122.1963357833	00:01	213
USER_1293	LOC_5017	37.4252282162,-122.1458827777	15:15	280
USER_1293	LOC_5017	37.4252282162,-122.1458827777	21:49	265
USER_1293	LOC_18562	37.6826011167,-122.4873168833	04:43	265
USER_1293	LOC_9921	37.42356665,-122.1973789333	15:10	340
USER_1293	LOC_7561	37.7545443189,-122.4209064245	01:24	341
USER_1238	LOC_5380	37.4490818667,-122.1608119333	23:40	275
USER_1238	LOC_5380	37.4490818667,-122.1608119333	23:05	213
USER_1238	LOC_5380	37.4490818667,-122.1608119333	02:41	358
USER_1238	LOC_5380	37.4490818667,-122.1608119333	04:44	214
USER_1266	LOC_4506	37.78666545,-122.4029331167	00:13	354
USER_1266	LOC_4506	37.78666545,-122.4029331167	01:40	101
USER_1266	LOC_4722	37.7858175068,-122.3997116089	03:04	321
USER_1266	LOC_4506	37.78666545,-122.4029331167	02:47	314
USER_1266	LOC_19780	37.7613111167,-122.4259584667	18:20	48
USER_1266	LOC_19780	37.7613111167,-122.4259584667	15:45	38
USER_1266	LOC_8584	37.7580678333,-122.3888325667	20:24	302
USER_1266	LOC_19780	37.7613111167,-122.4259584667	15:24	288
USER_1265	LOC_10973	37.7581288833,-122.38825095	03:54	388
USER_1265	LOC_15119	37.77666045,-122.42653945	02:04	202
USER_1266	LOC_4722	37.7858175068,-122.3997116089	03:20	20
USER_1265	LOC_12263	37.7986791382,-122.407849431	22:55	353
USER_1241	LOC_19354	37.42847595,-122.16434485	00:23	212
USER_1241	LOC_13111	39.7535703637,-121.6080737114	19:54	339
USER_1241	LOC_17218	37.45133415,-122.1832728	01:29	340
USER_1241	LOC_5878	37.4522114771,-122.1800863315	17:51	364
USER_1241	LOC_2976	37.7783555476,-122.3894011974	02:14	323
USER_1241	LOC_17218	37.45133415,-122.1832728	01:26	330
USER_1241	LOC_3161	37.4523808833,-122.1826426167	01:18	330
USER_1241	LOC_10148	37.4160105667,-122.1290694333	15:01	335
USER_1241	LOC_6292	37.2602294128,-122.0648217201	03:09	134
USER_1241	LOC_6292	37.2602294128,-122.0648217201	03:06	134
USER_1241	LOC_17218	37.45133415,-122.1832728	19:53	57
USER_1241	LOC_17218	37.45133415,-122.1832728	21:27	312
USER_1239	LOC_4264	33.94549816,-118.4009722403	18:20	226
USER_1239	LOC_19750	38.2392756094,-122.0788657665	19:06	362
USER_1241	LOC_16760	32.7540141,-117.2121375833	18:39	30
USER_1241	LOC_8609	32.7348408167,-117.1510090833	19:32	31
USER_1203	LOC_9084	37.7880847333,-122.3982718667	00:59	318
USER_1203	LOC_10449	37.7591791667,-122.4121939333	05:09	116
USER_1203	LOC_1401	33.6791130406,-117.8612744808	22:07	99
USER_1180	LOC_18818	34.0355728682,-118.2328891754	04:05	311
USER_1180	LOC_10981	37.7565550667,-122.4211692667	18:15	73
USER_1182	LOC_13663	37.783816419,-122.4057090282	21:54	161
USER_1182	LOC_10670	37.42144515,-122.0827244833	21:54	153
USER_1182	LOC_13663	37.783816419,-122.4057090282	23:41	359
USER_1182	LOC_4115	37.7933211167,-122.42302645	05:13	322
USER_1182	LOC_23994	37.5212441333,-122.3371609167	20:14	300
USER_1183	LOC_19644	37.7826046833,-122.4076080167	21:08	116
USER_1183	LOC_9410	37.7847478833,-122.4028084	23:56	114
USER_1183	LOC_14729	32.7318769977,-117.2019767761	21:39	74
USER_1183	LOC_19644	37.7826046833,-122.4076080167	19:09	294
USER_1242	LOC_736	37.3932797198,-122.0791634917	01:37	52
USER_1242	LOC_18841	37.3773555,-122.0300114667	19:17	118
USER_1201	LOC_23162	37.5336492833,-122.33711215	15:01	15
USER_1201	LOC_22713	37.7833416,-122.39075	18:38	18
USER_1201	LOC_22713	37.7833416,-122.39075	17:37	119
USER_1201	LOC_22713	37.7833416,-122.39075	18:06	286
USER_1201	LOC_22713	37.7833416,-122.39075	23:56	119
USER_1201	LOC_10284	37.7773888296,-122.3951518536	20:26	119
USER_1203	LOC_11166	37.7765811016,-122.4247473478	19:03	397
USER_1201	LOC_23162	37.5336492833,-122.33711215	15:44	117
USER_1203	LOC_15808	37.7615074333,-122.4247361167	18:50	372
USER_1203	LOC_7910	37.9718326833,-122.5241842167	20:46	270
USER_1203	LOC_10449	37.7591791667,-122.4121939333	04:05	364
USER_1203	LOC_10449	37.7591791667,-122.4121939333	05:02	370
USER_1203	LOC_7910	37.9718326833,-122.5241842167	23:37	274
USER_1203	LOC_11488	37.8795957944,-122.2690866888	05:56	277
USER_1203	LOC_10449	37.7591791667,-122.4121939333	02:55	211
USER_1203	LOC_15808	37.7615074333,-122.4247361167	21:17	332
USER_1201	LOC_23162	37.5336492833,-122.33711215	15:07	49
USER_1201	LOC_22713	37.7833416,-122.39075	18:01	48
USER_1201	LOC_22713	37.7833416,-122.39075	23:59	48
USER_1201	LOC_23162	37.5336492833,-122.33711215	15:21	46
USER_1201	LOC_23162	37.5336492833,-122.33711215	15:09	54
USER_1201	LOC_22713	37.7833416,-122.39075	22:06	54
USER_1201	LOC_23162	37.5336492833,-122.33711215	17:14	51
USER_1201	LOC_23162	37.5336492833,-122.33711215	15:02	50
USER_1201	LOC_23162	37.5336492833,-122.33711215	14:51	1
USER_1201	LOC_22713	37.7833416,-122.39075	00:56	134
USER_1201	LOC_23162	37.5336492833,-122.33711215	15:02	134
USER_1201	LOC_23162	37.5336492833,-122.33711215	15:06	288
USER_1207	LOC_17224	37.4535173937,-122.1823775768	17:59	301
USER_1201	LOC_22713	37.7833416,-122.39075	20:55	125
USER_1201	LOC_22713	37.7833416,-122.39075	17:33	55
USER_1201	LOC_22713	37.7833416,-122.39075	21:04	55
USER_1201	LOC_23162	37.5336492833,-122.33711215	15:41	23
USER_1201	LOC_23162	37.5336492833,-122.33711215	15:07	25
USER_1201	LOC_22713	37.7833416,-122.39075	17:47	21
USER_1201	LOC_23162	37.5336492833,-122.33711215	15:11	21
USER_1201	LOC_23162	37.5336492833,-122.33711215	16:07	32
USER_1201	LOC_22713	37.7833416,-122.39075	16:37	34
USER_1201	LOC_22713	37.7833416,-122.39075	00:44	28
USER_1201	LOC_23162	37.5336492833,-122.33711215	15:10	30
USER_1201	LOC_21569	37.7821468072,-122.388402607	20:54	42
USER_1201	LOC_22713	37.7833416,-122.39075	17:25	42
USER_1201	LOC_22713	37.7833416,-122.39075	19:11	36
USER_1201	LOC_23162	37.5336492833,-122.33711215	17:52	37
USER_1201	LOC_22713	37.7833416,-122.39075	20:13	45
USER_1201	LOC_23162	37.5336492833,-122.33711215	21:24	46
USER_1201	LOC_23162	37.5336492833,-122.33711215	15:05	42
USER_1201	LOC_23162	37.5336492833,-122.33711215	18:10	44
USER_1208	LOC_14016	37.4235763746,-122.197692575	22:26	153
USER_1208	LOC_17827	37.3933779802,-122.0975491784	19:19	246
USER_1208	LOC_14016	37.4235763746,-122.197692575	19:18	371
USER_1208	LOC_14016	37.4235763746,-122.197692575	00:15	154
USER_1208	LOC_17438	37.7864166299,-122.4091055627	21:29	162
USER_1208	LOC_12977	37.7865382244,-122.4082839489	23:13	162
USER_1208	LOC_6797	37.76751245,-122.3935669333	20:58	388
USER_1208	LOC_10778	37.8038926752,-122.4208688736	20:04	258
USER_1208	LOC_22991	37.3782421725,-122.1166617653	19:54	178
USER_1208	LOC_22991	37.3782421725,-122.1166617653	18:59	262
USER_1204	LOC_9101	38.61024405,-122.8694838667	19:45	72
USER_1204	LOC_11634	37.7724713087,-122.413315773	21:46	287
USER_1204	LOC_24054	37.4254983167,-122.1455788167	04:44	7
USER_1204	LOC_23706	37.425516,-122.1481396167	21:57	87
USER_1204	LOC_15425	33.738223302,-118.3978557587	16:05	92
USER_1204	LOC_15425	33.738223302,-118.3978557587	15:14	91
USER_1207	LOC_17224	37.4535173937,-122.1823775768	23:03	78
USER_1207	LOC_14928	37.4297270833,-122.2550305167	17:54	86
USER_1207	LOC_17224	37.4535173937,-122.1823775768	15:30	88
USER_1207	LOC_6728	37.4836947127,-122.2262956258	16:21	100
USER_1207	LOC_17224	37.4535173937,-122.1823775768	15:55	103
USER_1207	LOC_6090	37.3867498,-122.2653394833	20:17	310
USER_1208	LOC_22991	37.3782421725,-122.1166617653	16:19	294
USER_1208	LOC_14016	37.4235763746,-122.197692575	22:43	378
USER_1208	LOC_17827	37.3933779802,-122.0975491784	20:41	100
USER_1208	LOC_2774	37.786599697,-122.4017822742	19:10	330
USER_1208	LOC_14016	37.4235763746,-122.197692575	18:01	340
USER_1208	LOC_17827	37.3933779802,-122.0975491784	20:53	359
USER_1208	LOC_14016	37.4235763746,-122.197692575	19:36	233
USER_1208	LOC_14016	37.4235763746,-122.197692575	22:50	234
USER_1208	LOC_13175	37.8034892658,-122.4021656953	02:31	244
USER_1208	LOC_23226	37.7930778321,-122.3998406542	21:33	386
USER_1359	LOC_19029	37.7826035667,-122.4078403333	20:37	283
USER_1359	LOC_3935	37.7686718833,-122.4151149333	03:20	297
USER_1359	LOC_11623	37.7953388902,-122.3937249184	18:06	294
USER_1359	LOC_11623	37.7953388902,-122.3937249184	20:22	56
USER_1359	LOC_6376	37.4223725639,-122.2056055069	21:32	1
USER_1359	LOC_11623	37.7953388902,-122.3937249184	20:29	34
USER_1360	LOC_11623	37.7953388902,-122.3937249184	21:30	167
USER_1360	LOC_8678	37.7914050034,-122.4120283127	06:34	252
USER_1357	LOC_5952	37.6147826672,-122.389392476	05:47	123
USER_1357	LOC_1124	37.7555135333,-122.4211461	22:08	155
USER_1357	LOC_1124	37.7555135333,-122.4211461	22:49	226
USER_1357	LOC_23761	37.7554646816,-122.4182403088	00:57	265
USER_1357	LOC_7902	37.7651426407,-122.4195706844	04:04	265
USER_1357	LOC_23761	37.7554646816,-122.4182403088	23:13	208
USER_1357	LOC_20756	37.4223555227,-122.0880496502	16:36	127
USER_1358	LOC_16628	38.956582983,-119.9420825	18:41	16
USER_1377	LOC_10238	34.0247094167,-118.4921992833	02:40	347
USER_1381	LOC_3812	37.7880898629,-122.4011063576	02:08	206
USER_1206	LOC_8839	37.7801971436,-122.483039856	04:26	150
USER_1377	LOC_14729	32.7318769977,-117.2019767761	15:38	366
USER_1206	LOC_8923	37.3664565757,-121.9263339043	00:24	281
USER_1206	LOC_8839	37.7801971436,-122.483039856	02:31	7
USER_1204	LOC_15425	33.738223302,-118.3978557587	01:17	92
USER_1204	LOC_15425	33.738223302,-118.3978557587	21:08	379
USER_1360	LOC_11655	37.798467198,-122.4495148659	21:09	154
USER_1360	LOC_11655	37.798467198,-122.4495148659	02:20	157
USER_1360	LOC_8678	37.7914050034,-122.4120283127	04:47	370
USER_1360	LOC_24035	37.7973572667,-122.44823725	01:33	153
USER_1361	LOC_404	33.99624845,-118.4770544833	20:13	257
USER_1360	LOC_11623	37.7953388902,-122.3937249184	20:39	238
USER_1361	LOC_1417	34.076338112,-118.3837585219	20:48	241
USER_1361	LOC_24017	34.0082587333,-118.4148932833	21:04	166
USER_8695	LOC_395	37.7958051775,-122.4032628536	15:07	80
USER_8695	LOC_395	37.7958051775,-122.4032628536	02:35	73
USER_8695	LOC_20	37.76493425,-122.4318415167	03:09	91
USER_8695	LOC_20162	34.11813625,-118.2604888	20:31	307
USER_8695	LOC_5511	34.03038935,-118.3846400333	02:51	282
USER_8695	LOC_395	37.7958051775,-122.4032628536	16:53	32
USER_8695	LOC_10378	33.9951476333,-118.3955750833	05:03	68
USER_8695	LOC_20162	34.11813625,-118.2604888	03:23	366
USER_8692	LOC_13008	37.8710049391,-122.2685730457	02:41	95
USER_8692	LOC_3974	37.8716389833,-122.2731525833	03:07	83
USER_8692	LOC_17720	37.7824215609,-122.3925822973	04:52	278
USER_8692	LOC_15834	34.0765143825,-118.429312706	05:41	341
USER_8695	LOC_15059	37.8701968834,-122.3007515897	01:40	110
USER_8695	LOC_395	37.7958051775,-122.4032628536	19:55	92
USER_8695	LOC_23450	37.8677293175,-122.2595368547	09:13	355
USER_8695	LOC_19644	37.7826046833,-122.4076080167	19:27	145
USER_8699	LOC_2976	37.7783555476,-122.3894011974	21:30	355
USER_8699	LOC_8	37.3762435833,-122.0304382333	23:38	130
USER_8699	LOC_10091	36.98815875,-121.9569344333	20:08	231
USER_8699	LOC_3598	37.2239585333,-121.9835714667	02:13	239
USER_1357	LOC_20756	37.4223555227,-122.0880496502	03:20	372
USER_1352	LOC_12968	37.3318803266,-122.0296311378	23:08	209
USER_8699	LOC_2976	37.7783555476,-122.3894011974	21:35	303
USER_8699	LOC_21209	37.7832313449,-122.4037456512	02:15	383
USER_8699	LOC_3857	37.3749915749,-122.0573490858	21:18	240
USER_8697	LOC_11466	37.8083207137,-122.4157217145	01:16	87
USER_8697	LOC_20623	37.7771005078,-122.4222099781	00:48	5
USER_8697	LOC_11326	37.759688872,-122.4271774292	23:42	6
USER_8699	LOC_20962	37.3121986333,-122.0319853667	01:54	239
USER_8699	LOC_21968	37.3512067667,-122.0322751833	01:42	239
USER_8699	LOC_6161	37.3726433167,-122.05805255	01:33	239
USER_8699	LOC_6162	37.3726885167,-122.0578637	01:33	239
USER_8268	LOC_13108	37.38709185,-122.06364665	01:58	50
USER_8269	LOC_15931	37.7862033036,-122.4093621969	18:20	21
USER_8244	LOC_11070	37.7854489653,-122.4086035683	03:17	129
USER_8244	LOC_122	37.78898108,-122.39020317	00:44	129
USER_8269	LOC_12745	37.4683654667,-122.21020805	01:34	41
USER_8269	LOC_20752	37.49251205,-122.2425642667	01:23	41
USER_8269	LOC_8569	37.4383424167,-122.15767305	17:20	27
USER_8269	LOC_16409	37.7874907699,-122.3989918242	04:01	31
USER_8239	LOC_305	37.78510681,-122.4004165917	00:31	3
USER_8239	LOC_14694	37.7818793332,-122.4044567667	03:36	6
USER_8242	LOC_804	37.81828405,-122.1806282333	19:18	119
USER_8242	LOC_21880	37.61467,-122.3851	05:22	120
USER_8244	LOC_441	37.6136365027,-122.3885965347	16:46	266
USER_8244	LOC_9384	37.7846510388,-122.4064253888	21:07	384
USER_8244	LOC_11070	37.7854489653,-122.4086035683	02:14	48
USER_8244	LOC_11070	37.7854489653,-122.4086035683	01:24	87
USER_8242	LOC_13985	37.7689527167,-122.4673182167	23:54	285
USER_8242	LOC_909	37.7841622,-122.4377961833	00:38	118
USER_8242	LOC_9054	37.7840008435,-122.3945939541	00:59	118
USER_8242	LOC_3645	37.7278403364,-122.4770450592	18:55	118
USER_8242	LOC_804	37.81828405,-122.1806282333	04:30	11
USER_8242	LOC_2220	37.7951569167,-122.3932980833	21:09	285
USER_8242	LOC_6051	37.7746277833,-122.4095212	21:22	285
USER_8242	LOC_10981	37.7565550667,-122.4211692667	22:23	285
USER_8690	LOC_17285	37.7882289961,-122.4018047402	22:22	172
USER_8690	LOC_6930	37.7869395333,-122.4033724167	22:23	172
USER_8692	LOC_12744	37.7858090278,-122.4010634422	22:53	403
USER_8692	LOC_13998	37.8504905582,-122.2525033523	06:32	162
USER_8242	LOC_18716	38.1577429967,-122.4519395828	23:03	284
USER_8689	LOC_19057	37.7616405333,-122.4242806333	01:55	252
USER_8690	LOC_16663	37.7805748705,-122.3968270739	21:22	172
USER_8690	LOC_2125	37.7879512915,-122.4026928429	22:18	172
USER_8269	LOC_12745	37.4683654667,-122.21020805	21:56	238
USER_8269	LOC_23462	37.7082019,-122.3997329	19:36	241
USER_8269	LOC_9144	37.8059291833,-122.4225854833	20:49	386
USER_8269	LOC_19528	37.7909047743,-122.3958277702	05:07	245
USER_8269	LOC_727	37.8045793088,-122.4328422546	21:33	156
USER_8269	LOC_7395	37.3850416833,-122.0845044833	03:04	387
USER_8269	LOC_3881	37.4199923833,-122.21361365	21:40	174
USER_8264	LOC_7970	34.06757986,-118.3988288	21:38	239
USER_8269	LOC_9642	37.8002915667,-122.4390824167	04:53	382
USER_8269	LOC_22228	37.8005676097,-122.4381814238	05:45	349
USER_8269	LOC_9642	37.8002915667,-122.4390824167	21:21	149
USER_8269	LOC_8234	37.7905995482,-122.4340331554	03:25	225
USER_8269	LOC_11330	37.7792713741,-122.4192380905	06:40	231
USER_8269	LOC_5781	36.0848987512,-115.1490783691	19:52	232
USER_8269	LOC_5781	36.0848987512,-115.1490783691	04:16	233
USER_8269	LOC_3881	37.4199923833,-122.21361365	18:31	151
USER_8269	LOC_19674	37.4462349582,-122.1612203121	05:16	114
USER_8269	LOC_5305	37.7888169,-122.4338866833	21:10	109
USER_8269	LOC_4373	37.7444337833,-122.4243004167	15:06	209
USER_8269	LOC_19674	37.4462349582,-122.1612203121	04:57	380
USER_8269	LOC_11326	37.759688872,-122.4271774292	23:00	346
USER_8269	LOC_19674	37.4462349582,-122.1612203121	03:27	204
USER_8269	LOC_19528	37.7909047743,-122.3958277702	03:49	141
USER_8269	LOC_12268	37.8011870333,-122.4102902333	06:14	141
USER_8269	LOC_6322	36.1289669933,-115.1654934883	04:06	133
USER_8269	LOC_5781	36.0848987512,-115.1490783691	18:33	281
USER_8269	LOC_5781	36.0848987512,-115.1490783691	22:55	393
USER_8269	LOC_5781	36.0848987512,-115.1490783691	03:44	133
USER_8269	LOC_1641	37.787596362,-122.400829672	15:51	299
USER_8269	LOC_1641	37.787596362,-122.400829672	02:49	298
USER_8269	LOC_20789	37.7940859833,-122.4016876167	18:25	104
USER_8269	LOC_7784	33.9428255,-118.3990310833	03:38	83
USER_8318	LOC_3636	37.7767146635,-122.4236020446	02:47	124
USER_8318	LOC_1122	37.7764445833,-122.4258832667	02:47	124
USER_8318	LOC_2749	37.7856288472,-122.4072432518	03:55	371
USER_8318	LOC_4272	37.7646787833,-122.4217717	07:42	164
USER_8318	LOC_20965	37.742816,-122.421277	06:10	156
USER_8318	LOC_11063	37.7439835667,-122.4219283667	06:08	156
USER_8318	LOC_17190	37.787793104,-122.4108803272	05:56	243
USER_8318	LOC_17593	37.68704255,-122.4701351667	03:15	370
USER_8318	LOC_6442	37.754151995,-122.1974086761	03:26	229
USER_8318	LOC_412	37.7880972764,-122.4105347546	05:58	243
USER_8318	LOC_19644	37.7826046833,-122.4076080167	20:34	225
USER_8318	LOC_3048	37.775158546,-122.3979949951	02:31	226
USER_8318	LOC_16077	37.414388337,-121.9971227646	00:21	357
USER_8318	LOC_12468	37.7768197167,-122.4253263167	04:28	369
USER_8318	LOC_20965	37.742816,-122.421277	03:43	218
USER_8318	LOC_18658	37.7275518214,-122.476927042	05:45	219
USER_8318	LOC_20854	37.3223660003,-122.0326853285	21:07	368
USER_8318	LOC_12	37.7571442079,-122.5099182129	04:15	384
USER_8318	LOC_4654	37.7720024,-122.4312092833	05:22	277
USER_8318	LOC_17596	37.7776008303,-122.3907959461	01:05	214
USER_8318	LOC_20345	37.7057939667,-122.4692198833	01:33	340
USER_8275	LOC_11609	37.7776345,-122.4383003167	04:47	267
USER_8275	LOC_21890	37.7635013,-122.4241416	03:31	144
USER_8275	LOC_16531	37.8004505205,-122.43780182	23:40	335
USER_8267	LOC_8663	37.4865954667,-122.2338472667	21:25	223
USER_8267	LOC_12070	39.1945923333,-120.26089095	23:21	130
USER_8267	LOC_8663	37.4865954667,-122.2338472667	20:23	340
USER_8267	LOC_6947	37.4481337833,-122.1595358833	21:13	339
USER_8267	LOC_23725	37.4989050333,-122.2509429167	18:49	106
USER_8267	LOC_21401	37.7404618167,-122.1985244667	04:05	310
USER_8267	LOC_4128	37.79199615,-122.4006478667	22:18	82
USER_8264	LOC_8300	34.0804264167,-118.38540635	04:59	239
USER_8318	LOC_17730	37.7832652624,-122.4060738087	04:18	181
USER_8318	LOC_11546	37.7861592167,-122.40450745	02:42	181
USER_8318	LOC_9410	37.7847478833,-122.4028084	02:23	181
USER_8318	LOC_2418	37.78538485,-122.4032986	02:22	181
USER_8318	LOC_11593	37.85737155,-122.2670210167	21:16	391
USER_8318	LOC_15452	37.7794492667,-122.3948575833	23:42	178
USER_8318	LOC_6825	37.7967766695,-122.4218444229	20:49	178
USER_8318	LOC_21294	37.7876320058,-122.4214375019	20:44	178
USER_8318	LOC_3927	37.760640061,-122.4215278179	16:57	174
USER_8318	LOC_12842	37.7531561902,-122.4973750878	04:11	269
USER_8318	LOC_12034	37.7648997141,-122.4321615074	20:50	175
USER_8318	LOC_11478	37.869831197,-122.2674129903	21:34	391
USER_8318	LOC_9840	37.7626469333,-122.4660405	05:21	263
USER_8318	LOC_14085	37.760537074,-122.4104833603	05:14	264
USER_8318	LOC_14085	37.760537074,-122.4104833603	05:14	264
USER_8318	LOC_11296	37.7642266392,-122.4658870697	17:30	174
USER_8318	LOC_21038	37.7997864667,-122.4093051833	23:17	262
USER_8318	LOC_20965	37.742816,-122.421277	20:07	261
USER_8318	LOC_15861	37.7339965483,-122.4897344954	22:24	262
USER_8318	LOC_15868	37.8007052556,-122.4309539795	23:10	262
USER_8318	LOC_12984	37.7498066441,-122.4204068505	02:55	268
USER_8318	LOC_7703	37.7831089333,-122.4628400667	03:14	389
USER_8318	LOC_417	37.7610120833,-122.4334310667	06:33	172
USER_8318	LOC_12842	37.7531561902,-122.4973750878	19:19	171
USER_8318	LOC_8236	37.4479079167,-122.1597719167	22:56	389
USER_8318	LOC_10956	37.7763457776,-122.4346876144	06:01	170
USER_8318	LOC_23531	37.4238210518,-122.2209370136	22:03	389
USER_8318	LOC_14386	37.421230795,-122.2121715546	22:15	389
USER_8318	LOC_18705	37.7703246205,-122.4452126026	06:12	170
USER_8318	LOC_773	37.76187185,-122.4238939667	05:10	387
USER_8318	LOC_8789	37.7718904667,-122.43729785	06:07	170
USER_8318	LOC_11497	37.7720801353,-122.4370479584	06:07	170
USER_8300	LOC_10981	37.7565550667,-122.4211692667	17:27	2
USER_8300	LOC_10981	37.7565550667,-122.4211692667	17:14	82
USER_8300	LOC_17121	37.77035295,-122.4222669333	09:24	301
USER_8300	LOC_22206	37.7590350734,-122.4211586779	03:11	76
USER_8300	LOC_10981	37.7565550667,-122.4211692667	19:26	300
USER_8300	LOC_1835	37.7513378048,-122.2011208534	02:17	74
USER_8300	LOC_17862	37.7529224167,-122.4075517833	20:14	71
USER_8300	LOC_10981	37.7565550667,-122.4211692667	18:30	73
USER_8343	LOC_3997	36.09346413,-115.17612391	04:45	77
USER_8343	LOC_9410	37.7847478833,-122.4028084	18:29	311
USER_8303	LOC_5797	37.7827870833,-122.4066638833	17:15	371
USER_8338	LOC_11526	37.7795577,-122.39790915	06:22	3
USER_8300	LOC_10981	37.7565550667,-122.4211692667	17:02	91
USER_8303	LOC_19222	37.78641205,-122.4058326333	17:55	371
USER_8300	LOC_20680	37.7831295924,-122.4038743973	00:09	6
USER_8300	LOC_9144	37.8059291833,-122.4225854833	22:46	91
USER_8155	LOC_11855	37.75671195,-122.41872295	21:24	62
USER_8157	LOC_11686	37.8066646012,-122.4285936356	17:22	204
USER_8157	LOC_10573	37.4480211736,-122.1587588764	21:28	209
USER_8157	LOC_17584	37.781628727,-122.3939502239	19:15	139
USER_8324	LOC_5781	36.0848987512,-115.1490783691	00:25	145
USER_8322	LOC_3117	37.7975219374,-122.432590127	04:14	289
USER_8322	LOC_3117	37.7975219374,-122.432590127	04:45	289
USER_8322	LOC_6726	37.7973247261,-122.4271007332	16:07	289
USER_8153	LOC_545	37.4294910833,-122.1225895	22:49	366
USER_8153	LOC_22543	37.42183435,-122.0962291333	21:25	295
USER_8153	LOC_11351	37.3664506167,-122.0332422833	01:05	1
USER_8153	LOC_13171	37.3875755167,-122.0828630167	00:10	281
USER_8153	LOC_5427	37.5035243167,-122.4850003667	02:12	47
USER_8155	LOC_20789	37.7940859833,-122.4016876167	20:16	165
USER_8155	LOC_11686	37.8066646012,-122.4285936356	04:29	158
USER_8155	LOC_7188	37.7938806635,-122.4025145173	01:15	62
USER_8318	LOC_11733	37.7724023991,-122.4463927746	03:39	191
USER_8318	LOC_20644	37.7735173667,-122.4372839833	19:07	405
USER_8318	LOC_14061	37.8004933213,-122.2742164135	19:46	411
USER_8318	LOC_19365	37.7813357833,-122.3944219333	21:02	401
USER_8318	LOC_19394	37.7813234625,-122.396696806	08:51	182
USER_8318	LOC_2297	37.7687074667,-122.4286856333	23:17	183
USER_8318	LOC_1866	37.740225,-122.4663212333	02:40	187
USER_8318	LOC_2368	37.7846024333,-122.4074267	20:08	188
USER_8318	LOC_12224	37.798704571,-122.407296896	02:59	440
USER_8318	LOC_8236	37.4479079167,-122.1597719167	22:41	447
USER_8318	LOC_11389	37.4491267236,-122.1747761965	22:27	447
USER_8318	LOC_11389	37.4491267236,-122.1747761965	22:27	447
USER_8318	LOC_19367	37.7809375167,-122.39555155	21:01	401
USER_8318	LOC_18658	37.7275518214,-122.476927042	23:06	423
USER_8318	LOC_2737	37.7639257833,-122.4689984167	05:36	424
USER_8318	LOC_10981	37.7565550667,-122.4211692667	03:36	437
USER_8301	LOC_11361	37.8005003833,-122.4074578167	01:02	54
USER_8301	LOC_12268	37.8011870333,-122.4102902333	01:13	54
USER_8301	LOC_5340	37.77546054,-122.41945493	23:52	76
USER_8301	LOC_11763	33.8124150038,-117.9228204489	19:21	291
USER_8318	LOC_7703	37.7831089333,-122.4628400667	04:36	457
USER_8318	LOC_7703	37.7831089333,-122.4628400667	03:41	454
USER_8301	LOC_14085	37.760537074,-122.4104833603	18:50	47
USER_8301	LOC_10440	37.75902125,-122.4145796167	03:04	35
USER_8300	LOC_7139	37.763099645,-122.4109768867	21:13	294
USER_8300	LOC_10981	37.7565550667,-122.4211692667	16:25	281
USER_8300	LOC_10981	37.7565550667,-122.4211692667	19:26	394
USER_8300	LOC_10981	37.7565550667,-122.4211692667	23:42	295
USER_8301	LOC_23278	37.3937220333,-122.0782025167	22:35	379
USER_8301	LOC_8216	37.7566691942,-122.4209654331	03:37	91
USER_8300	LOC_11344	37.8028607333,-122.40486145	00:52	54
USER_8300	LOC_9785	37.7886070686,-122.4069964886	22:21	42
USER_8153	LOC_545	37.4294910833,-122.1225895	22:33	237
USER_8153	LOC_5970	37.4257090833,-122.1453592333	22:19	386
USER_8153	LOC_2828	37.4215023833,-122.1019699833	16:42	223
USER_8153	LOC_545	37.4294910833,-122.1225895	23:44	226
USER_8153	LOC_6568	37.41739715,-122.1034826167	18:33	153
USER_8153	LOC_3929	37.4441748667,-122.1616187333	20:25	247
USER_8153	LOC_20821	37.4256618833,-122.14557565	22:18	386
USER_8153	LOC_15914	37.3960298184,-122.101800484	18:36	246
USER_8153	LOC_2828	37.4215023833,-122.1019699833	22:04	166
USER_8150	LOC_933	37.7816647651,-122.394207716	20:18	273
USER_8153	LOC_14599	37.3741711833,-122.0569295833	18:17	247
USER_8153	LOC_14383	37.3372178333,-122.0671816167	18:01	160
USER_8179	LOC_4536	37.7647768775,-122.4222582579	02:23	347
USER_8182	LOC_5812	32.707776,-117.165986	01:03	47
USER_8150	LOC_454	37.7714519667,-122.4077319833	02:17	24
USER_8187	LOC_3310	37.7526823521,-122.4120497704	02:15	209
USER_8175	LOC_13077	33.8033974167,-117.9105949333	20:21	39
USER_8175	LOC_16785	33.45975635,-117.69288015	00:17	25
USER_8175	LOC_19658	33.5996165245,-117.9005849361	01:14	25
USER_8175	LOC_15461	33.8130281722,-117.9189394534	06:40	273
USER_8199	LOC_16337	33.6739857,-117.920424233	02:47	25
USER_8199	LOC_20132	33.65940505,-118.0050435	23:28	25
USER_8199	LOC_10850	33.5411607279,-117.7825147	03:08	287
USER_8199	LOC_20142	33.6782853667,-117.8866508333	20:12	287
USER_8199	LOC_13419	33.5583108452,-117.6707345222	00:59	50
USER_8199	LOC_5115	33.5588573066,-117.6694633629	04:23	41
USER_8199	LOC_15880	33.55603705,-117.7101046167	01:32	37
USER_8199	LOC_3217	33.80762815,-117.9180391	20:18	33
USER_8199	LOC_12617	33.78959895,-117.852899017	23:01	72
USER_8199	LOC_11817	34.0672362762,-118.2336187363	20:06	136
USER_8199	LOC_6103	33.7613065,-118.1369176667	20:34	127
USER_8199	LOC_5115	33.5588573066,-117.6694633629	01:35	281
USER_8153	LOC_17416	34.6113819333,-120.1909784833	22:23	68
USER_8153	LOC_4852	34.4716795595,-120.2283775806	01:05	68
USER_8153	LOC_11351	37.3664506167,-122.0332422833	21:24	394
USER_8153	LOC_11351	37.3664506167,-122.0332422833	23:56	76
USER_8153	LOC_11351	37.3664506167,-122.0332422833	00:54	2
USER_8153	LOC_22543	37.42183435,-122.0962291333	17:26	305
USER_8153	LOC_6493	37.75503945,-122.4192765833	01:44	81
USER_8153	LOC_4447	37.7554294333,-122.4196567667	01:44	81
USER_8153	LOC_15914	37.3960298184,-122.101800484	14:51	111
USER_8153	LOC_9410	37.7847478833,-122.4028084	01:54	111
USER_8153	LOC_7494	37.7838079397,-122.402973175	17:45	112
USER_8153	LOC_7494	37.7838079397,-122.402973175	16:57	113
USER_8153	LOC_6043	37.389573,-121.9841279333	18:22	204
USER_8153	LOC_10223	37.9169146833,-122.3129213667	21:10	320
USER_8153	LOC_6043	37.389573,-121.9841279333	01:05	279
USER_8153	LOC_11351	37.3664506167,-122.0332422833	23:40	395
USER_8153	LOC_545	37.4294910833,-122.1225895	22:36	201
USER_8153	LOC_6043	37.389573,-121.9841279333	17:52	143
USER_8153	LOC_11351	37.3664506167,-122.0332422833	21:47	202
USER_8153	LOC_4668	37.4209815632,-122.1388882399	01:32	330
USER_8153	LOC_6568	37.41739715,-122.1034826167	22:04	335
USER_8153	LOC_18995	37.4064430167,-122.0775568167	20:20	331
USER_8153	LOC_2862	37.4066769167,-122.0784385667	20:20	144
USER_8153	LOC_545	37.4294910833,-122.1225895	21:27	335
USER_8153	LOC_21485	37.3933444667,-122.0796607667	21:02	336
USER_8153	LOC_2828	37.4215023833,-122.1019699833	23:26	213
USER_8153	LOC_15914	37.3960298184,-122.101800484	19:34	338
USER_8153	LOC_545	37.4294910833,-122.1225895	21:08	338
USER_8153	LOC_15914	37.3960298184,-122.101800484	21:23	216
USER_8153	LOC_545	37.4294910833,-122.1225895	22:46	216
USER_8153	LOC_15345	37.3833898167,-121.9973099667	02:07	350
USER_8153	LOC_24054	37.4254983167,-122.1455788167	01:31	219
USER_8195	LOC_9483	37.7858673833,-122.3969294833	04:42	231
USER_8195	LOC_12504	37.7815739333,-122.4007492167	23:54	230
USER_8195	LOC_13214	37.7820701924,-122.401086241	23:56	230
USER_8195	LOC_2174	37.7893520333,-122.4340008833	03:54	229
USER_8195	LOC_11990	37.7882150163,-122.4337194199	03:54	229
USER_8195	LOC_17301	32.7179713667,-117.1546197833	18:33	149
USER_8195	LOC_23241	32.7397627201,-117.1783093731	03:54	224
USER_8195	LOC_1545	32.7422927667,-117.18024525	05:05	224
USER_8195	LOC_1545	32.7422927667,-117.18024525	05:07	224
USER_8195	LOC_13961	37.7903724567,-122.4039724458	22:58	358
USER_8195	LOC_17464	37.8265990579,-122.4228858948	01:47	356
USER_8195	LOC_15955	37.7669159467,-122.3982373593	05:13	368
USER_8195	LOC_14791	37.4252339167,-122.145843	21:40	384
USER_8195	LOC_3142	37.78714883,-122.41007655	19:08	365
USER_8195	LOC_20733	37.77838825,-122.39355325	04:59	215
USER_8195	LOC_15282	37.76072382,-122.42311984	18:20	267
USER_8194	LOC_4272	37.7646787833,-122.4217717	02:46	355
USER_8194	LOC_8942	37.7634972225,-122.4218559265	02:41	355
USER_8194	LOC_3808	37.7868510333,-122.4014738885	02:35	148
USER_8194	LOC_21234	37.7865721403,-122.4031341076	02:35	148
USER_8194	LOC_4371	37.781272585,-122.399969101	03:01	343
USER_8194	LOC_10272	37.7628996167,-122.4284039833	19:54	278
USER_8195	LOC_2410	37.7853081862,-122.4051788206	04:03	241
USER_8195	LOC_23997	37.7847915321,-122.4040138721	03:45	241
USER_8195	LOC_6797	37.76751245,-122.3935669333	19:18	239
USER_8195	LOC_22242	37.7666218333,-122.3994067	19:17	239
USER_8195	LOC_4909	37.7842997375,-122.4033915997	02:37	238
USER_8195	LOC_10435	37.7842387333,-122.4025880833	02:24	238
USER_8195	LOC_785	37.7853732667,-122.4005968167	19:37	237
USER_8195	LOC_23997	37.7847915321,-122.4040138721	02:55	238
USER_8195	LOC_1999	37.7842569333,-122.4021577833	22:19	237
USER_8195	LOC_14193	37.7869581833,-122.4002476833	22:04	237
USER_8199	LOC_15606	33.46632625,-117.7036873667	21:55	385
USER_8199	LOC_5313	33.8141482833,-117.9246720333	04:33	230
USER_8199	LOC_17356	34.0912442333,-118.2793629	21:12	370
USER_8199	LOC_22048	33.4856288,-117.72488955	21:07	385
USER_8199	LOC_11242	37.9285770798,-122.0558041334	21:50	220
USER_8199	LOC_11627	37.784698261,-122.4076884985	02:27	205
USER_8199	LOC_11652	33.7252966878,-118.0791610479	02:13	224
USER_8199	LOC_13236	37.7893447162,-122.4014818668	21:08	220
USER_8199	LOC_13686	37.6371149446,-122.4159014225	02:53	205
USER_8199	LOC_20142	33.6782853667,-117.8866508333	02:56	334
USER_8199	LOC_11326	37.759688872,-122.4271774292	02:31	205
USER_8199	LOC_11330	37.7792713741,-122.4192380905	02:32	205
USER_8199	LOC_13419	33.5583108452,-117.6707345222	03:46	316
USER_8199	LOC_18690	33.8009482535,-116.5397500992	04:18	74
USER_8199	LOC_20142	33.6782853667,-117.8866508333	02:14	326
USER_8199	LOC_555	33.8057884167,-117.9200847667	21:13	320
USER_8202	LOC_7999	37.7809931149,-122.3931115346	03:37	167
USER_8195	LOC_2892	37.5206633532,-122.2760242224	23:50	148
USER_8195	LOC_12825	37.7551816167,-122.4228495167	08:05	364
USER_8195	LOC_15282	37.76072382,-122.42311984	08:05	364
USER_8199	LOC_22842	33.6510629333,-117.7432586167	19:00	195
USER_8199	LOC_17908	37.8279041024,-122.2502374649	22:00	463
USER_8202	LOC_8731	37.7718008667,-122.4137041667	06:19	167
USER_8202	LOC_9054	37.7840008435,-122.3945939541	05:02	167
USER_8199	LOC_9706	33.8114147167,-117.92051085	00:22	259
USER_8199	LOC_555	33.8057884167,-117.9200847667	02:49	263
USER_8199	LOC_19475	33.6510344333,-117.74371915	04:41	178
USER_8199	LOC_17524	33.54281665,-117.7825875833	16:11	185
USER_8199	LOC_1483	33.607070591,-117.8897203598	04:39	370
USER_8199	LOC_6046	33.6869526,-117.8553440667	23:34	246
USER_8199	LOC_22842	33.6510629333,-117.7432586167	19:25	253
USER_8199	LOC_5313	33.8141482833,-117.9246720333	02:20	259
USER_8194	LOC_6620	37.7785741227,-122.3968689204	02:11	239
USER_8194	LOC_9809	37.7759387289,-122.3937571049	07:02	239
USER_8194	LOC_9809	37.7759387289,-122.3937571049	17:06	239
USER_8194	LOC_20996	37.7834178908,-122.4051189423	02:43	238
USER_8194	LOC_16797	37.7815439217,-122.3961097011	20:20	240
USER_8194	LOC_2734	37.7815730662,-122.3961240853	01:09	239
USER_8194	LOC_845	37.7808987191,-122.3964655496	01:11	239
USER_8194	LOC_16797	37.7815439217,-122.3961097011	01:39	239
USER_8194	LOC_14425	37.7789321804,-122.3940896988	01:08	152
USER_8194	LOC_9809	37.7759387289,-122.3937571049	01:24	152
USER_8194	LOC_9809	37.7759387289,-122.3937571049	17:35	237
USER_8194	LOC_2633	37.7855249783,-122.4000388384	19:42	237
USER_8194	LOC_23679	37.784214945,-122.4048829079	02:44	238
USER_8194	LOC_23543	37.7838333776,-122.4049043655	02:44	238
USER_8194	LOC_1506	37.78520585,-122.4040686667	02:45	238
USER_8194	LOC_9809	37.7759387289,-122.3937571049	07:33	238
USER_8194	LOC_2734	37.7815730662,-122.3961240853	17:01	243
USER_8194	LOC_16797	37.7815439217,-122.3961097011	16:59	243
USER_8194	LOC_4371	37.781272585,-122.399969101	00:21	242
USER_8194	LOC_5683	37.781579898,-122.400544147	00:18	242
USER_8194	LOC_9809	37.7759387289,-122.3937571049	06:30	243
USER_8194	LOC_10949	37.7773616234,-122.395172365	06:22	243
USER_8194	LOC_2734	37.7815730662,-122.3961240853	16:58	243
USER_8194	LOC_16983	37.7608144167,-122.3882102833	16:16	243
USER_8194	LOC_10949	37.7773616234,-122.395172365	02:22	240
USER_8194	LOC_9809	37.7759387289,-122.3937571049	09:47	351
USER_8194	LOC_845	37.7808987191,-122.3964655496	19:59	240
USER_8194	LOC_9809	37.7759387289,-122.3937571049	17:33	240
USER_8194	LOC_9809	37.7759387289,-122.3937571049	17:33	242
USER_8194	LOC_9809	37.7759387289,-122.3937571049	00:56	242
USER_8194	LOC_1780	37.7846503694,-122.4064237548	06:07	351
USER_8194	LOC_9809	37.7759387289,-122.3937571049	21:50	242
USER_8194	LOC_4371	37.781272585,-122.399969101	02:33	350
USER_8194	LOC_16797	37.7815439217,-122.3961097011	06:05	219
USER_8194	LOC_9809	37.7759387289,-122.3937571049	17:53	357
USER_8194	LOC_845	37.7808987191,-122.3964655496	23:48	357
USER_8194	LOC_17983	33.1354848699,-117.1846926212	21:50	149
USER_8194	LOC_9809	37.7759387289,-122.3937571049	02:29	223
USER_8194	LOC_14551	32.7455130393,-117.1602523327	02:38	149
USER_8194	LOC_4744	32.7497541358,-117.1632349491	02:39	149
USER_8194	LOC_8942	37.7634972225,-122.4218559265	03:26	267
USER_8194	LOC_10671	37.7614107118,-122.4241733551	18:33	266
USER_8194	LOC_13067	37.7785253353,-122.3923249279	02:48	215
USER_8194	LOC_17321	37.60343807,-122.38081377	19:57	215
USER_8194	LOC_13491	37.77978724,-122.39590883	17:57	367
USER_8194	LOC_16797	37.7815439217,-122.3961097011	21:17	365
USER_8194	LOC_14791	37.4252339167,-122.145843	21:40	384
USER_8194	LOC_9809	37.7759387289,-122.3937571049	16:47	367
USER_8194	LOC_19543	37.78692295,-122.4339196	03:56	229
USER_8194	LOC_4371	37.781272585,-122.399969101	00:01	150
USER_8194	LOC_12491	37.78165005,-122.4007749833	23:55	230
USER_8194	LOC_17899	37.7788110265,-122.3927623467	02:49	231
USER_8194	LOC_14425	37.7789321804,-122.3940896988	17:36	233
USER_8194	LOC_12336	37.78663885,-122.3996228333	22:01	237
USER_8194	LOC_12354	37.7867178833,-122.39996185	22:00	237
USER_8194	LOC_12365	37.7867178833,-122.39996185	22:00	237
USER_8194	LOC_11442	32.7459055333,-117.1593810667	02:27	149
USER_8194	LOC_17165	32.7478592027,-117.1580529213	20:47	361
USER_8194	LOC_14646	32.7116411333,-117.1560452333	04:18	361
USER_8194	LOC_8454	33.8628419017,-117.8780254338	19:42	225
USER_8194	LOC_15171	37.7648752928,-122.4020344019	05:11	226
USER_8194	LOC_16797	37.7815439217,-122.3961097011	20:00	228
USER_8194	LOC_10949	37.7773616234,-122.395172365	02:28	228
USER_8194	LOC_9809	37.7759387289,-122.3937571049	05:03	229
USER_8409	LOC_9781	37.7872967,-122.4037943667	18:42	279
USER_8409	LOC_17393	37.6171821042,-122.3940717944	04:03	140
USER_8409	LOC_16087	37.4226281815,-122.0856785774	23:31	213
USER_8409	LOC_17393	37.6171821042,-122.3940717944	03:14	331
USER_8409	LOC_2160	37.575901,-122.3361216333	17:00	86
USER_8411	LOC_15693	37.6163560649,-122.3861503601	21:59	389
USER_8409	LOC_23016	37.7810798756,-122.400352597	15:27	311
USER_8409	LOC_15514	37.6022175,-122.3936852667	01:59	310
USER_8409	LOC_21703	37.78807855,-122.4057714167	23:36	275
USER_8409	LOC_10241	37.7879076,-122.4076189333	23:42	275
USER_8407	LOC_19	37.3678761103,-122.0364876942	04:32	285
USER_8409	LOC_6807	37.7877759833,-122.40825175	23:34	275
USER_8409	LOC_9781	37.7872967,-122.4037943667	01:20	145
USER_8409	LOC_15514	37.6022175,-122.3936852667	03:25	145
USER_8409	LOC_4915	37.7878100617,-122.4085307121	23:45	275
USER_8409	LOC_7473	37.788335748,-122.408670187	23:49	275
USER_8231	LOC_7259	33.8120650319,-117.9190063477	17:01	313
USER_8231	LOC_17193	33.8129882167,-117.9184636833	16:47	313
USER_8231	LOC_22036	33.807386169,-117.9217494149	18:55	314
USER_8213	LOC_15693	37.6163560649,-122.3861503601	18:21	252
USER_8231	LOC_23762	33.8152846333,-117.9185252	22:59	313
USER_8231	LOC_1162	33.8152589833,-117.9188838	22:58	313
USER_8231	LOC_6599	33.812489,-117.9220789	22:02	313
USER_8231	LOC_12482	33.81239635,-117.91874685	17:16	313
USER_8411	LOC_1401	33.6791130406,-117.8612744808	00:49	161
USER_8411	LOC_1401	33.6791130406,-117.8612744808	22:30	344
USER_8411	LOC_15693	37.6163560649,-122.3861503601	17:49	252
USER_8411	LOC_15693	37.6163560649,-122.3861503601	21:12	168
USER_8213	LOC_15693	37.6163560649,-122.3861503601	21:13	168
USER_8213	LOC_15693	37.6163560649,-122.3861503601	22:14	389
USER_8411	LOC_15693	37.6163560649,-122.3861503601	17:24	42
USER_8411	LOC_15693	37.6163560649,-122.3861503601	17:12	46
USER_8193	LOC_15693	37.6163560649,-122.3861503601	01:19	76
USER_8193	LOC_14425	37.7789321804,-122.3940896988	00:30	27
USER_8193	LOC_15693	37.6163560649,-122.3861503601	21:55	17
USER_8194	LOC_9809	37.7759387289,-122.3937571049	07:05	245
USER_8194	LOC_9809	37.7759387289,-122.3937571049	18:32	245
USER_8194	LOC_9809	37.7759387289,-122.3937571049	16:11	370
USER_8194	LOC_13067	37.7785253353,-122.3923249279	17:43	370
USER_8194	LOC_17899	37.7788110265,-122.3927623467	17:45	370
USER_8231	LOC_11304	33.8116070167,-117.9200381167	02:44	381
USER_8231	LOC_6120	33.8115391,-117.92072395	02:45	381
USER_8231	LOC_4786	33.8190529667,-117.91376035	19:53	381
USER_8227	LOC_2406	37.7853257191,-122.4056124687	05:37	169
USER_8223	LOC_1182	37.7904968262,-122.4224090576	04:01	248
USER_8223	LOC_14258	37.7772913091,-122.4232023954	23:26	246
USER_8223	LOC_22369	37.7770411473,-122.4228215218	23:26	246
USER_8220	LOC_10341	37.7625276,-122.39717585	03:59	246
USER_8194	LOC_2734	37.7815730662,-122.3961240853	18:23	244
USER_8194	LOC_16797	37.7815439217,-122.3961097011	18:20	244
USER_8194	LOC_10949	37.7773616234,-122.395172365	02:28	243
USER_8194	LOC_14425	37.7789321804,-122.3940896988	02:23	243
USER_8194	LOC_13067	37.7785253353,-122.3923249279	04:35	243
USER_8194	LOC_9809	37.7759387289,-122.3937571049	02:30	243
USER_8194	LOC_6620	37.7785741227,-122.3968689204	06:19	243
USER_8194	LOC_14425	37.7789321804,-122.3940896988	06:18	243
USER_8194	LOC_9809	37.7759387289,-122.3937571049	06:35	386
USER_8194	LOC_8612	37.7820866214,-122.3937785625	02:51	386
USER_8194	LOC_17899	37.7788110265,-122.3927623467	02:21	244
USER_8194	LOC_13067	37.7785253353,-122.3923249279	17:55	386
USER_8194	LOC_9809	37.7759387289,-122.3937571049	16:02	244
USER_8194	LOC_9809	37.7759387289,-122.3937571049	02:44	244
USER_8194	LOC_2734	37.7815730662,-122.3961240853	18:20	244
USER_8194	LOC_6620	37.7785741227,-122.3968689204	17:45	244
USER_2154	LOC_1530	36.0118708667,-115.1216750167	03:11	220
USER_2154	LOC_18608	36.1725601476,-115.2867534757	16:52	364
USER_2154	LOC_22423	36.1096598012,-115.1703989143	23:17	150
USER_2154	LOC_3943	36.0683125167,-115.1145700667	22:32	228
USER_2154	LOC_2812	36.0222471027,-115.1241981983	03:48	230
USER_2154	LOC_11282	35.9972702667,-115.124693	04:09	230
USER_2154	LOC_9962	36.1063016458,-115.1676760139	20:38	235
USER_2154	LOC_2812	36.0222471027,-115.1241981983	01:53	151
USER_2154	LOC_11282	35.9972702667,-115.124693	00:43	237
USER_2154	LOC_2812	36.0222471027,-115.1241981983	02:28	236
USER_2154	LOC_2812	36.0222471027,-115.1241981983	19:22	238
USER_2154	LOC_1530	36.0118708667,-115.1216750167	19:29	238
USER_2154	LOC_2812	36.0222471027,-115.1241981983	02:58	247
USER_2154	LOC_11282	35.9972702667,-115.124693	03:12	154
USER_2154	LOC_11282	35.9972702667,-115.124693	04:30	253
USER_2154	LOC_11282	35.9972702667,-115.124693	23:31	162
USER_2125	LOC_15693	37.6163560649,-122.3861503601	03:35	382
USER_2125	LOC_15693	37.6163560649,-122.3861503601	18:51	130
USER_2125	LOC_9548	37.7786438646,-122.393682003	17:08	217
USER_2125	LOC_15693	37.6163560649,-122.3861503601	03:18	217
USER_2125	LOC_15693	37.6163560649,-122.3861503601	17:56	205
USER_2125	LOC_11518	37.7631133655,-122.4218226578	04:08	357
USER_2125	LOC_15693	37.6163560649,-122.3861503601	03:38	357
USER_2125	LOC_15693	37.6163560649,-122.3861503601	15:34	167
USER_2125	LOC_15693	37.6163560649,-122.3861503601	05:30	256
USER_2125	LOC_15693	37.6163560649,-122.3861503601	17:02	362
USER_2125	LOC_7473	37.788335748,-122.408670187	19:51	182
USER_2125	LOC_15693	37.6163560649,-122.3861503601	03:26	182
USER_2154	LOC_22158	36.0529834167,-115.2797799667	03:33	348
USER_2154	LOC_2812	36.0222471027,-115.1241981983	00:50	348
USER_2154	LOC_17517	36.1243491791,-115.1706513762	22:14	275
USER_2154	LOC_21803	36.1186607825,-115.1781269785	07:04	382
USER_2129	LOC_7607	37.769873014,-122.4668392539	01:51	141
USER_2129	LOC_14892	37.7827067,-122.4109708667	03:29	87
USER_2129	LOC_9548	37.7786438646,-122.393682003	20:08	64
USER_2128	LOC_8790	37.8988228167,-122.3247221167	00:36	117
USER_2129	LOC_12177	37.7755740792,-122.3934030533	17:56	148
USER_2129	LOC_8146	37.7794789,-122.4115351	04:00	278
USER_2129	LOC_14892	37.7827067,-122.4109708667	05:00	277
USER_2129	LOC_9548	37.7786438646,-122.393682003	21:03	382
USER_2129	LOC_7014	37.7650415833,-122.3964500333	05:22	246
USER_2129	LOC_13887	37.8001817923,-122.4110260171	04:33	152
USER_2129	LOC_19626	37.7969376,-122.43553465	00:53	230
USER_2129	LOC_2174	37.7893520333,-122.4340008833	00:34	224
USER_2125	LOC_15693	37.6163560649,-122.3861503601	23:06	382
USER_2125	LOC_15693	37.6163560649,-122.3861503601	21:50	70
USER_2129	LOC_2273	37.7845541144,-122.4067282677	22:12	396
USER_2129	LOC_9548	37.7786438646,-122.393682003	21:56	250
USER_8407	LOC_12268	37.8011870333,-122.4102902333	21:06	62
USER_8407	LOC_13527	37.7704963575,-122.4250718951	18:55	87
USER_8407	LOC_21611	37.8693983975,-122.2672825725	19:36	17
USER_8407	LOC_12263	37.7986791382,-122.407849431	21:46	62
USER_8407	LOC_21611	37.8693983975,-122.2672825725	19:45	377
USER_8407	LOC_23355	37.6886938628,-122.4715894461	00:26	208
USER_8407	LOC_19780	37.7613111167,-122.4259584667	02:53	87
USER_8407	LOC_21611	37.8693983975,-122.2672825725	20:01	94
USER_8407	LOC_1394	36.0810836576,-115.1468038559	03:06	212
USER_8407	LOC_21611	37.8693983975,-122.2672825725	20:58	148
USER_8407	LOC_15982	37.7719919741,-122.4313929638	03:59	140
USER_8407	LOC_13155	34.1873486333,-118.5966836333	20:20	347
USER_8407	LOC_11658	37.8154035397,-122.3715054989	04:42	239
USER_8407	LOC_17121	37.77035295,-122.4222669333	09:09	169
USER_8407	LOC_11515	37.7700023476,-122.4469506741	09:52	349
USER_8407	LOC_21611	37.8693983975,-122.2672825725	20:44	226
USER_2172	LOC_6812	37.4248621387,-122.1454080548	01:53	258
USER_2172	LOC_6812	37.4248621387,-122.1454080548	20:53	169
USER_2172	LOC_6812	37.4248621387,-122.1454080548	18:17	170
USER_2172	LOC_6380	37.4431003116,-122.1713590622	22:17	268
USER_2172	LOC_8156	37.6128043504,-122.3841687289	02:34	165
USER_2172	LOC_13665	37.8085529833,-122.4146857167	00:54	252
USER_2172	LOC_22099	37.38802475,-122.0890224667	17:35	167
USER_2172	LOC_19088	37.4226403667,-122.1413483833	21:20	256
USER_2172	LOC_9631	37.3879234167,-122.08300695	04:38	122
USER_2172	LOC_6812	37.4248621387,-122.1454080548	02:12	123
USER_2172	LOC_6812	37.4248621387,-122.1454080548	21:25	344
USER_2172	LOC_7952	37.6145883608,-122.3823308945	02:35	165
USER_2172	LOC_8156	37.6128043504,-122.3841687289	15:54	245
USER_2172	LOC_6812	37.4248621387,-122.1454080548	22:10	246
USER_2172	LOC_812	37.3903588167,-122.08401205	20:16	160
USER_2172	LOC_6812	37.4248621387,-122.1454080548	23:10	122
USER_2172	LOC_6812	37.4248621387,-122.1454080548	04:09	232
USER_2172	LOC_13001	37.4272142167,-122.1440163167	04:10	232
USER_2172	LOC_6812	37.4248621387,-122.1454080548	19:44	240
USER_2172	LOC_6812	37.4248621387,-122.1454080548	18:53	239
USER_2172	LOC_6812	37.4248621387,-122.1454080548	19:44	224
USER_2172	LOC_6812	37.4248621387,-122.1454080548	18:40	223
USER_2172	LOC_17248	37.4856280813,-122.2286995883	04:39	150
USER_2172	LOC_6812	37.4248621387,-122.1454080548	02:51	224
USER_2172	LOC_6812	37.4248621387,-122.1454080548	01:37	220
USER_2172	LOC_6812	37.4248621387,-122.1454080548	02:36	350
USER_2172	LOC_6812	37.4248621387,-122.1454080548	21:58	221
USER_2172	LOC_6812	37.4248621387,-122.1454080548	18:47	358
USER_2172	LOC_6812	37.4248621387,-122.1454080548	18:23	130
USER_2172	LOC_12249	37.4268949462,-122.1442928796	23:21	216
USER_2172	LOC_6812	37.4248621387,-122.1454080548	21:28	350
USER_2172	LOC_6812	37.4248621387,-122.1454080548	19:29	217
USER_2172	LOC_12249	37.4268949462,-122.1442928796	23:37	128
USER_2172	LOC_6812	37.4248621387,-122.1454080548	20:29	384
USER_2172	LOC_8236	37.4479079167,-122.1597719167	21:51	278
USER_2172	LOC_6812	37.4248621387,-122.1454080548	16:45	267
USER_2172	LOC_20802	37.5566558191,-122.2757667303	01:10	146
USER_2172	LOC_6812	37.4248621387,-122.1454080548	20:47	265
USER_2172	LOC_2032	37.3917262214,-122.0693600178	23:34	338
USER_2172	LOC_13001	37.4272142167,-122.1440163167	22:28	145
USER_2172	LOC_6812	37.4248621387,-122.1454080548	22:16	204
USER_2172	LOC_6812	37.4248621387,-122.1454080548	21:28	280
USER_2172	LOC_6812	37.4248621387,-122.1454080548	20:45	82
USER_2172	LOC_12026	37.0139041994,-121.5863162915	21:50	138
USER_2172	LOC_19600	37.3212981167,-121.947861	23:26	301
USER_2172	LOC_6812	37.4248621387,-122.1454080548	16:54	2
USER_2172	LOC_4828	37.7864534344,-122.3899698257	06:44	299
USER_2172	LOC_19141	37.8122746,-122.3627126	06:41	299
USER_2172	LOC_6380	37.4431003116,-122.1713590622	20:42	14
USER_2155	LOC_864	37.5915958817,-122.3479449749	17:33	255
USER_2155	LOC_864	37.5915958817,-122.3479449749	18:59	254
USER_2155	LOC_864	37.5915958817,-122.3479449749	18:12	167
USER_2155	LOC_18551	37.7825105951,-122.4011278152	02:38	141
USER_2159	LOC_5781	36.0848987512,-115.1490783691	22:46	93
USER_2159	LOC_5781	36.0848987512,-115.1490783691	18:43	5
USER_2156	LOC_7408	37.7589199667,-122.4170644333	22:03	385
USER_2156	LOC_8049	37.7616577299,-122.4194029051	01:01	219
USER_2156	LOC_11460	37.779384842,-122.3902984319	01:19	322
USER_2156	LOC_17752	37.0033217667,-121.54672905	23:30	204
USER_2156	LOC_7408	37.7589199667,-122.4170644333	22:24	312
USER_2156	LOC_7408	37.7589199667,-122.4170644333	22:30	109
USER_2156	LOC_5303	38.1998357,-121.2644394333	21:12	302
USER_2154	LOC_11282	35.9972702667,-115.124693	19:00	360
USER_2154	LOC_3943	36.0683125167,-115.1145700667	22:45	388
USER_2175	LOC_12272	33.9435379571,-118.4071683884	02:39	81
USER_2175	LOC_12272	33.9435379571,-118.4071683884	16:55	379
USER_2175	LOC_12272	33.9435379571,-118.4071683884	00:09	110
USER_2175	LOC_12272	33.9435379571,-118.4071683884	15:58	114
USER_2175	LOC_12272	33.9435379571,-118.4071683884	01:41	115
USER_2175	LOC_12272	33.9435379571,-118.4071683884	23:35	380
USER_2175	LOC_12272	33.9435379571,-118.4071683884	16:08	313
USER_2175	LOC_12272	33.9435379571,-118.4071683884	04:19	313
USER_2173	LOC_7290	37.8050494167,-122.4599003667	22:29	347
USER_2173	LOC_11627	37.784698261,-122.4076884985	01:20	347
USER_2173	LOC_21569	37.7821468072,-122.388402607	19:13	201
USER_2175	LOC_12272	33.9435379571,-118.4071683884	17:43	292
USER_2175	LOC_12272	33.9435379571,-118.4071683884	17:20	302
USER_2175	LOC_12272	33.9435379571,-118.4071683884	01:46	78
USER_2175	LOC_12272	33.9435379571,-118.4071683884	16:01	137
USER_2175	LOC_12272	33.9435379571,-118.4071683884	16:30	306
USER_2173	LOC_13508	34.4199523638,-119.6996917584	04:11	324
USER_2173	LOC_7928	34.1524577768,-118.3515638566	17:47	323
USER_2173	LOC_5605	37.7819772667,-122.4004520167	16:39	327
USER_2173	LOC_6025	36.5568607,-121.92009865	20:57	326
USER_2173	LOC_7639	37.7709861237,-122.4689340591	17:54	328
USER_2173	LOC_7307	37.80710935,-122.4456310167	04:14	327
USER_2173	LOC_11627	37.784698261,-122.4076884985	04:19	328
USER_2173	LOC_11627	37.784698261,-122.4076884985	17:32	328
USER_2172	LOC_6812	37.4248621387,-122.1454080548	16:59	190
USER_2172	LOC_6812	37.4248621387,-122.1454080548	21:23	189
USER_2172	LOC_13001	37.4272142167,-122.1440163167	21:14	191
USER_2172	LOC_6812	37.4248621387,-122.1454080548	17:15	402
USER_2172	LOC_6812	37.4248621387,-122.1454080548	17:39	192
USER_2172	LOC_6812	37.4248621387,-122.1454080548	19:54	191
USER_2172	LOC_2058	37.3920818833,-122.0799996667	23:45	460
USER_2172	LOC_6812	37.4248621387,-122.1454080548	17:32	408
USER_2172	LOC_6380	37.4431003116,-122.1713590622	01:06	185
USER_2172	LOC_6812	37.4248621387,-122.1454080548	23:35	186
USER_2172	LOC_6812	37.4248621387,-122.1454080548	17:04	373
USER_2172	LOC_6812	37.4248621387,-122.1454080548	17:08	184
USER_2172	LOC_6812	37.4248621387,-122.1454080548	20:49	188
USER_2172	LOC_6812	37.4248621387,-122.1454080548	17:01	188
USER_2172	LOC_6812	37.4248621387,-122.1454080548	19:44	186
USER_2172	LOC_6812	37.4248621387,-122.1454080548	17:01	187
USER_2172	LOC_6812	37.4248621387,-122.1454080548	16:59	179
USER_2172	LOC_6812	37.4248621387,-122.1454080548	20:44	360
USER_2172	LOC_6812	37.4248621387,-122.1454080548	22:20	179
USER_2172	LOC_12249	37.4268949462,-122.1442928796	21:35	179
USER_2172	LOC_6812	37.4248621387,-122.1454080548	23:01	183
USER_2172	LOC_6812	37.4248621387,-122.1454080548	18:51	183
USER_2172	LOC_6812	37.4248621387,-122.1454080548	16:56	360
USER_2172	LOC_6812	37.4248621387,-122.1454080548	20:09	182
USER_2172	LOC_6812	37.4248621387,-122.1454080548	01:56	177
USER_2172	LOC_6812	37.4248621387,-122.1454080548	23:29	391
USER_2172	LOC_6812	37.4248621387,-122.1454080548	17:11	269
USER_2172	LOC_6812	37.4248621387,-122.1454080548	19:10	174
USER_2172	LOC_6812	37.4248621387,-122.1454080548	02:19	372
USER_2172	LOC_6812	37.4248621387,-122.1454080548	16:45	372
USER_2172	LOC_6812	37.4248621387,-122.1454080548	19:54	372
USER_2172	LOC_6812	37.4248621387,-122.1454080548	16:48	178
USER_2172	LOC_812	37.3903588167,-122.08401205	15:29	261
USER_2172	LOC_6812	37.4248621387,-122.1454080548	18:02	261
USER_2172	LOC_13001	37.4272142167,-122.1440163167	21:11	171
USER_2172	LOC_6812	37.4248621387,-122.1454080548	22:05	171
USER_2172	LOC_11460	37.779384842,-122.3902984319	01:00	264
USER_2172	LOC_9809	37.7759387289,-122.3937571049	02:37	264
USER_2172	LOC_19202	37.4036268833,-122.1162162167	21:58	264
USER_2172	LOC_6812	37.4248621387,-122.1454080548	22:03	262
USER_2676	LOC_16327	37.3924678132,-122.0407998562	22:05	146
USER_2676	LOC_16327	37.3924678132,-122.0407998562	18:06	146
USER_2676	LOC_15936	37.7845209929,-122.4032658256	00:05	341
USER_2676	LOC_16327	37.3924678132,-122.0407998562	01:05	342
USER_2676	LOC_13125	37.7861108683,-122.4055260451	23:59	340
USER_2676	LOC_16327	37.3924678132,-122.0407998562	18:19	340
USER_2676	LOC_16327	37.3924678132,-122.0407998562	06:02	340
USER_2676	LOC_16327	37.3924678132,-122.0407998562	01:42	340
USER_2676	LOC_15304	37.787185076,-122.4047335837	19:37	337
USER_2676	LOC_16327	37.3924678132,-122.0407998562	18:28	337
USER_2676	LOC_16327	37.3924678132,-122.0407998562	17:51	339
USER_2676	LOC_16327	37.3924678132,-122.0407998562	04:58	275
USER_2676	LOC_16327	37.3924678132,-122.0407998562	01:56	280
USER_2676	LOC_10524	37.7845117184,-122.4022395909	20:38	336
USER_2676	LOC_22450	37.8100280762,-122.246131897	16:43	336
USER_2676	LOC_15936	37.7845209929,-122.4032658256	23:12	337
USER_2676	LOC_16327	37.3924678132,-122.0407998562	17:43	349
USER_2676	LOC_16327	37.3924678132,-122.0407998562	00:33	364
USER_2676	LOC_16327	37.3924678132,-122.0407998562	00:32	367
USER_2676	LOC_16327	37.3924678132,-122.0407998562	16:03	383
USER_2676	LOC_16327	37.3924678132,-122.0407998562	22:34	364
USER_2676	LOC_16327	37.3924678132,-122.0407998562	05:20	148
USER_2676	LOC_16327	37.3924678132,-122.0407998562	05:30	364
USER_2676	LOC_16327	37.3924678132,-122.0407998562	18:49	364
USER_2676	LOC_16327	37.3924678132,-122.0407998562	01:21	343
USER_2676	LOC_16327	37.3924678132,-122.0407998562	21:55	343
USER_2676	LOC_16327	37.3924678132,-122.0407998562	05:58	382
USER_2676	LOC_16327	37.3924678132,-122.0407998562	22:06	214
USER_2676	LOC_16327	37.3924678132,-122.0407998562	15:42	265
USER_2676	LOC_16327	37.3924678132,-122.0407998562	21:08	265
USER_2676	LOC_16327	37.3924678132,-122.0407998562	00:57	265
USER_2676	LOC_16327	37.3924678132,-122.0407998562	05:09	265
USER_2659	LOC_3261	34.1848679467,-118.3136639265	18:43	324
USER_2659	LOC_21839	33.5225853,-117.1583829333	01:23	324
USER_2659	LOC_15724	33.6288260167,-117.72861395	20:15	23
USER_2659	LOC_10429	33.7763144833,-117.8667491167	16:47	206
USER_2660	LOC_4308	34.00947856,-118.48752331	15:21	19
USER_2660	LOC_23957	37.7941350074,-122.3990947008	01:24	394
USER_2650	LOC_13239	37.7718723029,-122.4315374168	05:37	277
USER_2661	LOC_21772	34.1017840688,-118.3409929276	19:34	137
USER_2650	LOC_17302	37.7829158167,-122.4625182	01:16	395
USER_2650	LOC_9390	37.7972887947,-122.4220879432	18:39	202
USER_2650	LOC_13239	37.7718723029,-122.4315374168	05:37	318
USER_2650	LOC_14619	37.7758196,-122.4090319833	07:14	346
USER_2650	LOC_18423	37.7700235498,-122.4221536517	04:00	39
USER_2650	LOC_9390	37.7972887947,-122.4220879432	03:11	207
USER_2676	LOC_16327	37.3924678132,-122.0407998562	18:31	128
USER_2681	LOC_92	39.2491372167,-119.9489904	03:59	57
USER_2663	LOC_2487	37.3177561179,-121.9496208429	03:37	111
USER_2663	LOC_12433	37.2629474102,-121.8206709523	00:50	104
USER_2663	LOC_17886	37.3851105,-121.978754	01:35	94
USER_2663	LOC_2487	37.3177561179,-121.9496208429	02:22	308
USER_2657	LOC_15019	37.767845944,-122.4284134311	22:49	63
USER_2657	LOC_11686	37.8066646012,-122.4285936356	00:49	58
USER_2657	LOC_2774	37.786599697,-122.4017822742	03:40	0
USER_2659	LOC_8103	33.5658216988,-117.2120404243	20:26	247
USER_2659	LOC_3617	33.5676632811,-117.2053456306	02:44	342
USER_2659	LOC_19862	33.7461366854,-117.869592011	16:34	333
USER_2659	LOC_15482	33.5966585534,-117.6773285866	22:11	333
USER_2659	LOC_8103	33.5658216988,-117.2120404243	21:23	203
USER_2659	LOC_10095	33.5035743667,-117.1476477667	01:41	331
USER_2659	LOC_7730	32.7588008,-117.1828133167	19:09	211
USER_2659	LOC_4567	32.7191954833,-117.1733930333	19:56	211
USER_2659	LOC_9918	32.7547572167,-117.1998099667	17:37	329
USER_2175	LOC_12272	33.9435379571,-118.4071683884	21:49	201
USER_2175	LOC_12272	33.9435379571,-118.4071683884	21:44	201
USER_2175	LOC_12272	33.9435379571,-118.4071683884	16:02	363
USER_2175	LOC_12272	33.9435379571,-118.4071683884	16:25	334
USER_2175	LOC_12272	33.9435379571,-118.4071683884	18:16	274
USER_2175	LOC_12272	33.9435379571,-118.4071683884	02:18	349
USER_2175	LOC_12272	33.9435379571,-118.4071683884	19:23	383
USER_2175	LOC_10979	37.7970683775,-122.3998188972	19:56	365
USER_2175	LOC_12272	33.9435379571,-118.4071683884	01:10	315
USER_2175	LOC_12272	33.9435379571,-118.4071683884	15:57	208
USER_2175	LOC_12272	33.9435379571,-118.4071683884	22:27	140
USER_2175	LOC_12272	33.9435379571,-118.4071683884	22:27	140
USER_2175	LOC_12272	33.9435379571,-118.4071683884	16:19	319
USER_2175	LOC_12272	33.9435379571,-118.4071683884	01:18	346
USER_2175	LOC_12272	33.9435379571,-118.4071683884	16:10	321
USER_2175	LOC_3189	33.90505665,-118.3934605333	00:34	328
USER_2675	LOC_22839	37.7519909949,-122.4209466577	21:54	357
USER_2179	LOC_11638	38.693281158,-121.5904140472	16:09	75
USER_2675	LOC_8012	37.7144443833,-122.5025153	22:58	225
USER_2675	LOC_1353	37.7796019,-122.3900099333	19:07	358
USER_2676	LOC_16327	37.3924678132,-122.0407998562	00:08	110
USER_2676	LOC_16327	37.3924678132,-122.0407998562	21:10	110
USER_2676	LOC_8344	37.3891899333,-122.0308701167	18:57	313
USER_2676	LOC_16327	37.3924678132,-122.0407998562	17:06	380
USER_2175	LOC_10194	38.3666029167,-121.9609937333	23:18	237
USER_2175	LOC_10979	37.7970683775,-122.3998188972	21:24	226
USER_2175	LOC_18682	33.8010195767,-116.539632082	01:52	241
USER_2175	LOC_18682	33.8010195767,-116.539632082	17:43	240
USER_2177	LOC_18222	33.6842375994,-116.2381893396	23:56	318
USER_2177	LOC_18222	33.6842375994,-116.2381893396	23:56	318
USER_2177	LOC_18222	33.6842375994,-116.2381893396	00:50	318
USER_2177	LOC_18222	33.6842375994,-116.2381893396	00:50	318
USER_2676	LOC_16327	37.3924678132,-122.0407998562	22:34	207
USER_2676	LOC_16327	37.3924678132,-122.0407998562	17:34	207
USER_2676	LOC_16327	37.3924678132,-122.0407998562	20:57	206
USER_2676	LOC_16327	37.3924678132,-122.0407998562	16:57	206
USER_2676	LOC_16327	37.3924678132,-122.0407998562	00:29	139
USER_2676	LOC_16327	37.3924678132,-122.0407998562	19:15	209
USER_2676	LOC_16327	37.3924678132,-122.0407998562	21:40	208
USER_2676	LOC_16327	37.3924678132,-122.0407998562	17:25	208
USER_2676	LOC_16327	37.3924678132,-122.0407998562	21:23	316
USER_2676	LOC_16327	37.3924678132,-122.0407998562	17:19	316
USER_2676	LOC_16327	37.3924678132,-122.0407998562	23:30	314
USER_2676	LOC_16327	37.3924678132,-122.0407998562	00:34	315
USER_2676	LOC_16327	37.3924678132,-122.0407998562	15:57	317
USER_2676	LOC_16327	37.3924678132,-122.0407998562	00:02	317
USER_2676	LOC_16327	37.3924678132,-122.0407998562	22:34	317
USER_2676	LOC_16327	37.3924678132,-122.0407998562	19:28	317
USER_2676	LOC_16327	37.3924678132,-122.0407998562	20:17	144
USER_2676	LOC_10630	37.7873338453,-122.403975785	23:29	334
USER_2676	LOC_16327	37.3924678132,-122.0407998562	00:00	324
USER_2676	LOC_16327	37.3924678132,-122.0407998562	00:36	279
USER_2676	LOC_16327	37.3924678132,-122.0407998562	02:29	213
USER_2676	LOC_14842	37.8006883009,-122.2774136066	02:48	213
USER_2676	LOC_16327	37.3924678132,-122.0407998562	00:52	144
USER_2676	LOC_16327	37.3924678132,-122.0407998562	19:34	144
USER_2676	LOC_16327	37.3924678132,-122.0407998562	00:34	140
USER_2676	LOC_16327	37.3924678132,-122.0407998562	00:39	204
USER_2676	LOC_16327	37.3924678132,-122.0407998562	16:33	204
USER_2676	LOC_16327	37.3924678132,-122.0407998562	21:36	204
USER_2676	LOC_16327	37.3924678132,-122.0407998562	16:37	279
USER_2676	LOC_16327	37.3924678132,-122.0407998562	22:16	279
USER_2676	LOC_16714	37.7854578538,-122.4128821943	19:58	321
USER_2676	LOC_16327	37.3924678132,-122.0407998562	21:37	321
USER_2694	LOC_4144	34.1046067167,-118.2916604667	10:30	69
USER_2694	LOC_1316	34.1279175167,-118.1111569833	17:05	297
USER_2694	LOC_1316	34.1279175167,-118.1111569833	15:31	73
USER_2694	LOC_1316	34.1279175167,-118.1111569833	15:35	299
USER_2694	LOC_1316	34.1279175167,-118.1111569833	15:43	293
USER_2694	LOC_1316	34.1279175167,-118.1111569833	20:55	66
USER_2694	LOC_1316	34.1279175167,-118.1111569833	15:40	296
USER_2694	LOC_4144	34.1046067167,-118.2916604667	14:43	295
USER_2595	LOC_8466	37.7827666667,-122.3881248	03:15	312
USER_2593	LOC_17422	33.9461902696,-118.4011816978	16:54	144
USER_2555	LOC_6988	37.7656939324,-122.4104404449	17:27	184
USER_2555	LOC_14476	37.687951,-122.4721	18:50	362
USER_2694	LOC_1316	34.1279175167,-118.1111569833	15:28	79
USER_2694	LOC_12980	34.0976608667,-118.2859633333	05:10	73
USER_2591	LOC_20166	36.0957187366,-115.1755142212	15:12	140
USER_2694	LOC_1316	34.1279175167,-118.1111569833	15:37	306
USER_2559	LOC_10700	37.8004602833,-122.4398091333	00:00	141
USER_2559	LOC_19734	37.4843041312,-122.2270945648	18:49	325
USER_2559	LOC_22114	37.7841895073,-122.4061489105	03:14	214
USER_2559	LOC_22114	37.7841895073,-122.4061489105	03:23	349
USER_2554	LOC_23482	36.10807245,-115.15277254	10:19	62
USER_2554	LOC_10867	36.1441886833,-115.2023938333	18:49	135
USER_2563	LOC_20778	37.7808316449,-122.4087238312	02:04	209
USER_2559	LOC_11271	37.7484485751,-122.4183553387	03:28	319
USER_2559	LOC_16687	37.7975304151,-122.3990088701	21:21	149
USER_2559	LOC_18880	37.7995614167,-122.4006181167	21:04	149
USER_2559	LOC_16687	37.7975304151,-122.3990088701	07:07	149
USER_2558	LOC_21589	37.31479975,-121.9776320167	20:08	81
USER_2559	LOC_19148	37.4157602871,-122.1525514126	21:05	367
USER_2559	LOC_16267	37.7855532397,-122.4081419437	01:09	128
USER_2559	LOC_5793	37.4469473995,-122.1717346117	19:20	369
USER_2559	LOC_23005	37.7794851167,-122.42033985	03:15	222
USER_2558	LOC_7157	37.6194239517,-122.3841977119	21:36	236
USER_2558	LOC_5781	36.0848987512,-115.1490783691	19:05	231
USER_2558	LOC_2929	37.7846520781,-122.4063852157	19:15	230
USER_2558	LOC_17042	37.7845270647,-122.4039511912	00:23	150
USER_2558	LOC_19573	37.3665888167,-121.92724535	14:48	146
USER_2558	LOC_23002	37.636287,-122.40095575	03:18	116
USER_2558	LOC_19839	37.6180557408,-122.3868155479	03:36	116
USER_2558	LOC_19839	37.6180557408,-122.3868155479	14:21	113
USER_2632	LOC_1122	37.7764445833,-122.4258832667	03:12	306
USER_2632	LOC_5389	37.7859446928,-122.4049580097	02:11	68
USER_2632	LOC_23549	37.772037732,-122.4298596382	20:41	136
USER_2632	LOC_21204	37.7780417897,-122.3969221115	05:59	55
USER_2632	LOC_8331	37.7643567455,-122.4312322518	02:13	40
USER_2632	LOC_23337	37.7643962699,-122.4662572145	20:04	33
USER_2632	LOC_4477	37.7646676783,-122.4229609966	04:42	27
USER_2565	LOC_395	37.7958051775,-122.4032628536	20:48	131
USER_2635	LOC_11022	36.0274425016,-115.0905579329	19:05	12
USER_2635	LOC_19247	36.0063643,-115.08528525	03:12	34
USER_2635	LOC_11022	36.0274425016,-115.0905579329	16:11	10
USER_2635	LOC_11022	36.0274425016,-115.0905579329	15:46	120
USER_2632	LOC_11468	37.8702673709,-122.2725749016	18:44	130
USER_2632	LOC_4477	37.7646676783,-122.4229609966	06:49	205
USER_2632	LOC_23383	37.7487340333,-122.1454910833	21:02	93
USER_2632	LOC_2273	37.7845541144,-122.4067282677	01:00	317
USER_2635	LOC_11022	36.0274425016,-115.0905579329	15:55	140
USER_2635	LOC_10981	37.7565550667,-122.4211692667	19:07	234
USER_2635	LOC_11022	36.0274425016,-115.0905579329	16:17	66
USER_2635	LOC_11022	36.0274425016,-115.0905579329	13:32	276
USER_2635	LOC_11022	36.0274425016,-115.0905579329	14:52	43
USER_2635	LOC_11022	36.0274425016,-115.0905579329	15:14	135
USER_2635	LOC_19247	36.0063643,-115.08528525	02:17	37
USER_2635	LOC_18909	36.1014489107,-115.1305550337	01:17	39
USER_2662	LOC_13683	37.3326999167,-121.8894569333	03:47	287
USER_2663	LOC_23432	37.3024138333,-121.9789222833	02:00	326
USER_2662	LOC_8569	37.4383424167,-122.15767305	01:37	320
USER_2662	LOC_20631	37.7977550745,-122.3960101604	14:51	21
USER_2662	LOC_14624	37.8060034173,-122.4223065376	00:51	328
USER_2662	LOC_14386	37.421230795,-122.2121715546	04:02	326
USER_2662	LOC_16657	37.486311,-122.23119485	21:43	347
USER_2662	LOC_12501	37.5374909248,-122.2979700565	21:55	347
USER_2662	LOC_15630	37.4465875,-122.1606803167	23:29	364
USER_2662	LOC_3557	37.5649508,-122.3229594	02:59	348
USER_2662	LOC_14386	37.421230795,-122.2121715546	23:50	154
USER_2662	LOC_14386	37.421230795,-122.2121715546	00:39	229
USER_2662	LOC_16304	37.7874369917,-122.4100649357	03:37	157
USER_2662	LOC_929	37.4252568174,-122.1455227215	02:45	154
USER_2662	LOC_7076	37.3891348547,-122.0862901211	20:39	162
USER_2662	LOC_14386	37.421230795,-122.2121715546	20:54	162
USER_2662	LOC_19614	37.4368647002,-122.1596431732	05:48	162
USER_2662	LOC_7076	37.3891348547,-122.0862901211	01:25	123
USER_2706	LOC_10343	37.798179292,-122.4072493774	03:50	52
USER_2706	LOC_11908	38.5033035167,-122.4684619833	21:39	177
USER_2705	LOC_11063	37.7439835667,-122.4219283667	14:56	348
USER_2705	LOC_11063	37.7439835667,-122.4219283667	21:00	211
USER_2705	LOC_11278	37.7464683236,-122.4193027772	06:15	359
USER_2705	LOC_1757	37.7659535333,-122.40668535	05:46	221
USER_2705	LOC_11063	37.7439835667,-122.4219283667	16:56	233
USER_2705	LOC_11063	37.7439835667,-122.4219283667	00:47	236
USER_2705	LOC_11063	37.7439835667,-122.4219283667	19:31	238
USER_2705	LOC_2039	37.7872366052,-122.4103991365	02:36	238
USER_2705	LOC_11063	37.7439835667,-122.4219283667	15:24	248
USER_2705	LOC_11063	37.7439835667,-122.4219283667	15:29	371
USER_2705	LOC_11063	37.7439835667,-122.4219283667	15:25	122
USER_2705	LOC_11063	37.7439835667,-122.4219283667	16:55	123
USER_2708	LOC_2976	37.7783555476,-122.3894011974	01:30	286
USER_2705	LOC_11063	37.7439835667,-122.4219283667	14:55	391
USER_2705	LOC_18272	37.4200614946,-122.0823723312	19:29	166
USER_2705	LOC_11278	37.7464683236,-122.4193027772	23:22	165
USER_2683	LOC_12272	33.9435379571,-118.4071683884	19:55	42
USER_2708	LOC_16574	37.7779319797,-122.4227584974	02:08	27
USER_2708	LOC_20361	37.3235280333,-122.0190413667	16:10	375
USER_2708	LOC_22025	37.2507729333,-121.8657459833	16:05	14
USER_2695	LOC_4603	37.5370606667,-122.3278893833	18:31	276
USER_2695	LOC_4603	37.5370606667,-122.3278893833	16:07	2
USER_2696	LOC_8830	32.7308300678,-117.1430969238	21:35	301
USER_2696	LOC_20662	37.6160161653,-122.3904706006	18:10	74
USER_2695	LOC_3873	37.4191894333,-122.2088859833	01:55	371
USER_2695	LOC_12256	37.79762505,-122.4065995167	03:33	227
USER_2695	LOC_23753	37.7872961413,-122.409994083	06:54	227
USER_2695	LOC_1557	37.6291812,-122.40319997	17:25	276
USER_2694	LOC_1316	34.1279175167,-118.1111569833	19:05	289
USER_2694	LOC_8474	34.1056451167,-118.3189411833	21:27	56
USER_2695	LOC_4603	37.5370606667,-122.3278893833	19:58	250
USER_2694	LOC_1316	34.1279175167,-118.1111569833	19:07	134
USER_2694	LOC_1316	34.1279175167,-118.1111569833	15:51	291
USER_2694	LOC_8474	34.1056451167,-118.3189411833	20:41	59
USER_2694	LOC_1316	34.1279175167,-118.1111569833	21:14	57
USER_2694	LOC_1316	34.1279175167,-118.1111569833	15:42	282
USER_2694	LOC_1316	34.1279175167,-118.1111569833	15:48	126
USER_2694	LOC_1316	34.1279175167,-118.1111569833	15:45	60
USER_2694	LOC_1316	34.1279175167,-118.1111569833	16:10	59
USER_2694	LOC_8474	34.1056451167,-118.3189411833	00:35	59
USER_2694	LOC_1316	34.1279175167,-118.1111569833	23:02	127
USER_2694	LOC_1316	34.1279175167,-118.1111569833	16:50	63
USER_2694	LOC_1316	34.1279175167,-118.1111569833	17:44	61
USER_2694	LOC_1316	34.1279175167,-118.1111569833	17:27	292
USER_1446	LOC_14503	37.4860821,-122.2279862	21:01	230
USER_1446	LOC_11907	37.4238433838,-122.2035598755	18:14	227
USER_1446	LOC_22122	37.7856583746,-122.4057753922	17:41	205
USER_1445	LOC_381	36.1255724167,-115.1645059333	11:02	58
USER_1445	LOC_5413	36.1265616667,-115.16688625	11:02	58
USER_1445	LOC_4789	36.1154021,-115.17312216	11:11	58
USER_1445	LOC_2387	36.1141647633,-115.1737654209	11:14	58
USER_1445	LOC_12796	37.7951374492,-122.4048661705	01:19	51
USER_1445	LOC_14415	37.7949743362,-122.4081015587	01:20	51
USER_1445	LOC_11627	37.784698261,-122.4076884985	01:24	51
USER_1445	LOC_14986	37.781998,-122.392427	10:52	51
USER_1445	LOC_13773	37.793597767,-122.391881917	10:54	51
USER_1445	LOC_17647	37.8357169381,-122.2922623158	11:01	51
USER_1445	LOC_11660	37.8023625614,-122.4058270454	12:22	51
USER_1445	LOC_6646	37.8074386167,-122.4210273333	12:23	51
USER_1445	LOC_15626	37.7623352299,-122.4146461487	09:31	50
USER_1448	LOC_19995	36.9638632333,-122.0248841833	18:51	176
USER_1448	LOC_4978	37.41708795,-122.1312512	22:27	181
USER_1448	LOC_7987	37.7898279986,-122.4107944965	18:15	237
USER_1448	LOC_1043	37.7933148434,-122.3993947776	19:44	244
USER_1448	LOC_7987	37.7898279986,-122.4107944965	03:36	222
USER_1448	LOC_7987	37.7898279986,-122.4107944965	19:08	149
USER_1448	LOC_7987	37.7898279986,-122.4107944965	02:53	80
USER_1448	LOC_7987	37.7898279986,-122.4107944965	20:18	369
USER_1447	LOC_17932	37.7724448022,-122.4060094357	20:26	304
USER_1448	LOC_21880	37.61467,-122.3851	20:46	73
USER_1509	LOC_11875	37.3346545193,-121.8887615204	23:49	20
USER_1509	LOC_207	37.7858260333,-122.4084010167	03:03	5
USER_1509	LOC_11875	37.3346545193,-121.8887615204	18:56	17
USER_1509	LOC_567	37.3353678,-122.0057265667	14:56	18
USER_1511	LOC_1078	38.4896573691,-122.4515748024	00:38	301
USER_1511	LOC_2551	38.50512565,-122.46895145	04:00	302
USER_1443	LOC_16059	37.6145413182,-122.3897066913	01:07	91
USER_1450	LOC_3224	36.1003978321,-115.1677143574	17:20	3
USER_1443	LOC_8951	37.7871402585,-122.4081042037	00:56	341
USER_1443	LOC_4034	37.7902498167,-122.4073827	06:10	139
USER_1450	LOC_7891	36.1011602877,-115.169454468	00:49	304
USER_1450	LOC_21522	36.10228717,-115.16867297	00:52	304
USER_1450	LOC_23137	36.1040631,-115.1655809333	23:25	88
USER_1450	LOC_3224	36.1003978321,-115.1677143574	23:25	88
USER_1450	LOC_23137	36.1040631,-115.1655809333	00:59	304
USER_1450	LOC_16431	36.1061142443,-115.1736468965	01:02	304
USER_1450	LOC_3224	36.1003978321,-115.1677143574	00:53	304
USER_1450	LOC_6489	36.10119045,-115.1725540333	00:56	304
USER_1450	LOC_10896	36.1020817182,-115.1750314236	01:09	304
USER_1450	LOC_14852	36.1019731677,-115.1742043601	01:18	304
USER_1450	LOC_2215	36.1041827,-115.1691415667	01:05	304
USER_1450	LOC_3224	36.1003978321,-115.1677143574	01:09	304
USER_1446	LOC_9699	33.8077682607,-117.9225468636	20:59	351
USER_1446	LOC_440	37.431719719,-122.201668806	02:23	370
USER_1446	LOC_6780	37.8144510667,-121.9982089167	20:15	251
USER_1449	LOC_23763	33.8376642214,-118.3905405959	23:10	93
USER_1446	LOC_9699	33.8077682607,-117.9225468636	05:37	241
USER_1446	LOC_1930	33.8081783353,-117.9200255871	03:33	241
USER_1446	LOC_9699	33.8077682607,-117.9225468636	02:32	241
USER_1446	LOC_1930	33.8081783353,-117.9200255871	20:10	385
USER_1446	LOC_2256	33.8112114892,-117.9208275676	16:26	240
USER_1446	LOC_9699	33.8077682607,-117.9225468636	06:14	240
USER_1446	LOC_9699	33.8077682607,-117.9225468636	20:10	241
USER_1446	LOC_9699	33.8077682607,-117.9225468636	16:05	241
USER_1446	LOC_11907	37.4238433838,-122.2035598755	16:53	151
USER_1446	LOC_9699	33.8077682607,-117.9225468636	17:46	239
USER_1446	LOC_9699	33.8077682607,-117.9225468636	04:10	239
USER_1446	LOC_9699	33.8077682607,-117.9225468636	23:29	240
USER_1495	LOC_4436	37.7649125833,-122.4236704167	01:20	366
USER_1495	LOC_18423	37.7700235498,-122.4221536517	21:47	48
USER_1550	LOC_2003	38.5820388833,-121.5044366167	14:11	211
USER_1548	LOC_19408	37.7799522833,-122.3942427167	00:20	374
USER_1496	LOC_14518	37.7667187,-122.4295427167	04:13	82
USER_1495	LOC_2990	37.3938736833,-122.0788025167	08:02	332
USER_1495	LOC_24230	37.3695091644,-121.9295632839	23:15	309
USER_1495	LOC_2914	37.788725771,-122.4083697796	02:07	92
USER_1546	LOC_19644	37.7826046833,-122.4076080167	02:58	213
USER_1546	LOC_11303	37.3324012667,-122.0294594667	19:27	333
USER_1546	LOC_11303	37.3324012667,-122.0294594667	19:12	201
USER_1546	LOC_21189	37.2560530333,-122.0354879167	02:53	209
USER_1546	LOC_2672	34.0838156167,-118.319669	18:43	147
USER_1546	LOC_12752	37.6183616784,-122.3853564262	14:33	382
USER_1546	LOC_15206	37.6138319745,-122.3884034157	13:57	265
USER_1546	LOC_11303	37.3324012667,-122.0294594667	19:59	275
USER_1546	LOC_20653	37.7855207387,-122.4018788338	15:31	44
USER_1546	LOC_4566	37.7907800667,-122.3891674333	03:31	44
USER_1546	LOC_19644	37.7826046833,-122.4076080167	01:50	30
USER_1546	LOC_11303	37.3324012667,-122.0294594667	19:55	32
USER_1546	LOC_19644	37.7826046833,-122.4076080167	22:37	5
USER_1546	LOC_16775	37.3341153854,-121.9231581688	01:46	110
USER_1546	LOC_11303	37.3324012667,-122.0294594667	21:51	51
USER_1546	LOC_20208	38.4024049,-122.36189105	02:27	137
USER_2635	LOC_10473	37.7526873018,-122.4095429911	00:34	163
USER_2629	LOC_14192	37.7554648333,-122.42070195	03:18	315
USER_2635	LOC_10473	37.7526873018,-122.4095429911	02:37	238
USER_2635	LOC_10473	37.7526873018,-122.4095429911	23:02	385
USER_2629	LOC_6661	37.7648357333,-122.4241167667	05:41	387
USER_2642	LOC_4781	37.3762815333,-121.9209001667	19:31	139
USER_2629	LOC_14192	37.7554648333,-122.42070195	04:42	356
USER_2629	LOC_8331	37.7643567455,-122.4312322518	21:53	153
USER_1510	LOC_21215	37.7861991097,-122.4079561568	03:14	216
USER_1490	LOC_14016	37.4235763746,-122.197692575	18:04	372
USER_1510	LOC_724	37.7760566582,-122.391653754	19:25	159
USER_1510	LOC_724	37.7760566582,-122.391653754	18:30	154
USER_1510	LOC_5781	36.0848987512,-115.1490783691	16:59	255
USER_1510	LOC_724	37.7760566582,-122.391653754	18:54	162
USER_1511	LOC_1078	38.4896573691,-122.4515748024	00:38	301
USER_1511	LOC_1414	38.2986535,-122.2848433167	17:17	301
USER_1496	LOC_10555	37.4424028167,-122.1723906667	02:41	158
USER_1496	LOC_22487	37.7896378586,-122.4037929812	08:02	153
USER_1496	LOC_20662	37.6160161653,-122.3904706006	05:09	255
USER_1496	LOC_3083	37.7762933117,-122.3989823685	06:11	167
USER_1489	LOC_11993	37.7777365104,-122.3888969421	02:36	121
USER_1492	LOC_11302	37.7850628657,-122.4298703671	18:31	351
USER_1490	LOC_8466	37.7827666667,-122.3881248	15:08	22
USER_1489	LOC_11993	37.7777365104,-122.3888969421	02:36	121
USER_1496	LOC_17691	37.4395481213,-122.1618103981	16:37	223
USER_1496	LOC_18741	37.320695503,-121.9480168819	04:13	227
USER_1496	LOC_8112	37.321804675,-121.9478023052	02:33	227
USER_1496	LOC_2998	37.4444103998,-122.1631415289	02:58	150
USER_1496	LOC_22315	37.4471461667,-122.1700501333	23:27	230
USER_1496	LOC_23575	36.0161119694,-114.7371339798	23:10	242
USER_1496	LOC_23575	36.0161119694,-114.7371339798	23:08	242
USER_1496	LOC_2152	36.12593155,-115.1970384833	19:21	242
USER_1496	LOC_14518	37.7667187,-122.4295427167	04:17	3
USER_1496	LOC_22369	37.7770411473,-122.4228215218	02:31	94
USER_1496	LOC_21330	37.4535106333,-122.1825813667	04:09	340
USER_1496	LOC_1585	37.445461224,-122.161147558	03:02	265
USER_1496	LOC_5435	37.3939724333,-122.0797844333	03:30	147
USER_1496	LOC_8076	37.7802820667,-122.48570715	23:47	278
USER_1496	LOC_15128	37.4491222426,-122.1857354507	03:23	349
USER_1496	LOC_17691	37.4395481213,-122.1618103981	20:11	368
USER_2092	LOC_12072	33.8010960848,-116.5388872285	15:30	395
USER_2092	LOC_12072	33.8010960848,-116.5388872285	22:19	143
USER_2092	LOC_12072	33.8010960848,-116.5388872285	14:19	142
USER_2092	LOC_1542	33.8213578333,-116.5447385333	18:01	395
USER_2092	LOC_12072	33.8010960848,-116.5388872285	14:31	279
USER_2092	LOC_12072	33.8010960848,-116.5388872285	14:33	322
USER_2092	LOC_12072	33.8010960848,-116.5388872285	23:35	321
USER_2092	LOC_12072	33.8010960848,-116.5388872285	14:32	321
USER_2092	LOC_12072	33.8010960848,-116.5388872285	14:34	327
USER_2092	LOC_12072	33.8010960848,-116.5388872285	14:25	328
USER_2092	LOC_12072	33.8010960848,-116.5388872285	14:20	325
USER_2092	LOC_12072	33.8010960848,-116.5388872285	14:36	326
USER_2092	LOC_12072	33.8010960848,-116.5388872285	14:36	323
USER_2092	LOC_12072	33.8010960848,-116.5388872285	14:35	324
USER_2092	LOC_17641	33.8325413333,-116.54680885	15:51	143
USER_2092	LOC_12072	33.8010960848,-116.5388872285	00:09	143
USER_2092	LOC_12072	33.8010960848,-116.5388872285	14:50	209
USER_2092	LOC_12072	33.8010960848,-116.5388872285	15:04	139
USER_2092	LOC_12072	33.8010960848,-116.5388872285	14:46	318
USER_2092	LOC_12072	33.8010960848,-116.5388872285	14:52	208
USER_2092	LOC_12072	33.8010960848,-116.5388872285	14:46	206
USER_2092	LOC_12072	33.8010960848,-116.5388872285	14:28	317
USER_2092	LOC_12072	33.8010960848,-116.5388872285	14:23	316
USER_2092	LOC_12072	33.8010960848,-116.5388872285	14:51	315
USER_2092	LOC_12072	33.8010960848,-116.5388872285	14:03	141
USER_2092	LOC_12072	33.8010960848,-116.5388872285	15:12	346
USER_2092	LOC_12072	33.8010960848,-116.5388872285	22:56	346
USER_2092	LOC_12072	33.8010960848,-116.5388872285	14:21	319
USER_2092	LOC_12072	33.8010960848,-116.5388872285	14:32	140
USER_2092	LOC_12072	33.8010960848,-116.5388872285	23:38	140
USER_2092	LOC_12072	33.8010960848,-116.5388872285	14:30	276
USER_2092	LOC_12072	33.8010960848,-116.5388872285	14:22	204
USER_2092	LOC_12072	33.8010960848,-116.5388872285	15:41	213
USER_2092	LOC_12072	33.8010960848,-116.5388872285	15:15	280
USER_2092	LOC_12072	33.8010960848,-116.5388872285	15:44	336
USER_2092	LOC_12072	33.8010960848,-116.5388872285	23:37	338
USER_2092	LOC_12072	33.8010960848,-116.5388872285	14:19	333
USER_2092	LOC_12072	33.8010960848,-116.5388872285	14:38	334
USER_2092	LOC_12072	33.8010960848,-116.5388872285	00:00	335
USER_2092	LOC_12072	33.8010960848,-116.5388872285	14:39	212
USER_2092	LOC_12072	33.8010960848,-116.5388872285	14:43	339
USER_2092	LOC_12072	33.8010960848,-116.5388872285	15:03	275
USER_2092	LOC_12072	33.8010960848,-116.5388872285	15:37	340
USER_2092	LOC_12072	33.8010960848,-116.5388872285	00:05	146
USER_2092	LOC_18511	33.7398538,-116.4100651167	19:55	338
USER_2092	LOC_1542	33.8213578333,-116.5447385333	16:53	338
USER_2092	LOC_18682	33.8010195767,-116.539632082	15:43	145
USER_2092	LOC_12072	33.8010960848,-116.5388872285	00:18	145
USER_2092	LOC_12072	33.8010960848,-116.5388872285	14:45	330
USER_2092	LOC_12072	33.8010960848,-116.5388872285	14:51	329
USER_2092	LOC_12072	33.8010960848,-116.5388872285	14:47	363
USER_2092	LOC_12072	33.8010960848,-116.5388872285	14:41	348
USER_2092	LOC_12072	33.8010960848,-116.5388872285	15:57	347
USER_2092	LOC_1542	33.8213578333,-116.5447385333	17:17	347
USER_2092	LOC_12072	33.8010960848,-116.5388872285	14:32	201
USER_2092	LOC_12072	33.8010960848,-116.5388872285	22:49	201
USER_2092	LOC_12072	33.8010960848,-116.5388872285	14:38	332
USER_2092	LOC_12072	33.8010960848,-116.5388872285	22:47	332
USER_2092	LOC_12072	33.8010960848,-116.5388872285	23:51	333
USER_2092	LOC_12072	33.8010960848,-116.5388872285	14:25	203
USER_2092	LOC_12072	33.8010960848,-116.5388872285	23:03	211
USER_2092	LOC_12072	33.8010960848,-116.5388872285	14:51	202
USER_2092	LOC_12072	33.8010960848,-116.5388872285	14:52	331
USER_2092	LOC_17641	33.8325413333,-116.54680885	15:19	211
USER_2088	LOC_4437	36.9641820167,-121.9649759333	23:46	59
USER_2088	LOC_750	37.8948598579,-122.3004062993	05:50	312
USER_1475	LOC_8241	33.6829018593,-116.2394821644	19:58	139
USER_1475	LOC_7883	37.7898445548,-122.3999722293	20:33	265
USER_2088	LOC_13850	34.1018373724,-118.3259189129	03:44	129
USER_2088	LOC_11451	37.8113181511,-122.2670710087	04:55	221
USER_2088	LOC_13042	38.2148422167,-122.4567410833	22:58	202
USER_2088	LOC_4963	36.1010559124,-115.169580756	02:41	267
USER_2088	LOC_16399	37.7936826,-122.2746617167	05:19	177
USER_2087	LOC_6841	37.768266831,-122.421593062	02:32	26
USER_2088	LOC_20173	37.8705986167,-122.3008171333	22:19	225
USER_2088	LOC_16399	37.7936826,-122.2746617167	05:48	268
USER_2087	LOC_341	37.4592407667,-122.1527465833	16:57	47
USER_2087	LOC_24137	37.7819325,-122.3932669833	17:41	48
USER_2087	LOC_15693	37.6163560649,-122.3861503601	05:53	38
USER_2087	LOC_15693	37.6163560649,-122.3861503601	20:38	44
USER_1443	LOC_6323	37.7865636613,-122.39767313	16:41	372
USER_1443	LOC_21853	37.8025751333,-122.4142699667	20:32	158
USER_1443	LOC_21853	37.8025751333,-122.4142699667	20:23	231
USER_1443	LOC_7473	37.788335748,-122.408670187	23:15	231
USER_1443	LOC_6323	37.7865636613,-122.39767313	18:22	183
USER_1443	LOC_6323	37.7865636613,-122.39767313	20:42	362
USER_1443	LOC_6323	37.7865636613,-122.39767313	16:55	392
USER_1443	LOC_6323	37.7865636613,-122.39767313	20:27	360
USER_1443	LOC_6323	37.7865636613,-122.39767313	18:23	188
USER_1443	LOC_6323	37.7865636613,-122.39767313	21:26	187
USER_1443	LOC_6323	37.7865636613,-122.39767313	19:09	184
USER_1443	LOC_6323	37.7865636613,-122.39767313	18:57	373
USER_1475	LOC_10483	37.7525708333,-122.4142331333	21:07	115
USER_1475	LOC_5085	37.7842007289,-122.4331321578	02:31	102
USER_1474	LOC_2294	37.7868980751,-122.411439705	03:09	162
USER_1443	LOC_6323	37.7865636613,-122.39767313	00:01	188
USER_2092	LOC_12072	33.8010960848,-116.5388872285	14:49	126
USER_2092	LOC_17641	33.8325413333,-116.54680885	16:27	302
USER_2092	LOC_12072	33.8010960848,-116.5388872285	22:30	80
USER_2092	LOC_12072	33.8010960848,-116.5388872285	23:18	86
USER_2092	LOC_12072	33.8010960848,-116.5388872285	23:23	5
USER_2092	LOC_12072	33.8010960848,-116.5388872285	21:52	377
USER_2092	LOC_12072	33.8010960848,-116.5388872285	23:06	111
USER_2092	LOC_12072	33.8010960848,-116.5388872285	14:38	312
USER_2092	LOC_1542	33.8213578333,-116.5447385333	18:25	115
USER_2092	LOC_12072	33.8010960848,-116.5388872285	14:52	115
USER_2092	LOC_12072	33.8010960848,-116.5388872285	14:35	116
USER_2092	LOC_12072	33.8010960848,-116.5388872285	14:46	380
USER_2092	LOC_12072	33.8010960848,-116.5388872285	14:18	381
USER_2092	LOC_12072	33.8010960848,-116.5388872285	14:29	313
USER_2092	LOC_12072	33.8010960848,-116.5388872285	15:05	314
USER_2092	LOC_12072	33.8010960848,-116.5388872285	14:50	138
USER_2087	LOC_15693	37.6163560649,-122.3861503601	16:30	57
USER_2087	LOC_15693	37.6163560649,-122.3861503601	19:05	289
USER_2087	LOC_15693	37.6163560649,-122.3861503601	21:55	68
USER_2087	LOC_15693	37.6163560649,-122.3861503601	05:59	135
USER_2087	LOC_15693	37.6163560649,-122.3861503601	21:00	167
USER_2087	LOC_15693	37.6163560649,-122.3861503601	03:36	94
USER_2092	LOC_20607	33.8480911255,-116.5477828979	01:54	34
USER_2092	LOC_17641	33.8325413333,-116.54680885	15:38	121
USER_2092	LOC_12072	33.8010960848,-116.5388872285	14:33	49
USER_2092	LOC_18682	33.8010195767,-116.539632082	02:39	46
USER_2092	LOC_12072	33.8010960848,-116.5388872285	23:24	54
USER_2092	LOC_12072	33.8010960848,-116.5388872285	23:14	51
USER_2092	LOC_12072	33.8010960848,-116.5388872285	15:20	393
USER_2092	LOC_12072	33.8010960848,-116.5388872285	14:16	54
USER_2092	LOC_12072	33.8010960848,-116.5388872285	22:11	126
USER_2092	LOC_12072	33.8010960848,-116.5388872285	14:40	291
USER_2034	LOC_15474	36.0809449235,-115.1468467712	15:39	32
USER_2034	LOC_5781	36.0848987512,-115.1490783691	15:38	32
USER_2031	LOC_10519	37.4322933333,-122.16295575	18:20	64
USER_2034	LOC_5781	36.0848987512,-115.1490783691	01:52	29
USER_2034	LOC_5781	36.0848987512,-115.1490783691	03:13	65
USER_2034	LOC_15474	36.0809449235,-115.1468467712	16:03	74
USER_2034	LOC_2273	37.7845541144,-122.4067282677	21:58	33
USER_2034	LOC_9257	37.7645677833,-122.4102112167	22:00	133
USER_2065	LOC_11765	37.7691935,-122.4314169	15:11	329
USER_2065	LOC_11765	37.7691935,-122.4314169	16:09	227
USER_2060	LOC_5062	37.8064950674,-122.4393975735	02:20	237
USER_2060	LOC_7476	37.4443257833,-122.1619457333	04:18	243
USER_2031	LOC_10694	36.118931594,-115.1760721207	23:37	16
USER_2031	LOC_10519	37.4322933333,-122.16295575	22:28	62
USER_2028	LOC_22926	37.7969563333,-122.43521565	21:17	219
USER_2028	LOC_9875	37.4271119833,-122.1491941667	05:02	124
USER_2009	LOC_5708	37.8017034583,-122.4061542749	20:55	314
USER_2009	LOC_23258	37.80688911,-122.42089706	00:24	313
USER_2009	LOC_3310	37.7526823521,-122.4120497704	00:27	381
USER_2034	LOC_9257	37.7645677833,-122.4102112167	21:13	177
USER_1985	LOC_826	37.8038841982,-122.448592186	18:46	318
USER_1985	LOC_21682	33.907653832,-117.4575202411	23:59	38
USER_1982	LOC_8923	37.3664565757,-121.9263339043	20:02	52
USER_1982	LOC_8923	37.3664565757,-121.9263339043	18:38	11
USER_2034	LOC_5781	36.0848987512,-115.1490783691	19:59	280
USER_2034	LOC_21346	37.762634505,-122.3965384769	02:07	318
USER_2034	LOC_22743	37.7760853715,-122.4084232688	01:55	113
USER_2034	LOC_5781	36.0848987512,-115.1490783691	16:02	74
USER_2034	LOC_9873	33.7324863117,-117.9934537411	21:03	238
USER_2034	LOC_2976	37.7783555476,-122.3894011974	02:39	361
USER_2034	LOC_18791	37.7681311167,-122.47642785	21:59	266
USER_2034	LOC_7802	37.4477961685,-122.1592673935	03:16	265
USER_2058	LOC_20090	33.81452673,-117.91821992	18:05	384
USER_2058	LOC_205	33.81529275,-117.91905415	18:05	384
USER_2058	LOC_15146	33.9415442181,-118.404378891	17:44	358
USER_2058	LOC_15146	33.9415442181,-118.404378891	17:42	358
USER_2058	LOC_15146	33.9415442181,-118.404378891	17:39	358
USER_2058	LOC_15146	33.9415442181,-118.404378891	17:25	358
USER_2061	LOC_19928	37.7643876667,-122.4326708	03:12	134
USER_2061	LOC_11857	37.7608082,-122.4339337	02:29	142
USER_2058	LOC_17960	33.6379537261,-117.9719209671	20:27	77
USER_2058	LOC_1559	34.4651075271,-120.0225234032	01:16	78
USER_2058	LOC_11216	36.6042273833,-121.8926629833	01:05	79
USER_2058	LOC_11623	37.7953388902,-122.3937249184	22:11	206
USER_2058	LOC_12764	37.785102377,-122.4004902459	20:36	206
USER_2058	LOC_2256	33.8112114892,-117.9208275676	22:41	384
USER_2058	LOC_2256	33.8112114892,-117.9208275676	22:40	384
USER_2058	LOC_10715	33.812105146,-117.9183089733	19:13	384
USER_2060	LOC_16392	37.8005883667,-122.4390192	04:07	300
USER_2061	LOC_17692	37.7626919667,-122.3960423333	02:22	270
USER_2060	LOC_12326	37.7660902314,-122.4027509234	03:01	331
USER_2060	LOC_20965	37.742816,-122.421277	02:17	201
USER_2060	LOC_5357	37.7974252356,-122.437236993	04:20	232
USER_2060	LOC_22228	37.8005676097,-122.4381814238	04:06	212
USER_2060	LOC_15694	37.7515880536,-122.429022789	03:11	237
USER_2060	LOC_20965	37.742816,-122.421277	04:43	234
USER_2061	LOC_5255	37.6141838226,-122.389690876	23:38	213
USER_2061	LOC_10237	37.761835,-122.422918	03:15	201
USER_2061	LOC_7883	37.7898445548,-122.3999722293	20:33	384
USER_2061	LOC_5208	37.7912201185,-122.3960360966	21:35	365
USER_2061	LOC_5208	37.7912201185,-122.3960360966	21:16	223
USER_2061	LOC_7883	37.7898445548,-122.3999722293	20:45	218
USER_2061	LOC_19653	37.7653570333,-122.4500239167	20:04	178
USER_2061	LOC_5208	37.7912201185,-122.3960360966	20:56	233
USER_2092	LOC_12072	33.8010960848,-116.5388872285	15:26	247
USER_2092	LOC_12072	33.8010960848,-116.5388872285	15:52	155
USER_2092	LOC_12072	33.8010960848,-116.5388872285	15:28	153
USER_2092	LOC_12072	33.8010960848,-116.5388872285	15:25	154
USER_2092	LOC_12072	33.8010960848,-116.5388872285	15:30	386
USER_2092	LOC_12072	33.8010960848,-116.5388872285	15:30	370
USER_2092	LOC_12072	33.8010960848,-116.5388872285	16:00	243
USER_2092	LOC_12072	33.8010960848,-116.5388872285	15:25	244
USER_2092	LOC_12072	33.8010960848,-116.5388872285	18:29	351
USER_2092	LOC_12072	33.8010960848,-116.5388872285	22:48	243
USER_2092	LOC_12072	33.8010960848,-116.5388872285	16:04	240
USER_2092	LOC_12072	33.8010960848,-116.5388872285	16:10	241
USER_2092	LOC_12072	33.8010960848,-116.5388872285	15:33	238
USER_2092	LOC_12072	33.8010960848,-116.5388872285	16:01	239
USER_2092	LOC_12072	33.8010960848,-116.5388872285	15:53	236
USER_2092	LOC_12072	33.8010960848,-116.5388872285	16:20	152
USER_2058	LOC_17960	33.6379537261,-117.9719209671	20:27	77
USER_2090	LOC_15693	37.6163560649,-122.3861503601	18:53	86
USER_2092	LOC_16589	33.8281213833,-116.5469919667	22:55	163
USER_2092	LOC_12072	33.8010960848,-116.5388872285	15:26	344
USER_2092	LOC_12072	33.8010960848,-116.5388872285	15:34	123
USER_2092	LOC_12072	33.8010960848,-116.5388872285	15:41	122
USER_2092	LOC_12072	33.8010960848,-116.5388872285	15:25	162
USER_2092	LOC_16589	33.8281213833,-116.5469919667	00:19	251
USER_2092	LOC_12072	33.8010960848,-116.5388872285	15:26	251
USER_2092	LOC_12072	33.8010960848,-116.5388872285	15:27	250
USER_2092	LOC_12072	33.8010960848,-116.5388872285	15:32	371
USER_2092	LOC_12072	33.8010960848,-116.5388872285	15:29	159
USER_2092	LOC_12072	33.8010960848,-116.5388872285	15:37	249
USER_2092	LOC_12072	33.8010960848,-116.5388872285	15:36	158
USER_2092	LOC_12072	33.8010960848,-116.5388872285	16:56	156
USER_2092	LOC_12072	33.8010960848,-116.5388872285	15:30	248
USER_2092	LOC_12072	33.8010960848,-116.5388872285	15:13	205
USER_2092	LOC_12072	33.8010960848,-116.5388872285	15:44	350
USER_2092	LOC_12072	33.8010960848,-116.5388872285	15:21	357
USER_2092	LOC_12072	33.8010960848,-116.5388872285	15:42	220
USER_2092	LOC_12072	33.8010960848,-116.5388872285	16:13	130
USER_2092	LOC_12072	33.8010960848,-116.5388872285	15:39	217
USER_2092	LOC_12072	33.8010960848,-116.5388872285	15:42	218
USER_2092	LOC_12072	33.8010960848,-116.5388872285	15:52	131
USER_2092	LOC_16589	33.8281213833,-116.5469919667	23:56	267
USER_2092	LOC_12072	33.8010960848,-116.5388872285	16:07	367
USER_2092	LOC_12072	33.8010960848,-116.5388872285	16:04	128
USER_2092	LOC_12072	33.8010960848,-116.5388872285	15:58	368
USER_2092	LOC_12072	33.8010960848,-116.5388872285	16:13	265
USER_2092	LOC_12072	33.8010960848,-116.5388872285	15:31	383
USER_2092	LOC_16589	33.8281213833,-116.5469919667	20:56	266
USER_2092	LOC_12072	33.8010960848,-116.5388872285	13:52	266
USER_2092	LOC_12072	33.8010960848,-116.5388872285	15:59	233
USER_2092	LOC_12072	33.8010960848,-116.5388872285	15:30	232
USER_2092	LOC_12072	33.8010960848,-116.5388872285	16:03	235
USER_2092	LOC_12072	33.8010960848,-116.5388872285	16:05	234
USER_2092	LOC_12072	33.8010960848,-116.5388872285	15:49	229
USER_2092	LOC_12072	33.8010960848,-116.5388872285	15:31	228
USER_2092	LOC_12072	33.8010960848,-116.5388872285	14:47	230
USER_2092	LOC_12072	33.8010960848,-116.5388872285	15:58	150
USER_2092	LOC_12072	33.8010960848,-116.5388872285	15:02	361
USER_2092	LOC_12072	33.8010960848,-116.5388872285	15:41	149
USER_2092	LOC_12072	33.8010960848,-116.5388872285	15:27	227
USER_2092	LOC_12072	33.8010960848,-116.5388872285	15:14	226
USER_2092	LOC_12072	33.8010960848,-116.5388872285	15:21	222
USER_2092	LOC_12072	33.8010960848,-116.5388872285	15:18	358
USER_2092	LOC_12072	33.8010960848,-116.5388872285	15:27	224
USER_2092	LOC_12072	33.8010960848,-116.5388872285	15:19	223
USER_837	LOC_5852	37.3944935,-122.0788807833	19:44	282
USER_831	LOC_10167	37.7802773,-122.3913110167	19:37	330
USER_831	LOC_17322	37.7835281222,-122.3928880692	15:50	322
USER_831	LOC_10167	37.7802773,-122.3913110167	20:07	140
USER_850	LOC_2796	37.7686793176,-122.4130046368	20:29	160
USER_850	LOC_2796	37.7686793176,-122.4130046368	00:43	158
USER_850	LOC_3727	37.7645839333,-122.4058933	18:59	234
USER_850	LOC_15206	37.6138319745,-122.3884034157	00:32	368
USER_847	LOC_4163	36.11739075,-115.174618	21:02	274
USER_847	LOC_4163	36.11739075,-115.174618	21:04	274
USER_847	LOC_22812	36.116712887,-115.1710402966	21:09	274
USER_847	LOC_10321	36.10082155,-115.17033523	19:22	337
USER_848	LOC_2359	37.40280105,-122.1139581167	22:39	121
USER_848	LOC_2359	37.40280105,-122.1139581167	22:40	121
USER_847	LOC_1629	36.1157595171,-115.1732826233	21:00	274
USER_847	LOC_18507	36.11584413,-115.1752631	21:01	274
USER_848	LOC_16763	37.3680086,-122.0847489	18:01	36
USER_848	LOC_16763	37.3680086,-122.0847489	21:40	38
USER_848	LOC_6354	37.4240255419,-122.221698761	21:55	121
USER_848	LOC_19460	37.870017524,-122.2692918777	05:22	29
USER_848	LOC_18831	37.3743445667,-122.0331801667	02:10	0
USER_848	LOC_1183	37.4441342333,-122.1715230833	17:54	289
USER_848	LOC_11578	37.5749588,-122.3024439667	18:38	48
USER_848	LOC_9374	37.3801177043,-122.0724608194	20:36	49
USER_848	LOC_9608	37.3884737833,-121.98380485	01:09	283
USER_848	LOC_17932	37.7724448022,-122.4060094357	22:35	72
USER_848	LOC_17693	37.4153522263,-121.8955925356	21:26	126
USER_848	LOC_12464	37.4091815149,-122.0113921165	18:12	62
USER_848	LOC_5210	37.3193536669,-121.8652055143	18:03	307
USER_848	LOC_11303	37.3324012667,-122.0294594667	19:50	87
USER_848	LOC_6051	37.7746277833,-122.4095212	22:11	72
USER_848	LOC_5210	37.3193536669,-121.8652055143	21:31	307
USER_803	LOC_22775	37.7736405578,-122.4214589596	05:21	16
USER_813	LOC_11709	37.8085792,-122.4101400333	01:37	57
USER_803	LOC_15087	37.7835366015,-122.4092173576	03:10	222
USER_803	LOC_5255	37.6141838226,-122.389690876	05:22	331
USER_803	LOC_17952	37.5291233833,-122.28757035	00:10	236
USER_803	LOC_5255	37.6141838226,-122.389690876	23:42	226
USER_803	LOC_20694	37.7895482039,-122.3949158192	03:16	246
USER_803	LOC_17952	37.5291233833,-122.28757035	00:23	237
USER_803	LOC_13022	37.7981553167,-122.4062794	03:54	248
USER_803	LOC_17952	37.5291233833,-122.28757035	05:16	153
USER_803	LOC_4471	37.4483940333,-122.1589758833	03:26	159
USER_803	LOC_17952	37.5291233833,-122.28757035	22:02	157
USER_803	LOC_22775	37.7736405578,-122.4214589596	04:56	163
USER_803	LOC_17952	37.5291233833,-122.28757035	03:27	371
USER_802	LOC_19211	37.7970349667,-122.4371123167	20:47	342
USER_803	LOC_19536	37.8027066,-122.4033498	17:27	254
USER_802	LOC_15693	37.6163560649,-122.3861503601	14:43	196
USER_834	LOC_11659	37.8196620833,-122.4785041667	02:36	5
USER_831	LOC_15951	37.769586783,-122.4327027798	17:05	39
USER_831	LOC_23766	37.7854104,-122.3994687	04:53	1
USER_831	LOC_21000	37.7855546552,-122.4211156368	03:34	58
USER_831	LOC_15951	37.769586783,-122.4327027798	17:11	62
USER_831	LOC_10167	37.7802773,-122.3913110167	19:15	135
USER_831	LOC_10167	37.7802773,-122.3913110167	19:56	295
USER_831	LOC_15951	37.769586783,-122.4327027798	16:28	67
USER_831	LOC_23766	37.7854104,-122.3994687	04:27	67
USER_831	LOC_15951	37.769586783,-122.4327027798	16:28	75
USER_831	LOC_9116	37.7680941238,-122.3931884766	15:26	80
USER_831	LOC_15951	37.769586783,-122.4327027798	17:20	86
USER_831	LOC_10167	37.7802773,-122.3913110167	18:59	107
USER_831	LOC_1099	37.78982692,-122.39760303	02:19	109
USER_831	LOC_18932	37.76389435,-122.3999400833	17:27	312
USER_782	LOC_8338	37.8462146627,-122.2520506382	01:30	85
USER_782	LOC_4371	37.781272585,-122.399969101	20:49	307
USER_782	LOC_6750	37.7643708333,-122.4215334667	01:03	63
USER_782	LOC_11478	37.869831197,-122.2674129903	02:48	54
USER_782	LOC_19460	37.870017524,-122.2692918777	01:24	51
USER_782	LOC_19460	37.870017524,-122.2692918777	01:26	49
USER_782	LOC_19460	37.870017524,-122.2692918777	01:11	44
USER_782	LOC_19460	37.870017524,-122.2692918777	01:29	42
USER_766	LOC_20930	37.4333974074,-122.1765196323	20:55	394
USER_782	LOC_19460	37.870017524,-122.2692918777	00:09	96
USER_782	LOC_11478	37.869831197,-122.2674129903	01:20	94
USER_782	LOC_11478	37.869831197,-122.2674129903	03:44	91
USER_782	LOC_3718	37.7624190333,-122.4355914167	04:21	4
USER_782	LOC_4599	37.7677061122,-122.4283120036	19:38	3
USER_782	LOC_19394	37.7813234625,-122.396696806	20:52	3
USER_782	LOC_9634	37.7861651479,-122.4086916447	05:52	88
USER_766	LOC_14906	35.1277251062,-118.4682503343	00:20	242
USER_766	LOC_6986	37.7980789914,-122.3961086833	02:04	248
USER_766	LOC_3149	36.1593934833,-115.3362609833	00:23	240
USER_766	LOC_3361	36.0947112661,-115.1761295265	17:49	241
USER_766	LOC_19148	37.4157602871,-122.1525514126	19:53	311
USER_766	LOC_6986	37.7980789914,-122.3961086833	21:13	365
USER_766	LOC_18125	37.5445408217,-122.2916884047	16:39	99
USER_766	LOC_20756	37.4223555227,-122.0880496502	18:38	102
USER_766	LOC_6986	37.7980789914,-122.3961086833	02:30	360
USER_775	LOC_3421	37.7625333167,-122.4216387	05:47	5
USER_766	LOC_6986	37.7980789914,-122.3961086833	03:30	252
USER_766	LOC_2796	37.7686793176,-122.4130046368	20:19	167
USER_766	LOC_2796	37.7686793176,-122.4130046368	20:30	160
USER_766	LOC_18129	37.7613213167,-122.43070955	01:57	165
USER_766	LOC_2796	37.7686793176,-122.4130046368	00:42	158
USER_766	LOC_6986	37.7980789914,-122.3961086833	03:32	249
USER_2004	LOC_21042	37.3864317667,-122.0857565667	02:37	22
USER_2004	LOC_15693	37.6163560649,-122.3861503601	14:13	15
USER_2004	LOC_15693	37.6163560649,-122.3861503601	04:56	59
USER_2004	LOC_15693	37.6163560649,-122.3861503601	18:00	35
USER_1985	LOC_11431	37.8310564523,-122.2919726372	23:08	140
USER_1985	LOC_11623	37.7953388902,-122.3937249184	20:10	209
USER_2002	LOC_22237	34.0633523,-118.29744905	18:07	264
USER_2002	LOC_6879	34.0455477833,-118.2582906667	03:34	202
USER_2004	LOC_21042	37.3864317667,-122.0857565667	03:18	96
USER_2004	LOC_2172	37.7890225262,-122.4084448814	01:44	3
USER_737	LOC_15693	37.6163560649,-122.3861503601	19:07	368
USER_738	LOC_12744	37.7858090278,-122.4010634422	22:07	225
USER_2004	LOC_21042	37.3864317667,-122.0857565667	02:59	76
USER_2004	LOC_21042	37.3864317667,-122.0857565667	02:23	60
USER_2004	LOC_2172	37.7890225262,-122.4084448814	03:34	88
USER_2004	LOC_10165	37.3763657541,-122.0762290096	02:30	303
USER_782	LOC_19460	37.870017524,-122.2692918777	01:25	286
USER_782	LOC_19460	37.870017524,-122.2692918777	01:25	17
USER_782	LOC_19460	37.870017524,-122.2692918777	01:28	23
USER_782	LOC_4678	37.8270778594,-122.4237173796	23:51	27
USER_737	LOC_2273	37.7845541144,-122.4067282677	03:04	130
USER_783	LOC_18505	37.3938209861,-122.0789247751	23:09	362
USER_783	LOC_18505	37.3938209861,-122.0789247751	21:29	183
USER_782	LOC_11587	37.7834348495,-122.4016749859	00:12	118
USER_782	LOC_19460	37.870017524,-122.2692918777	01:29	35
USER_782	LOC_8338	37.8462146627,-122.2520506382	03:04	36
USER_782	LOC_4371	37.781272585,-122.399969101	04:53	37
USER_782	LOC_19460	37.870017524,-122.2692918777	01:25	37
USER_782	LOC_1848	37.8263172839,-122.4220061302	22:56	27
USER_782	LOC_17464	37.8265990579,-122.4228858948	22:01	27
USER_782	LOC_19460	37.870017524,-122.2692918777	01:23	28
USER_782	LOC_19460	37.870017524,-122.2692918777	01:24	30
USER_901	LOC_19663	36.0919648559,-115.1748490334	22:00	335
USER_901	LOC_12610	36.090109523,-115.1758682728	22:49	335
USER_901	LOC_23420	36.1169555612,-115.1870584488	04:02	275
USER_901	LOC_12000	36.1020643811,-115.1740980148	04:24	339
USER_901	LOC_4573	36.1036897199,-115.136294961	01:29	368
USER_901	LOC_12645	36.0665672689,-115.2424943447	01:46	146
USER_901	LOC_10728	36.0677479964,-115.1772365085	02:45	221
USER_901	LOC_4321	36.0209140833,-115.0877142333	19:58	217
USER_901	LOC_1785	33.6096813167,-117.9299290333	00:03	345
USER_901	LOC_15781	36.0155664167,-115.1181074667	18:40	91
USER_901	LOC_15781	36.0155664167,-115.1181074667	01:21	325
USER_901	LOC_23813	33.6921559597,-117.891626358	21:54	94
USER_901	LOC_19663	36.0919648559,-115.1748490334	06:18	211
USER_901	LOC_9670	36.0074160966,-115.117868185	19:20	363
USER_901	LOC_9341	36.0292699833,-115.0861926167	19:01	203
USER_901	LOC_9963	36.0955886975,-115.1758038998	01:45	211
USER_901	LOC_11309	36.01610935,-115.1170007833	01:25	295
USER_901	LOC_2661	36.0476344167,-115.0199366333	00:31	296
USER_901	LOC_11309	36.01610935,-115.1170007833	19:51	283
USER_901	LOC_4573	36.1036897199,-115.136294961	00:53	68
USER_901	LOC_9341	36.0292699833,-115.0861926167	19:33	77
USER_901	LOC_2661	36.0476344167,-115.0199366333	16:39	137
USER_901	LOC_13434	36.11301571,-115.17327105	19:48	81
USER_901	LOC_4321	36.0209140833,-115.0877142333	19:14	4
USER_901	LOC_3778	36.1514111333,-115.1512770167	05:38	16
USER_901	LOC_11676	36.0269537,-115.0845268	19:42	53
USER_901	LOC_11676	36.0269537,-115.0845268	19:14	28
USER_901	LOC_11676	36.0269537,-115.0845268	19:43	37
USER_901	LOC_7814	36.0426181555,-115.1530587673	01:41	41
USER_901	LOC_11309	36.01610935,-115.1170007833	19:31	45
USER_901	LOC_9341	36.0292699833,-115.0861926167	19:32	127
USER_901	LOC_18909	36.1014489107,-115.1305550337	03:24	62
USER_897	LOC_7802	37.4477961685,-122.1592673935	03:23	265
USER_897	LOC_7802	37.4477961685,-122.1592673935	02:16	201
USER_897	LOC_5389	37.7859446928,-122.4049580097	03:41	315
USER_897	LOC_5389	37.7859446928,-122.4049580097	02:59	12
USER_901	LOC_9341	36.0292699833,-115.0861926167	20:05	13
USER_899	LOC_12825	37.7551816167,-122.4228495167	08:55	359
USER_897	LOC_11431	37.8310564523,-122.2919726372	22:49	385
USER_897	LOC_21401	37.7404618167,-122.1985244667	03:13	355
USER_894	LOC_12744	37.7858090278,-122.4010634422	00:34	165
USER_894	LOC_7473	37.788335748,-122.408670187	01:50	165
USER_884	LOC_14769	37.4701339,-122.4347229833	23:55	197
USER_884	LOC_20926	37.4691180167,-122.4355175833	01:45	397
USER_895	LOC_13035	37.3686521,-122.0335325	02:49	362
USER_895	LOC_18423	37.7700235498,-122.4221536517	05:41	180
USER_894	LOC_1838	37.5913267478,-122.3475358823	02:24	255
USER_894	LOC_18385	37.7819387,-122.3932963333	04:17	167
USER_880	LOC_14098	34.1787771667,-118.3093971167	05:28	150
USER_884	LOC_16342	38.4767334833,-122.7281835	00:42	34
USER_880	LOC_10568	34.1824188186,-118.3108221324	20:19	227
USER_880	LOC_14098	34.1787771667,-118.3093971167	14:40	227
USER_884	LOC_21221	37.42958315,-122.25509225	23:33	336
USER_884	LOC_20926	37.4691180167,-122.4355175833	21:36	374
USER_884	LOC_7375	37.4427580833,-122.1546649833	21:51	46
USER_884	LOC_20926	37.4691180167,-122.4355175833	20:12	328
USER_880	LOC_12272	33.9435379571,-118.4071683884	03:23	273
USER_880	LOC_9728	32.7344884833,-117.1766387667	18:19	287
USER_879	LOC_11628	37.8021204333,-122.4188947667	01:34	347
USER_879	LOC_11387	37.4448394667,-122.16142415	19:05	201
USER_880	LOC_12272	33.9435379571,-118.4071683884	17:32	5
USER_880	LOC_13028	34.1818592479,-118.3112874627	20:19	227
USER_880	LOC_12272	33.9435379571,-118.4071683884	13:27	43
USER_880	LOC_15693	37.6163560649,-122.3861503601	16:41	295
USER_879	LOC_11387	37.4448394667,-122.16142415	19:12	206
USER_879	LOC_16935	37.7925834958,-122.4209225178	21:16	317
USER_879	LOC_12355	37.4446492667,-122.1624421667	07:04	347
USER_879	LOC_17472	37.37067282,-121.93147045	18:19	347
USER_879	LOC_17559	37.7758210167,-122.3944315833	22:48	116
USER_879	LOC_22860	37.7767943797,-122.3948050219	22:50	116
USER_879	LOC_13734	37.7770878167,-122.40837105	03:10	316
USER_879	LOC_6722	37.79754995,-122.4067068	04:56	315
USER_879	LOC_15259	37.7884629296,-122.4203431606	03:18	104
USER_879	LOC_13734	37.7770878167,-122.40837105	22:04	98
USER_879	LOC_12916	37.7875814833,-122.4222519167	19:06	115
USER_879	LOC_16831	37.7981900667,-122.4223371833	02:30	311
USER_879	LOC_13734	37.7770878167,-122.40837105	21:08	345
USER_879	LOC_14259	37.3934139713,-122.0788764954	03:10	379
USER_879	LOC_1272	37.7791156,-122.3959239	23:11	94
USER_879	LOC_1272	37.7791156,-122.3959239	23:11	94
USER_879	LOC_18328	37.78454273,-122.40669536	03:05	75
USER_879	LOC_11663	37.8085684667,-122.47172355	00:08	304
USER_879	LOC_11659	37.8196620833,-122.4785041667	00:06	304
USER_879	LOC_1494	37.8270206576,-122.4241089821	01:18	86
USER_879	LOC_18846	37.7851900529,-122.4051725864	19:02	56
USER_879	LOC_11695	37.8106713167,-122.4245595833	19:38	62
USER_879	LOC_1920	37.7775315833,-122.395782	20:27	295
USER_879	LOC_1272	37.7791156,-122.3959239	20:25	295
USER_879	LOC_22860	37.7767943797,-122.3948050219	21:14	46
USER_879	LOC_1045	37.7785845,-122.396863	07:51	46
USER_879	LOC_18493	37.7858259859,-122.4080693722	07:50	46
USER_879	LOC_9715	37.78526125,-122.4306456167	03:04	48
USER_879	LOC_18846	37.7851900529,-122.4051725864	05:24	45
USER_879	LOC_18493	37.7858259859,-122.4080693722	05:13	45
USER_879	LOC_1045	37.7785845,-122.396863	05:10	45
USER_879	LOC_1920	37.7775315833,-122.395782	21:14	46
USER_879	LOC_18493	37.7858259859,-122.4080693722	21:55	40
USER_879	LOC_11709	37.8085792,-122.4101400333	19:56	34
USER_879	LOC_21068	37.4044684333,-122.1104330333	05:01	27
USER_875	LOC_16195	36.1032519653,-115.1724994183	02:42	298
USER_875	LOC_12667	33.762041537,-118.1967759132	17:58	125
USER_870	LOC_1589	32.9619200167,-117.26812125	03:18	211
USER_849	LOC_22118	34.0507078167,-118.2551622333	21:30	146
USER_848	LOC_16763	37.3680086,-122.0847489	19:56	338
USER_848	LOC_18307	37.6017491667,-122.3915586167	21:28	280
USER_848	LOC_2137	37.5453050833,-122.27127325	23:40	213
USER_848	LOC_18030	37.5439358249,-122.2714147284	02:55	144
USER_848	LOC_9756	37.4158570803,-121.9007948844	20:30	212
USER_848	LOC_1609	37.8668419252,-122.2588325472	23:48	334
USER_848	LOC_16763	37.3680086,-122.0847489	17:20	211
USER_848	LOC_16763	37.3680086,-122.0847489	22:48	202
USER_848	LOC_18307	37.6017491667,-122.3915586167	20:17	330
USER_848	LOC_537	37.3793349333,-122.0745075167	00:52	347
USER_848	LOC_23719	37.55837465,-122.27222865	17:04	201
USER_848	LOC_2359	37.40280105,-122.1139581167	01:53	347
USER_848	LOC_9374	37.3801177043,-122.0724608194	00:52	347
USER_848	LOC_19245	37.45183425,-122.1250230667	20:53	346
USER_848	LOC_18831	37.3743445667,-122.0331801667	20:01	324
USER_848	LOC_18123	37.3267360264,-121.8920016289	17:39	204
USER_848	LOC_15455	37.43568355,-122.1640205667	19:40	140
USER_848	LOC_17337	37.4595607043,-122.1373374254	02:06	315
USER_848	LOC_5402	37.4378984,-122.15976575	22:20	139
USER_848	LOC_11095	37.3810047333,-122.0750004	22:12	111
USER_848	LOC_11095	37.3810047333,-122.0750004	20:52	315
USER_848	LOC_10125	37.3732351667,-122.0546872	02:40	96
USER_848	LOC_9608	37.3884737833,-121.98380485	00:48	108
USER_848	LOC_11095	37.3810047333,-122.0750004	03:11	7
USER_848	LOC_9373	37.72786146,-122.4770345	23:07	93
USER_1322	LOC_21130	37.7630942667,-122.4084580667	03:38	214
USER_1322	LOC_18097	37.7763605,-122.4232935833	20:59	356
USER_1322	LOC_4598	37.7571615333,-122.3883568667	04:07	159
USER_1322	LOC_18817	37.7624771167,-122.3970680167	05:58	371
USER_1322	LOC_21130	37.7630942667,-122.4084580667	04:05	123
USER_1322	LOC_18097	37.7763605,-122.4232935833	19:44	387
USER_1322	LOC_18097	37.7763605,-122.4232935833	21:45	264
USER_1322	LOC_21130	37.7630942667,-122.4084580667	03:45	372
USER_1322	LOC_18817	37.7624771167,-122.3970680167	03:24	180
USER_1322	LOC_21130	37.7630942667,-122.4084580667	03:57	183
USER_1322	LOC_7139	37.763099645,-122.4109768867	20:22	187
USER_1322	LOC_18817	37.7624771167,-122.3970680167	23:15	407
USER_1322	LOC_7139	37.763099645,-122.4109768867	23:17	192
USER_1322	LOC_19528	37.7909047743,-122.3958277702	03:44	197
USER_1321	LOC_11326	37.759688872,-122.4271774292	23:29	345
USER_1299	LOC_19839	37.6180557408,-122.3868155479	00:40	12
USER_1319	LOC_10449	37.7591791667,-122.4121939333	03:21	265
USER_1319	LOC_6237	37.7599341167,-122.4214663833	04:03	342
USER_1319	LOC_19632	37.7647247326,-122.4026565631	20:46	237
USER_1319	LOC_21544	37.7825873333,-122.4178875	05:46	216
USER_1319	LOC_7116	37.756988083,-122.4166420424	04:36	251
USER_1319	LOC_10449	37.7591791667,-122.4121939333	04:46	370
USER_1319	LOC_7116	37.756988083,-122.4166420424	02:28	166
USER_1319	LOC_10449	37.7591791667,-122.4121939333	04:37	162
USER_1319	LOC_7116	37.756988083,-122.4166420424	02:34	390
USER_1319	LOC_10449	37.7591791667,-122.4121939333	04:17	388
USER_1319	LOC_17610	37.7648913833,-122.3978233333	01:27	270
USER_1319	LOC_2273	37.7845541144,-122.4067282677	02:49	186
USER_1322	LOC_22501	37.7998397,-122.4079218167	03:52	345
USER_1322	LOC_21130	37.7630942667,-122.4084580667	05:18	65
USER_1322	LOC_18097	37.7763605,-122.4232935833	23:35	212
USER_1322	LOC_10440	37.75902125,-122.4145796167	03:32	112
USER_1318	LOC_11166	37.7765811016,-122.4247473478	21:06	375
USER_1319	LOC_15099	37.7757073667,-122.4376495	03:31	284
USER_1327	LOC_16409	37.7874907699,-122.3989918242	03:29	360
USER_1318	LOC_12968	37.3318803266,-122.0296311378	16:34	10
USER_1319	LOC_10449	37.7591791667,-122.4121939333	01:39	291
USER_1319	LOC_10449	37.7591791667,-122.4121939333	03:31	294
USER_1319	LOC_2273	37.7845541144,-122.4067282677	01:44	375
USER_1319	LOC_1621	38.5072122333,-122.8974865667	20:22	21
USER_1319	LOC_10449	37.7591791667,-122.4121939333	02:56	100
USER_1319	LOC_2273	37.7845541144,-122.4067282677	03:54	109
USER_1319	LOC_2273	37.7845541144,-122.4067282677	03:07	307
USER_1319	LOC_6237	37.7599341167,-122.4214663833	01:07	90
USER_1319	LOC_10449	37.7591791667,-122.4121939333	03:25	141
USER_1319	LOC_15218	37.7603501667,-122.5049837667	03:28	279
USER_1319	LOC_10449	37.7591791667,-122.4121939333	02:40	116
USER_1319	LOC_10449	37.7591791667,-122.4121939333	05:39	318
USER_1327	LOC_12322	37.7709872167,-122.4132742667	10:22	225
USER_1327	LOC_8584	37.7580678333,-122.3888325667	21:27	225
USER_1327	LOC_5255	37.6141838226,-122.389690876	03:59	361
USER_1327	LOC_22820	37.7839436084,-122.4046576023	08:20	369
USER_1327	LOC_6595	37.7630438229,-122.3888299444	05:19	239
USER_1327	LOC_8584	37.7580678333,-122.3888325667	21:58	238
USER_1327	LOC_8584	37.7580678333,-122.3888325667	20:14	231
USER_1327	LOC_1227	37.7775584302,-122.3927593231	03:37	227
USER_1327	LOC_9785	37.7886070686,-122.4069964886	04:04	123
USER_1327	LOC_8584	37.7580678333,-122.3888325667	22:27	156
USER_1327	LOC_10880	37.8034984938,-122.4034130573	21:45	240
USER_1327	LOC_10890	37.7605625199,-122.435106039	02:56	239
USER_1327	LOC_10880	37.8034984938,-122.4034130573	00:24	174
USER_1327	LOC_12322	37.7709872167,-122.4132742667	03:37	173
USER_1327	LOC_11658	37.8154035397,-122.3715054989	09:11	264
USER_1327	LOC_10880	37.8034984938,-122.4034130573	21:20	166
USER_1327	LOC_8584	37.7580678333,-122.3888325667	18:55	318
USER_1327	LOC_10880	37.8034984938,-122.4034130573	20:08	141
USER_1327	LOC_8240	37.7673053769,-122.429548502	02:22	324
USER_1327	LOC_17618	37.7839944841,-122.4023938179	02:04	212
USER_1327	LOC_8584	37.7580678333,-122.3888325667	19:35	312
USER_1327	LOC_14619	37.7758196,-122.4090319833	21:16	115
USER_1327	LOC_12322	37.7709872167,-122.4132742667	07:02	380
USER_1327	LOC_7860	37.8041181667,-122.4153132333	02:43	380
USER_1327	LOC_12322	37.7709872167,-122.4132742667	05:43	267
USER_1327	LOC_8584	37.7580678333,-122.3888325667	22:33	356
USER_1327	LOC_18695	37.7640491398,-122.3887350583	03:39	350
USER_1327	LOC_7860	37.8041181667,-122.4153132333	21:24	369
USER_1327	LOC_12322	37.7709872167,-122.4132742667	08:14	144
USER_1327	LOC_10880	37.8034984938,-122.4034130573	21:22	213
USER_1327	LOC_5255	37.6141838226,-122.389690876	20:45	342
USER_1327	LOC_12322	37.7709872167,-122.4132742667	05:11	148
[truncated: 31,605 more rows]
